# Supplementary material for: Combined de novo and genome guided assembly and annotation of the Pinus patula juvenile shoot transcriptome
Source: BMC Genomics. 2015 Dec 12;16:1057. doi: 10.1186/s12864-015-2277-7 (PMC4676862; doi:10.1186/s12864-015-2277-7)
Supplement: Additional file 3: Table S3. — Predicted species distribution for non-pine origin sequences removed from the Pinus patula v1.0 transcriptome. (TSV 7 kb) [file 12864_2015_2277_MOESM3_ESM.tsv]

Species	Transcripts	Fraction	Cumulative
Fusarium fujikuroi IMI 58289	4698	32.97%	32.97%
Fusarium oxysporum f. sp. cubense race 1	3290	23.09%	56.05%
Fusarium oxysporum f. sp. cubense race 4	2033	14.27%	70.32%
Bipolaris maydis ATCC 48331	1309	9.19%	79.50%
Pyrenophora tritici-repentis Pt-1C-BFP	992	6.96%	86.46%
Leptosphaeria maculans JN3	949	6.66%	93.12%
Fusarium graminearum PH-1	103	0.72%	93.85%
Macrophomina phaseolina MS6	73	0.51%	94.36%
Neofusicoccum parvum UCRNP2	71	0.50%	94.86%
Alternaria alternata	55	0.39%	95.24%
Fusarium verticillioides	31	0.22%	95.46%
Cladosporium herbarum	30	0.21%	95.67%
Ustilago hordei	22	0.15%	95.82%
Zymoseptoria tritici IPO323	22	0.15%	95.98%
Colletotrichum higginsianum	21	0.15%	96.13%
Eutypa lata UCREL1	21	0.15%	96.27%
Fusarium fujikuroi	19	0.13%	96.41%
Sporisorium reilianum SRZ2	18	0.13%	96.53%
Bipolaris sorokiniana ND90Pr	15	0.11%	96.64%
Marssonina brunnea f. sp. 'multigermtubi' MB_m1	15	0.11%	96.74%
Bipolaris victoriae	14	0.10%	96.84%
Magnaporthe oryzae P131	14	0.10%	96.94%
Exophiala dermatitidis NIH/UT8656	13	0.09%	97.03%
Cladosporium cladosporioides	11	0.08%	97.11%
Colletotrichum gloeosporioides Nara gc5	11	0.08%	97.19%
Cryptococcus neoformans var. neoformans JEC21	11	0.08%	97.26%
Metarhizium acridum CQMa 102	11	0.08%	97.34%
Beauveria bassiana ARSEF 2860	10	0.07%	97.41%
Claviceps purpurea 20.1	10	0.07%	97.48%
Ixodes scapularis	10	0.07%	97.55%
Pyrenophora tritici-repentis	10	0.07%	97.62%
Sclerotinia sclerotiorum 1980 UF-70	10	0.07%	97.69%
Aspergillus oryzae 3.042	9	0.06%	97.75%
Fusarium oxysporum	9	0.06%	97.82%
Metarhizium anisopliae ARSEF 23	9	0.06%	97.88%
Colletotrichum orbiculare MAFF 240422	8	0.06%	97.94%
Alternaria longipes	7	0.05%	97.99%
Alternaria tenuissima	7	0.05%	98.04%
Pseudocercospora fijiensis CIRAD86	7	0.05%	98.08%
Aspergillus clavatus NRRL 1	6	0.04%	98.13%
Gaeumannomyces graminis var. tritici R3-111a-1	6	0.04%	98.17%
Ophiostoma piceae UAMH 11346	6	0.04%	98.21%
Sclerotinia borealis F-4157	6	0.04%	98.25%
Ajellomyces capsulatus H143	5	0.04%	98.29%
Blumeria graminis f. sp. tritici 96224	5	0.04%	98.32%
Coccidioides immitis RS	5	0.04%	98.36%
Colletotrichum graminicola M1.001	5	0.04%	98.39%
Paracoccidioides sp. 'lutzii' Pb01	5	0.04%	98.43%
Phaeosphaeria avenaria f. sp. tritici	5	0.04%	98.46%
Puccinia graminis f. sp. tritici CRL 75-36-700-3	5	0.04%	98.50%
Alternaria brassicicola	4	0.03%	98.53%
Cordyceps militaris CM01	4	0.03%	98.55%
Cryptococcus gattii WM276	4	0.03%	98.58%
Phaeosphaeria nodorum SN15	4	0.03%	98.61%
Rhizoctonia solani AG-1 IA	4	0.03%	98.64%
Talaromyces stipitatus ATCC 10500	4	0.03%	98.67%
Trichophyton equinum CBS 127.97	4	0.03%	98.69%
Verticillium dahliae VdLs.17	4	0.03%	98.72%
Ajellomyces capsulatus H88	3	0.02%	98.74%
Ajellomyces dermatitidis ATCC 26199	3	0.02%	98.76%
Alternaria citri	3	0.02%	98.79%
Arthrobotrys oligospora ATCC 24927	3	0.02%	98.81%
Aspergillus flavus NRRL3357	3	0.02%	98.83%
Aspergillus terreus NIH2624	3	0.02%	98.85%
Aureobasidium pullulans	3	0.02%	98.87%
Cryptococcus neoformans var. grubii H99	3	0.02%	98.89%
Curvularia lunata	3	0.02%	98.91%
Fusarium oxysporum f. cubense	3	0.02%	98.93%
Fusarium verticillioides 7600	3	0.02%	98.95%
Gloeophyllum trabeum ATCC 11539	3	0.02%	98.98%
Leptosphaeria maculans	3	0.02%	99.00%
Penicillium chrysogenum Wisconsin 54-1255	3	0.02%	99.02%
Rhizopus delemar RA 99-880	3	0.02%	99.04%
Uncinocarpus reesii 1704	3	0.02%	99.06%
Verticillium alfalfae VaMs.102	3	0.02%	99.08%
Zymoseptoria tritici	3	0.02%	99.10%
Agaricus bisporus var. bisporus H97	2	0.01%	99.12%
Ajellomyces dermatitidis SLH14081	2	0.01%	99.13%
Arthroderma gypseum CBS 118893	2	0.01%	99.14%
Aspergillus nidulans	2	0.01%	99.16%
Aspergillus nidulans FGSC A4	2	0.01%	99.17%
Bacillus amyloliquefaciens	2	0.01%	99.19%
Blumeria graminis f. sp. hordei DH14	2	0.01%	99.20%
Candida tropicalis MYA-3404	2	0.01%	99.21%
Chaetomium thermophilum var. thermophilum DSM 1495	2	0.01%	99.23%
Coniothyrium minitans	2	0.01%	99.24%
Corynespora cassiicola	2	0.01%	99.26%
Didymella pisi	2	0.01%	99.27%
Epicoccum nigrum	2	0.01%	99.28%
Flammulina velutipes	2	0.01%	99.30%
Fusarium graminearum	2	0.01%	99.31%
Fusarium nygamai	2	0.01%	99.33%
Fusarium proliferatum	2	0.01%	99.34%
Fusarium pseudograminearum CS3096	2	0.01%	99.35%
Fusarium subglutinans	2	0.01%	99.37%
Metaseiulus occidentalis	2	0.01%	99.38%
Paracoccidioides brasiliensis Pb03	2	0.01%	99.40%
Paracoccidioides brasiliensis Pb18	2	0.01%	99.41%
Penicillium digitatum PHI26	2	0.01%	99.42%
Phoma herbarum	2	0.01%	99.44%
Pyrenophora teres f. maculata	2	0.01%	99.45%
Rhizoctonia solani AG-1 IB	2	0.01%	99.47%
Saccharomyces cerevisiae AWRI1631	2	0.01%	99.48%
Saccharomyces cerevisiae Kyokai no. 7	2	0.01%	99.49%
Talaromyces marneffei	2	0.01%	99.51%
Talaromyces marneffei ATCC 18224	2	0.01%	99.52%
Trichoderma atroviride IMI 206040	2	0.01%	99.54%
Trichoderma virens Gv29-8	2	0.01%	99.55%
Trichophyton rubrum CBS 118892	2	0.01%	99.56%
Ustilago maydis 521	2	0.01%	99.58%
Ajellomyces capsulatus NAm1	1	0.01%	99.59%
Alternaria anagallidis var. anagallidis	1	0.01%	99.59%
Ascochyta rabiei	1	0.01%	99.60%
Aspergillus brasiliensis	1	0.01%	99.61%
Aspergillus fumigatus A1163	1	0.01%	99.61%
Aspergillus kawachii IFO 4308	1	0.01%	99.62%
Bacillus sp. NRRL B-14911	1	0.01%	99.63%
Beauveria bassiana	1	0.01%	99.64%
Bipolaris maydis	1	0.01%	99.64%
Bipolaris maydis C5	1	0.01%	99.65%
Bipolaris oryzae	1	0.01%	99.66%
Bipolaris zeicola	1	0.01%	99.66%
Burkholderia terrae BS001	1	0.01%	99.67%
Cladobotryum semicirculare	1	0.01%	99.68%
Coccidioides posadasii C735 delta SOWgp	1	0.01%	99.68%
Coccidioides posadasii str. Silveira	1	0.01%	99.69%
Coniophora puteana RWD-64-598 SS2	1	0.01%	99.70%
Cronartium comandrae	1	0.01%	99.71%
Cryptococcus neoformans	1	0.01%	99.71%
Curvibacter putative symbiont of Hydra magnipapillata	1	0.01%	99.72%
Daldinia eschscholtzii	1	0.01%	99.73%
Dermatophagoides farinae	1	0.01%	99.73%
Dichomitus squalens LYAD-421 SS1	1	0.01%	99.74%
Dictyostelium fasciculatum	1	0.01%	99.75%
Enterobacter radicincitans DSM 16656	1	0.01%	99.75%
Escherichia coli ONT:H33 str. C48/93	1	0.01%	99.76%
Fusarium circinatum	1	0.01%	99.77%
Fusarium musae	1	0.01%	99.78%
Fusarium oxysporum f. sp. lycopersici	1	0.01%	99.78%
Fusarium oxysporum f. sp. melonis	1	0.01%	99.79%
Fusarium oxysporum f. sp. phaseoli	1	0.01%	99.80%
Fusarium oxysporum f. sp. tracheiphilum	1	0.01%	99.80%
Fusarium sp. NRRL 25126	1	0.01%	99.81%
Magnaporthe grisea	1	0.01%	99.82%
Magnaporthe oryzae 70-15	1	0.01%	99.82%
Marssonina brunnea f. sp. 'multigermtubi'	1	0.01%	99.83%
Mucor circinelloides f. circinelloides 1006PhL	1	0.01%	99.84%
Ophiosphaerella herpotricha	1	0.01%	99.85%
Pantoea ananatis BRT175	1	0.01%	99.85%
Paracoccidioides brasiliensis	1	0.01%	99.86%
Passalora fulva	1	0.01%	99.87%
Pediculus humanus corporis	1	0.01%	99.87%
Penicillium digitatum Pd1	1	0.01%	99.88%
Penicillium griseoroseum	1	0.01%	99.89%
Phialophora sp. G5	1	0.01%	99.89%
Phoma nigrificans	1	0.01%	99.90%
Postia placenta Mad-698-R	1	0.01%	99.91%
Pseudomonas entomophila L48	1	0.01%	99.92%
Pyrenophora teres f. teres	1	0.01%	99.92%
Sclerotinia sclerotiorum	1	0.01%	99.93%
Sporisorium whiteochloae	1	0.01%	99.94%
Staphylococcus epidermidis W23144	1	0.01%	99.94%
Streptomyces sp. S4	1	0.01%	99.95%
Taphrina deformans PYCC 5710	1	0.01%	99.96%
Trichoderma harzianum	1	0.01%	99.96%
Trichoderma reesei QM6a	1	0.01%	99.97%
Trichophyton tonsurans CBS 112818	1	0.01%	99.98%
uncultured Fusarium sp.	1	0.01%	99.99%
Valsa mali var. mali	1	0.01%	99.99%
Verticillium dahliae	1	0.01%	100.00%
