# Supplementary material for: Combined de novo and genome guided assembly and annotation of the Pinus patula juvenile shoot transcriptome
Source: BMC Genomics. 2015 Dec 12;16:1057. doi: 10.1186/s12864-015-2277-7 (PMC4676862; doi:10.1186/s12864-015-2277-7)
Supplement: Additional file 5: Table S4. — Tribe-MCL gene families and annotations for all 15 species used. (CSV 1210 kb) [file 12864_2015_2277_MOESM5_ESM.csv]

Family	Arabidopsis thaliana	Amborella trichopoda	Glycine max	Picea abies	Picea sitchensis	Pinus patula	Pinus taeda	Physcomitrella patens	Populus trichocarpa	Ricinus communnis	Selaginella moellendorffii	Theobroma cacao	Vitis vinifera	Oryza sativa	Zea mays	Genes	Genomes	PfamId[PfamCount]:PfamDescripton
1	206	317	392	557	12	1039	1078	17	257	257	1119	271	265	253	218	6258	15	PF01535[3058]:PPR|PF00069[2]:Pkinase|PF09597[1]:IGR
2	4	19	9	180	31	1794	852	100	15	10	11	6	15	8	5	3059	15	PF00560[101]:LRR_1|PF01582[26]:TIR|PF00931[17]:NB-ARC|PF10392[11]:COG5|PF04665[1]:Pox_A32
3	190	248	266	222	12	365	385	52	230	173	146	186	143	181	186	2985	15	PF01535[1688]:PPR|PF00076[10]:RRM_1|PF06825[1]:HSBP1
4	93	102	198	123	15	375	549	98	195	117	125	152	153	161	114	2570	15	PF08263[568]:LRRNT_2|PF00069[399]:Pkinase|PF00560[323]:LRR_1|PF07714[54]:Pkinase_Tyr|PF05498[1]:RALF
5	136	122	177	113	32	153	323	42	141	149	106	170	131	175	106	2076	15	PF00067[1275]:p450|PF07727[2]:RVT_2|PF01429[1]:MBD
6	110	52	236	116	22	148	362	28	156	109	21	115	113	100	139	1827	15	PF00249[1067]:Myb_DNA-binding|PF12371[4]:DUF3651|PF06640[1]:P_C
7	71	86	127	123	24	111	356	50	93	72	67	77	71	141	132	1601	15	PF00141[881]:peroxidase|PF06839[2]:zf-GRF|PF04862[1]:DUF642
8	68	83	148	99	30	142	188	43	114	86	40	86	102	73	72	1374	15	PF03171[748]:2OG-FeII_Oxy|PF04601[1]:DUF569
9	35	27	60	123	9	304	552	3	44	26	19	28	22	36	26	1314	15	PF01657[213]:Stress-antifung|PF07714[45]:Pkinase_Tyr|PF00069[25]:Pkinase|PF01535[1]:PPR
10	55	121	94	94	22	129	214	4	106	70	86	71	82	86	76	1310	15	PF00201[611]:UDPGT|PF04749[1]:PLAC8
11	7	35	24	99	4	341	295	4	60	51	10	99	35	117	41	1222	15	PF08263[202]:LRRNT_2|PF00069[132]:Pkinase|PF00560[66]:LRR_1|PF07714[18]:Pkinase_Tyr|PF00900[1]:Ribosomal_S4e
12	98	39	136	57	10	66	162	27	121	75	18	78	67	98	107	1159	15	PF02365[806]:NAM
13	56	103	103	40	6	56	159	20	82	85	70	66	83	74	56	1059	15	PF02225[361]:PA|PF05922[176]:Inhibitor_I9|PF00082[50]:Peptidase_S8|PF01369[30]:Sec7|PF06280[8]:DUF1034|PF04258[1]:Peptidase_A22B
14	72	8	163	2	0	10	40	0	214	72	0	133	122	111	68	1015	12	PF01657[167]:Stress-antifung|PF11883[166]:DUF3403|PF08276[149]:PAN_2|PF01453[137]:B_lectin|PF07714[102]:Pkinase_Tyr|PF00069[92]:Pkinase|PF00954[78]:S_locus_glycop|PF12398[5]:DUF3660|PF01419[3]:Jacalin|PF07765[1]:KIP1
15	66	49	123	39	12	58	134	54	94	64	46	68	57	63	77	1004	15	PF00069[361]:Pkinase|PF07714[302]:Pkinase_Tyr|PF00582[22]:Usp|PF00059[11]:Lectin_C|PF01476[2]:LysM|PF00020[1]:TNFR_c6
16	74	48	99	60	17	79	125	26	95	73	55	72	60	58	56	997	15	PF00657[627]:Lipase_GDSL
17	53	55	97	53	10	66	140	19	76	62	35	66	51	98	74	955	15	PF00854[596]:PTR2|PF02582[1]:DUF155
18	73	39	86	46	17	73	164	29	86	47	35	50	44	63	66	918	15	PF00332[307]:Glyco_hydro_17|PF07983[267]:X8
19	3	0	101	0	0	0	1	1	174	69	0	117	163	218	52	899	10	PF00931[547]:NB-ARC|PF00560[181]:LRR_1|PF01582[4]:TIR|PF02892[3]:zf-BED|PF00004[1]:AAA
20	66	50	103	46	9	61	157	47	80	58	21	48	45	46	40	877	15	PF01095[354]:Pectinesterase|PF04043[182]:PMEI|PF00149[8]:Metallophos
21	81	21	131	35	8	55	32	24	67	44	33	58	26	127	127	869	15	PF00097[673]:zf-C3HC4
22	9	62	60	66	1	81	114	10	67	44	67	54	50	110	41	836	15	PF01453[196]:B_lectin|PF00069[102]:Pkinase|PF00954[89]:S_locus_glycop|PF08276[58]:PAN_2|PF07714[25]:Pkinase_Tyr|PF00024[11]:PAN_1|PF11955[1]:PORR
23	53	53	78	56	5	123	78	13	55	45	13	49	44	112	56	833	15	PF00139[274]:Lectin_legB|PF00069[189]:Pkinase|PF07714[28]:Pkinase_Tyr|PF01657[9]:Stress-antifung|PF00188[2]:CAP|PF04446[1]:Thg1
24	54	43	78	36	14	53	112	49	68	55	34	45	55	48	61	805	15	PF00271[415]:Helicase_C|PF00270[41]:DEAD|PF00397[18]:WW|PF00098[14]:zf-CCHC|PF04438[9]:zf-HIT|PF08147[8]:DBP10CT|PF00658[4]:PABP|PF01676[1]:Metalloenzyme
25	69	32	102	29	10	38	83	20	84	58	19	49	50	69	88	800	15	PF00069[305]:Pkinase|PF07714[282]:Pkinase_Tyr|PF01136[1]:Peptidase_U32
26	49	45	83	48	5	55	148	12	60	49	14	59	61	48	42	778	15	PF01554[444]:MatE|PF02365[1]:NAM
27	139	18	183	1	0	3	32	3	180	64	0	46	80	0	0	749	11	PF01582[299]:TIR|PF00560[199]:LRR_1|PF00931[108]:NB-ARC|PF00004[11]:AAA|PF08937[5]:DUF1863|PF00437[2]:T2SE|PF04859[1]:DUF641
28	36	58	70	50	13	77	112	17	44	34	20	36	25	84	65	741	15	PF00026[386]:Asp
29	59	24	32	54	4	188	148	20	32	23	6	35	36	58	21	740	15	PF07714[108]:Pkinase_Tyr|PF00069[81]:Pkinase|PF00560[50]:LRR_1|PF08263[9]:LRRNT_2|PF11721[4]:Malectin
30	59	29	86	18	25	40	83	16	91	46	10	61	51	57	68	740	15	PF01486[268]:K-box|PF00319[257]:SRF-TF|PF00069[1]:Pkinase
31	59	26	167	77	6	53	34	14	70	20	15	63	42	31	45	722	15	PF02519[517]:Auxin_inducible|PF00010[2]:HLH
32	19	39	66	51	11	58	123	12	43	27	58	33	24	82	69	715	15	PF02458[417]:Transferase
33	18	76	64	0	0	0	2	0	42	55	0	52	55	277	60	701	10	PF00931[502]:NB-ARC|PF00560[11]:LRR_1|PF01419[3]:Jacalin|PF02362[1]:B3
34	50	31	118	22	6	44	60	28	63	40	26	40	26	52	76	682	15	PF00847[506]:AP2
35	46	49	94	47	8	41	80	8	48	41	12	54	44	56	45	673	15	PF00892[407]:EamA|PF01596[1]:Methyltransf_3
36	0	1	0	46	6	387	210	3	0	0	1	0	4	0	0	658	8	PF00931[6]:NB-ARC|PF00560[1]:LRR_1
37	30	23	42	59	21	61	162	35	33	43	16	34	27	30	35	651	15	PF00722[183]:Glyco_hydro_16|PF06955[136]:XET_C
38	41	21	65	31	15	58	130	24	42	26	18	26	34	52	55	638	15	PF00069[237]:Pkinase|PF03822[119]:NAF|PF00627[7]:UBA|PF02149[5]:KA1|PF06507[1]:Auxin_resp
39	47	33	42	36	13	36	142	14	47	39	16	39	47	45	42	638	15	PF00450[374]:Peptidase_S10
40	46	21	53	24	1	24	48	4	77	44	13	38	36	155	51	635	15	PF00069[256]:Pkinase|PF07714[120]:Pkinase_Tyr|PF07645[71]:EGF_CA|PF01476[3]:LysM|PF00008[2]:EGF|PF02458[1]:Transferase
41	24	28	39	45	21	81	102	7	42	28	16	40	64	54	42	633	15	PF01370[274]:Epimerase|PF03168[1]:LEA_2
42	29	37	44	36	13	42	113	8	68	46	31	46	52	40	26	631	15	PF00067[363]:p450|PF08268[1]:FBA_3
43	43	21	49	21	8	39	133	29	48	34	36	34	31	41	58	625	15	PF00036[210]:EF-hand_1|PF00069[173]:Pkinase|PF07714[1]:Pkinase_Tyr
44	28	27	43	57	4	41	148	31	48	48	26	27	32	34	30	624	15	PF00005[272]:ABC_tran|PF09818[30]:ABC_ATPase|PF00664[17]:ABC_membrane|PF00528[2]:BPD_transp_1|PF08402[1]:TOBE_2
45	21	39	67	48	14	77	95	0	47	40	1	44	16	66	47	622	14	PF00201[282]:UDPGT
46	20	16	39	50	7	60	190	9	38	31	12	34	51	31	23	611	15	PF07732[161]:Cu-oxidase_3|PF00394[65]:Cu-oxidase|PF07731[59]:Cu-oxidase_2
47	39	29	70	25	6	31	93	16	55	39	12	49	38	45	48	595	15	PF13839[381]:PC-Esterase|PF05699[1]:Dimer_Tnp_hAT
48	49	29	52	33	30	46	79	30	45	30	8	36	38	39	48	592	15	PF00071[289]:Ras|PF04670[68]:Gtr1_RagA|PF09439[12]:SRPRB|PF00560[1]:LRR_1
49	28	41	52	39	11	57	89	0	45	40	17	42	39	49	39	588	14	PF02798[223]:GST_N|PF00043[110]:GST_C
50	18	15	52	37	19	97	54	7	52	33	17	30	31	68	56	586	15	PF02365[1]:NAM
51	39	34	78	32	8	27	46	14	59	38	15	54	32	55	54	585	15	PF02298[431]:Cu_bind_like|PF06525[2]:SoxE
52	36	20	60	44	7	48	147	8	37	29	11	29	36	31	35	578	15	PF03195[308]:DUF260
53	26	23	39	27	4	38	177	12	37	26	6	40	62	31	26	574	15	PF01105[2]:EMP24_GP25L|PF00535[1]:Glycos_transf_2
54	0	2	3	41	3	237	240	0	7	4	9	4	3	3	1	557	13	PF00560[19]:LRR_1|PF08263[13]:LRRNT_2
55	44	21	43	28	7	34	165	14	28	27	13	28	39	38	27	556	15	PF00232[293]:Glyco_hydro_1|PF07690[1]:MFS_1
56	45	25	71	37	16	33	67	25	42	28	15	31	30	48	42	555	15	PF00036[348]:EF-hand_1|PF09279[1]:EF-hand_like
57	34	17	36	49	7	60	117	7	35	25	14	39	24	47	35	546	15	PF00067[277]:p450|PF00227[1]:Proteasome
58	21	45	40	35	5	33	85	7	48	26	26	37	43	48	40	539	15	PF00067[320]:p450|PF05699[1]:Dimer_Tnp_hAT
59	24	35	27	26	3	24	223	19	27	20	10	19	20	26	26	529	15	PF00759[192]:Glyco_hydro_9|PF09478[24]:CBM49
60	13	16	28	30	9	35	238	15	23	15	7	17	22	25	30	523	15	PF00012[183]:HSP70|PF01075[1]:Glyco_transf_9
61	44	29	72	16	2	21	55	14	56	41	10	35	29	48	50	522	15	PF08263[149]:LRRNT_2|PF00069[148]:Pkinase|PF00560[65]:LRR_1|PF07714[21]:Pkinase_Tyr|PF06842[1]:DUF1242
62	33	16	55	22	9	25	98	21	40	32	21	23	27	42	51	515	15	PF00069[332]:Pkinase|PF09778[1]:Guanylate_cyc_2
63	9	41	130	4	0	11	11	0	92	43	0	67	58	40	8	514	12	PF08263[235]:LRRNT_2|PF00560[191]:LRR_1|PF00226[1]:DnaJ
64	30	33	64	16	9	37	95	8	31	26	24	27	22	46	40	508	15	PF08246[140]:Inhibitor_I29|PF00112[134]:Peptidase_C1|PF00396[40]:Granulin|PF08063[1]:PADR1
65	16	24	33	27	6	46	111	16	32	34	21	40	48	28	23	505	15	PF00005[134]:ABC_tran|PF01061[105]:ABC2_membrane|PF08370[15]:PDR_assoc|PF00004[3]:AAA|PF01096[1]:TFIIS_C
66	16	11	33	17	3	39	38	25	117	25	13	35	68	36	19	495	15	PF00560[111]:LRR_1|PF11721[98]:Malectin|PF00069[72]:Pkinase|PF07714[69]:Pkinase_Tyr|PF00665[1]:rve
67	47	39	47	12	3	17	95	3	53	32	9	29	43	31	30	490	15	PF00295[320]:Glyco_hydro_28|PF01453[1]:B_lectin
68	15	19	31	11	1	26	215	14	31	20	22	22	34	16	12	489	15	PF00005[175]:ABC_tran|PF00664[13]:ABC_membrane|PF00076[1]:RRM_1
69	12	13	44	43	1	95	30	0	52	25	0	58	14	48	33	468	13	PF00069[186]:Pkinase|PF07714[76]:Pkinase_Tyr|PF11721[2]:Malectin|PF00241[1]:Cofilin_ADF
70	13	31	22	19	2	29	180	18	28	19	8	20	19	27	31	466	15	PF02705[203]:K_trans
71	31	27	43	16	2	29	81	24	46	26	19	31	27	29	33	464	15	PF10250[295]:O-FucT|PF00176[1]:SNF2_N
72	13	11	41	21	9	28	126	3	29	35	13	27	37	41	25	459	15	PF00891[159]:Methyltransf_2|PF08100[100]:Dimerisation
73	33	26	55	25	6	32	48	26	39	21	18	25	26	37	38	455	15	PF04564[199]:U-box|PF00514[66]:Arm|PF04826[18]:Arm_2|PF00582[1]:Usp
74	21	15	42	18	12	54	89	5	34	24	15	28	23	38	37	455	15	PF00314[264]:Thaumatin
75	25	15	53	24	3	41	35	12	58	15	12	32	26	55	39	445	15	PF00201[287]:UDPGT
76	24	17	33	19	5	23	50	17	30	21	36	31	26	64	46	442	15	PF00657[298]:Lipase_GDSL
77	31	17	61	19	5	25	44	18	52	27	7	28	29	34	44	441	15	PF03106[324]:WRKY
78	0	0	0	14	2	363	57	0	0	0	0	0	0	0	0	436	4	no pfam
79	28	21	36	9	8	18	42	71	38	23	18	26	30	32	35	435	15	PF07714[197]:Pkinase_Tyr|PF00069[53]:Pkinase|PF00023[51]:Ank|PF01842[24]:ACT|PF00989[1]:PAS
80	32	25	48	19	1	26	66	19	38	24	12	25	24	37	32	428	15	PF03000[149]:NPH3|PF00651[130]:BTB|PF00505[1]:HMG_box
81	28	18	45	14	7	21	98	16	34	20	10	23	24	27	31	416	15	PF03141[257]:Methyltransf_29
82	23	14	34	33	7	42	82	24	23	19	13	19	20	33	27	413	15	PF01357[139]:Pollen_allerg_1|PF03330[94]:DPBB_1
83	23	12	24	43	6	33	85	3	25	19	7	38	34	45	13	410	15	PF03492[223]:Methyltransf_7|PF00004[1]:AAA
84	17	16	66	14	0	13	37	21	43	30	10	55	22	31	23	398	14	PF11721[158]:Malectin|PF07714[85]:Pkinase_Tyr|PF00069[61]:Pkinase|PF03732[1]:Retrotrans_gag
85	20	36	30	27	1	36	72	2	55	21	1	31	31	23	11	397	15	PF00497[93]:SBP_bac_3|PF01094[73]:ANF_receptor|PF00060[30]:Lig_chan|PF00098[1]:zf-CCHC
86	22	15	39	18	1	18	94	18	34	18	15	20	35	21	28	396	15	PF00225[147]:Kinesin|PF00307[58]:CH|PF09379[13]:FERM_N|PF11721[12]:Malectin|PF00560[1]:LRR_1
87	17	9	40	41	6	34	103	6	24	18	13	22	17	21	22	393	15	PF03083[198]:MtN3_slv|PF04398[1]:DUF538
88	15	19	28	42	9	39	95	13	26	22	13	18	17	16	20	392	15	PF00501[182]:AMP-binding
89	25	35	54	0	0	0	0	0	116	30	0	52	12	55	10	389	9	PF03140[351]:DUF247
90	25	13	30	32	9	46	96	23	22	17	11	15	18	12	14	383	15	PF00544[161]:Pec_lyase_C|PF04431[20]:Pec_lyase_N
91	27	31	42	17	5	22	22	12	38	22	21	39	27	31	27	383	15	PF00190[266]:Cupin_1|PF07883[1]:Cupin_2
92	36	18	76	13	1	15	11	10	42	23	10	24	22	32	46	379	15	PF02701[315]:zf-Dof|PF03811[1]:Zn_Tnp_IS1
93	30	18	39	25	6	25	41	15	30	20	9	25	20	33	38	374	15	PF00069[221]:Pkinase|PF00989[16]:PAS|PF00433[9]:Pkinase_C|PF08447[3]:PAS_3|PF10707[2]:YrbL-PhoP_reg|PF01451[1]:LMWPc
94	22	23	48	15	6	18	30	18	38	18	13	26	26	29	41	371	15	PF02362[226]:B3|PF06507[20]:Auxin_resp|PF00400[1]:WD40
95	23	20	43	15	5	17	21	35	41	20	10	26	27	32	33	368	15	PF00249[266]:Myb_DNA-binding
96	12	13	27	38	11	54	61	3	30	44	7	18	16	23	9	366	15	PF00106[181]:adh_short
97	37	8	53	3	0	4	7	1	66	8	6	104	27	27	10	361	14	PF08263[172]:LRRNT_2|PF00560[143]:LRR_1|PF11721[1]:Malectin
98	29	12	53	31	2	29	19	17	37	19	8	17	14	30	41	358	15	PF00847[256]:AP2|PF00330[1]:Aconitase
99	6	13	35	19	3	37	130	10	16	14	7	26	13	15	12	356	15	PF00305[76]:Lipoxygenase|PF01477[71]:PLAT|PF00385[1]:Chromo
100	16	21	26	12	7	44	68	5	29	24	12	20	13	35	24	356	15	no pfam
101	12	19	30	24	13	27	58	19	27	28	7	25	28	15	22	354	15	PF00011[205]:HSP20|PF00226[1]:DnaJ
102	10	14	23	17	10	41	149	7	13	11	10	13	16	10	9	353	15	PF08240[64]:ADH_N|PF00107[52]:ADH_zinc_N
103	35	16	39	12	5	22	42	5	37	31	4	23	12	38	32	353	15	PF00097[236]:zf-C3HC4|PF00626[1]:Gelsolin
104	25	50	9	0	0	0	0	0	101	17	0	74	56	16	4	352	9	PF00931[188]:NB-ARC|PF00560[59]:LRR_1|PF02892[7]:zf-BED|PF00069[2]:Pkinase|PF02362[1]:B3
105	24	17	35	7	1	28	44	46	26	17	28	18	17	17	26	351	15	PF00225[225]:Kinesin|PF06548[11]:Kinesin-related|PF00633[1]:HHH
106	17	13	31	23	2	38	78	14	24	14	10	20	16	18	26	344	15	PF07690[45]:MFS_1|PF03209[1]:PUCC
107	18	21	26	12	6	18	73	27	27	17	13	19	17	19	23	336	15	PF00271[66]:Helicase_C|PF00176[64]:SNF2_N|PF11496[32]:HDA2-3|PF06465[7]:DUF1087|PF00628[6]:PHD|PF09111[4]:SLIDE|PF08074[3]:CHDCT2|PF09110[2]:HAND|PF00385[1]:Chromo
108	27	17	28	19	4	30	20	7	36	22	13	35	22	31	24	335	15	PF00004[182]:AAA|PF05496[19]:RuvB_N|PF05673[14]:DUF815
109	5	1	30	1	3	152	2	35	5	1	7	69	8	6	0	325	14	PF07727[28]:RVT_2|PF00665[8]:rve|PF00098[5]:zf-CCHC|PF03732[3]:Retrotrans_gag|PF02992[1]:Transposase_21
110	14	26	36	7	0	8	3	31	42	21	30	20	18	25	38	319	14	PF03514[271]:GRAS|PF12041[1]:DELLA
111	3	21	8	20	8	33	138	4	9	9	17	9	6	18	12	315	15	PF01397[55]:Terpene_synth|PF03936[32]:Terpene_synth_C|PF00472[2]:RF-1
112	20	33	19	16	4	22	39	12	27	19	5	22	20	31	24	313	15	PF08392[116]:FAE1_CUT1_RppA|PF08541[74]:ACP_syn_III_C|PF02797[4]:Chal_sti_synt_C
113	0	0	0	0	0	0	0	0	0	0	0	310	0	0	0	310	1	PF02902[72]:Peptidase_C48|PF09331[40]:DUF1985|PF10536[3]:PMD|PF05699[1]:Dimer_Tnp_hAT
114	8	14	20	37	15	37	98	0	18	10	4	10	17	14	7	309	14	PF01823[1]:MACPF
115	0	0	0	0	0	0	0	309	0	0	0	0	0	0	0	309	1	no pfam
116	25	16	48	18	1	19	22	5	31	19	7	19	21	27	28	306	15	PF00447[212]:HSF_DNA-bind
117	18	13	47	9	4	11	29	12	32	19	9	23	21	30	29	306	15	PF00847[215]:AP2|PF00931[1]:NB-ARC
118	28	14	46	12	4	13	18	2	32	19	4	21	23	30	37	303	15	no pfam
119	14	7	44	17	1	55	32	13	28	13	2	13	23	20	21	303	15	PF00847[183]:AP2
120	23	12	34	15	4	21	29	14	25	17	2	15	14	43	29	297	15	PF03081[206]:Exo70|PF00582[1]:Usp
121	22	11	33	8	3	12	79	4	20	22	2	22	31	14	14	297	15	PF02140[116]:Gal_Lectin|PF01301[45]:Glyco_hydro_35|PF02837[13]:Glyco_hydro_2_N
122	19	19	35	18	14	15	31	14	26	17	5	16	20	24	22	295	15	PF00076[194]:RRM_1
123	30	12	21	0	0	0	0	0	40	37	0	35	59	35	20	289	9	PF01397[209]:Terpene_synth|PF03936[55]:Terpene_synth_C|PF01247[1]:Ribosomal_L35Ae
124	15	17	42	13	1	13	32	4	34	22	7	19	16	27	27	289	15	PF03514[193]:GRAS|PF12041[13]:DELLA|PF02902[1]:Peptidase_C48
125	2	2	21	0	1	51	0	3	2	3	1	191	1	9	1	288	13	PF08284[29]:RVP_2|PF00385[24]:Chromo|PF09668[4]:Asp_protease|PF00078[3]:RVT_1|PF00098[1]:zf-CCHC
126	19	8	29	24	7	22	39	17	25	16	9	17	17	16	21	286	15	PF00403[176]:HMA
127	12	15	20	30	5	37	40	4	16	16	9	19	14	25	22	284	15	PF01764[149]:Lipase_3
128	2	0	6	0	0	19	23	0	221	8	0	2	0	0	0	281	7	PF00078[76]:RVT_1|PF03372[18]:Exo_endo_phos|PF00076[1]:RRM_1
129	19	16	33	9	2	12	14	19	30	19	15	24	21	26	21	280	15	PF00005[113]:ABC_tran|PF01061[98]:ABC2_membrane
130	18	17	24	9	6	23	43	25	21	17	10	13	13	16	25	280	15	PF00160[164]:Pro_isomerase|PF00515[12]:TPR_1|PF00790[1]:VHS
131	8	5	20	16	5	27	67	12	11	21	32	14	17	11	11	277	15	PF00171[154]:Aldedh
132	22	15	56	18	4	5	13	2	26	14	2	18	15	29	36	275	15	PF00249[167]:Myb_DNA-binding|PF02738[1]:Ald_Xan_dh_C2
133	15	15	21	13	5	15	55	13	26	15	14	17	15	18	18	275	15	PF00004[74]:AAA|PF05496[36]:RuvB_N|PF02933[19]:CDC48_2|PF00439[12]:Bromodomain|PF09262[10]:PEX-1N|PF05673[8]:DUF815|PF02359[1]:CDC48_N
134	27	7	44	10	0	10	13	1	57	14	0	41	19	19	13	275	13	PF08031[124]:BBE|PF01565[98]:FAD_binding_4|PF08620[1]:RPAP1_C
135	15	13	34	11	1	18	52	10	24	15	12	22	18	13	14	272	15	PF03094[172]:Mlo|PF00254[1]:FKBP_C
136	14	13	14	20	13	30	57	14	17	9	9	11	13	20	18	272	15	PF00182[98]:Glyco_hydro_19|PF00187[38]:Chitin_bind_1
137	18	14	16	13	14	15	55	11	18	17	9	19	14	18	20	271	15	PF00179[148]:UQ_con|PF00627[6]:UBA|PF00332[1]:Glyco_hydro_17
138	4	2	14	26	17	111	65	0	10	3	1	4	8	2	3	270	14	PF01764[40]:Lipase_3
139	28	23	43	5	0	9	11	3	33	33	3	26	19	18	15	269	14	PF00999[196]:Na_H_Exchanger|PF00582[3]:Usp
140	0	0	0	0	0	0	0	0	0	1	0	68	0	200	0	269	3	PF03732[54]:Retrotrans_gag|PF03078[22]:ATHILA|PF09668[3]:Asp_protease|PF05754[2]:DUF834|PF02992[1]:Transposase_21
141	1	0	14	0	0	23	6	1	0	1	1	38	2	180	0	267	10	PF00665[42]:rve|PF00078[24]:RVT_1|PF03732[21]:Retrotrans_gag|PF05754[1]:DUF834
142	21	10	18	16	9	18	67	8	16	14	6	13	13	17	20	266	15	PF00069[138]:Pkinase
143	14	31	31	16	10	24	9	1	19	13	13	24	12	29	19	265	15	PF03018[173]:Dirigent
144	19	15	32	7	9	9	31	13	30	16	5	18	15	20	25	264	15	PF00226[163]:DnaJ|PF01556[25]:CTDII
145	14	13	22	10	2	19	79	12	15	10	7	16	13	14	18	264	15	PF02364[117]:Glucan_synthase
146	18	23	25	11	6	17	31	21	18	20	8	17	14	12	17	258	15	PF00004[76]:AAA|PF01434[63]:Peptidase_M41|PF05496[20]:RuvB_N|PF00270[1]:DEAD
147	26	12	38	6	2	6	16	12	31	15	11	17	15	24	25	256	15	PF00249[206]:Myb_DNA-binding|PF04759[1]:DUF617
148	14	9	22	18	7	29	49	21	21	13	5	15	10	12	11	256	15	PF04720[140]:DUF506
149	1	3	14	1	0	21	31	1	145	11	0	16	4	7	1	256	13	PF00078[65]:RVT_1|PF00075[9]:RNase_H|PF03372[5]:Exo_endo_phos|PF00076[3]:RRM_1|PF07816[1]:DUF1645
150	19	10	19	15	13	23	39	14	23	12	7	13	14	15	19	255	15	PF00076[131]:RRM_1|PF00098[5]:zf-CCHC|PF07649[1]:C1_3
151	8	1	16	36	8	96	54	3	8	4	2	3	13	1	2	255	15	PF05659[27]:RPW8|PF00560[16]:LRR_1|PF00931[14]:NB-ARC|PF00004[1]:AAA
152	8	16	11	16	2	31	70	6	16	21	4	16	18	10	9	254	15	PF00933[67]:Glyco_hydro_3|PF01915[47]:Glyco_hydro_3_C|PF03422[2]:CBM_6
153	49	18	23	3	1	9	31	5	11	9	11	11	22	36	14	253	15	PF03080[182]:DUF239|PF09785[1]:Prp31_C
154	17	11	26	8	6	12	34	9	23	18	8	15	21	22	22	252	15	PF08263[65]:LRRNT_2|PF00069[54]:Pkinase|PF00560[52]:LRR_1|PF07714[4]:Pkinase_Tyr|PF03732[1]:Retrotrans_gag
155	25	11	20	11	0	50	42	7	20	12	4	15	9	11	13	250	14	PF00069[131]:Pkinase|PF00931[1]:NB-ARC
156	10	10	20	12	6	31	34	7	22	13	8	19	29	14	12	247	15	PF08240[59]:ADH_N|PF00107[43]:ADH_zinc_N|PF00201[28]:UDPGT|PF03033[6]:Glyco_transf_28
157	8	8	10	18	8	26	85	6	7	11	5	11	13	12	17	245	15	PF00125[93]:Histone
158	15	12	39	5	1	7	13	15	29	15	10	15	18	18	31	243	15	PF03110[196]:SBP
159	10	5	20	7	2	23	42	12	29	19	3	18	20	13	17	240	15	PF00690[65]:Cation_ATPase_N|PF00122[50]:E1-E2_ATPase|PF00702[23]:Hydrolase|PF00689[4]:Cation_ATPase_C|PF08282[1]:Hydrolase_3
160	23	8	20	11	7	19	32	8	23	16	5	17	24	11	15	239	15	PF01765[1]:RRF
161	19	7	36	11	5	11	26	5	26	14	4	14	14	19	27	238	15	PF00010[158]:HLH
162	8	7	45	0	0	0	0	0	57	14	0	43	63	0	0	237	7	PF00023[23]:Ank|PF03911[1]:Sec61_beta
163	14	13	32	9	0	9	25	9	35	17	6	28	19	11	6	233	14	PF03016[165]:Exostosin|PF10354[1]:DUF2431
164	9	12	15	10	6	10	78	12	14	10	0	14	10	15	17	232	14	PF02990[116]:EMP70
165	18	8	31	12	7	18	28	15	18	13	4	13	12	14	21	232	15	PF02183[109]:HALZ|PF00046[49]:Homeobox
166	22	8	32	8	3	11	34	0	24	18	3	14	10	24	20	231	14	PF04564[66]:U-box|PF00582[55]:Usp|PF00069[31]:Pkinase|PF07714[5]:Pkinase_Tyr|PF05699[1]:Dimer_Tnp_hAT
167	1	7	1	22	0	67	127	1	1	1	0	0	0	2	1	231	11	PF04937[4]:DUF659|PF05699[1]:Dimer_Tnp_hAT
168	6	4	12	4	2	4	12	1	6	5	0	4	5	131	35	231	14	PF00917[98]:MATH|PF00651[82]:BTB|PF00786[2]:PBD|PF07707[1]:BACK
169	14	7	27	16	0	18	62	5	21	12	2	16	13	10	8	231	14	PF11744[93]:ALMT|PF04632[35]:FUSC
170	22	10	35	7	7	8	12	6	25	19	5	17	11	21	25	230	15	PF00462[176]:Glutaredoxin
171	9	10	12	12	0	19	98	2	13	10	5	10	13	10	6	229	14	PF03169[89]:OPT
172	15	12	25	7	3	13	25	11	32	12	11	15	14	15	18	228	15	PF05496[66]:RuvB_N|PF00004[50]:AAA|PF09336[17]:Vps4_C|PF04212[8]:MIT|PF05673[3]:DUF815|PF01057[2]:Parvo_NS1|PF10545[1]:MADF_DNA_bdg
173	22	14	16	16	5	16	20	8	16	14	9	12	11	32	17	228	15	PF00188[153]:CAP
174	19	6	20	9	0	9	56	8	14	9	3	10	28	18	19	228	14	PF02736[43]:Myosin_N|PF00612[33]:IQ|PF01843[30]:DIL|PF07727[1]:RVT_2
175	10	16	17	10	1	9	37	10	14	13	5	20	15	22	27	226	15	PF02171[75]:Piwi|PF08699[60]:DUF1785|PF02170[5]:PAZ|PF01929[1]:Ribosomal_L14e
176	17	9	42	17	9	13	7	14	18	11	9	16	11	13	20	226	15	PF04770[159]:ZF-HD_dimer|PF00046[2]:Homeobox|PF03735[1]:ENT
177	16	11	21	10	6	12	29	12	16	14	14	16	13	16	18	224	15	PF00481[141]:PP2C|PF00069[8]:Pkinase|PF07714[1]:Pkinase_Tyr
178	8	11	18	16	9	30	38	14	17	12	6	10	10	12	12	223	15	PF04674[118]:Phi_1
179	16	9	50	7	2	9	8	7	26	16	2	16	15	16	23	222	15	PF00096[3]:zf-C2H2
180	23	7	23	3	2	6	10	22	27	15	5	18	16	19	25	221	15	PF02485[189]:Branch
181	20	11	30	8	0	15	10	9	27	16	6	17	14	17	18	218	14	PF00027[84]:cNMP_binding|PF00520[54]:Ion_trans|PF01693[1]:Cauli_VI
182	8	11	13	13	3	19	77	10	13	6	5	7	11	9	8	213	15	PF00150[77]:Cellulase|PF06418[1]:CTP_synth_N
183	8	13	22	15	4	18	29	2	20	10	1	8	17	23	23	213	15	PF01490[131]:Aa_trans
184	15	11	22	11	0	18	17	7	20	12	3	14	15	22	25	212	14	PF01501[137]:Glyco_transf_8|PF00071[1]:Ras
185	15	5	18	16	1	30	33	4	11	12	3	9	7	19	28	211	15	no pfam
186	9	10	26	7	4	24	17	7	16	13	8	15	23	15	17	211	15	PF00248[143]:Aldo_ket_red|PF00566[1]:RabGAP-TBC
187	0	1	1	0	0	3	205	0	0	0	0	0	0	1	0	211	5	PF04057[2]:Rep-A_N
188	0	0	0	24	11	29	146	0	0	0	0	0	0	0	0	210	4	no pfam
189	13	16	18	9	1	10	34	9	19	18	15	11	7	17	13	210	15	PF07717[49]:OB_NTP_bind|PF00270[41]:DEAD|PF00271[16]:Helicase_C|PF04408[8]:HA2|PF00575[1]:S1
190	9	6	17	9	2	16	64	9	16	10	3	12	11	14	11	209	15	PF00614[79]:PLDc|PF00168[23]:C2|PF04983[1]:RNA_pol_Rpb1_3
191	16	8	18	10	1	15	35	9	20	12	5	15	14	15	14	207	15	PF00168[125]:C2|PF08372[4]:PRT_C|PF11696[2]:DUF3292|PF05699[1]:Dimer_Tnp_hAT
192	17	3	17	20	7	26	37	4	12	9	2	18	14	14	7	207	15	PF00646[35]:F-box|PF00076[6]:RRM_1|PF00069[1]:Pkinase
193	10	8	25	7	4	13	60	5	16	8	1	6	7	16	21	207	15	PF02183[59]:HALZ|PF00046[36]:Homeobox|PF04618[18]:HD-ZIP_N
194	8	4	17	14	11	24	32	9	18	17	5	16	11	12	9	207	15	PF00230[117]:MIP
195	8	6	12	21	3	26	64	0	15	8	0	7	7	13	17	207	13	PF04525[87]:Tub_2
196	8	4	10	45	7	35	41	15	9	4	0	5	2	10	11	206	14	PF00847[70]:AP2
197	8	8	9	4	2	8	86	9	12	8	12	8	12	10	10	206	15	PF00493[83]:MCM|PF12619[10]:MCM2_N|PF00689[1]:Cation_ATPase_C
198	20	8	26	9	3	8	19	9	20	15	6	18	13	12	19	205	15	PF00249[127]:Myb_DNA-binding|PF00072[22]:Response_reg
199	18	10	23	6	4	9	47	2	16	12	4	15	14	11	12	203	15	PF00394[69]:Cu-oxidase|PF07731[50]:Cu-oxidase_2|PF07732[5]:Cu-oxidase_3
200	15	9	27	15	10	10	25	0	19	14	9	16	14	11	8	202	14	PF02704[132]:GASA
201	14	7	30	12	3	9	13	5	23	12	4	11	12	17	28	200	15	PF03106[81]:WRKY|PF10533[74]:Plant_zn_clust
202	16	9	29	10	7	14	13	14	20	12	7	10	11	14	13	199	15	PF00612[114]:IQ
203	26	8	31	8	2	7	5	1	15	15	0	21	6	29	25	199	14	PF00234[117]:Tryp_alpha_amyl
204	15	8	36	14	2	20	12	4	21	11	4	11	6	15	19	198	15	PF03479[142]:DUF296
205	8	7	6	7	2	6	99	5	10	7	5	9	7	8	11	197	15	PF00118[72]:Cpn60_TCP1|PF01597[1]:GCV_H
206	10	8	35	10	4	7	18	3	22	12	4	13	14	13	24	197	15	PF02984[111]:Cyclin_C|PF00134[37]:Cyclin_N|PF07714[1]:Pkinase_Tyr
207	13	7	23	9	9	11	13	11	18	11	14	14	12	16	15	196	15	PF04640[134]:PLATZ|PF00643[8]:zf-B_box
208	7	0	8	0	0	0	0	0	48	7	0	21	20	64	20	195	8	PF04578[161]:DUF594
209	29	7	23	3	0	6	24	10	18	16	5	13	10	19	11	194	14	PF00226[112]:DnaJ|PF02178[1]:AT_hook
210	6	5	10	42	4	54	26	0	12	11	0	5	2	8	9	194	13	PF00097[59]:zf-C3HC4
211	11	6	17	15	0	16	31	15	24	7	4	9	5	19	13	192	14	PF08263[33]:LRRNT_2|PF00069[29]:Pkinase|PF00560[27]:LRR_1|PF07714[25]:Pkinase_Tyr
212	6	7	13	14	9	27	40	4	10	21	5	12	11	8	5	192	15	PF00248[89]:Aldo_ket_red
213	18	7	9	3	0	7	4	0	28	26	0	32	18	34	5	191	12	PF00685[166]:Sulfotransfer_1|PF03735[1]:ENT
214	5	3	7	9	3	25	79	1	13	8	2	15	12	3	6	191	15	PF00400[55]:WD40|PF08513[3]:LisH
215	20	8	17	11	2	18	33	0	11	10	6	17	7	13	16	189	14	PF03151[60]:TPT|PF00892[49]:EamA
216	3	14	21	14	3	36	20	0	17	11	0	11	9	19	11	189	13	PF00201[78]:UDPGT
217	12	8	14	9	6	13	28	8	16	14	5	16	15	10	14	188	15	PF00149[100]:Metallophos|PF00515[9]:TPR_1|PF08321[1]:PPP5
218	9	9	18	14	0	16	34	8	18	15	6	8	10	12	11	188	14	PF00324[109]:AA_permease|PF03478[1]:DUF295
219	20	4	30	11	1	19	9	3	18	10	2	11	4	22	24	188	15	PF00170[114]:bZIP_1|PF07716[14]:bZIP_2
220	9	8	11	13	5	19	59	6	8	8	3	6	9	7	16	187	15	PF00022[82]:Actin
221	9	6	11	8	3	16	56	7	13	8	2	11	9	13	15	187	15	PF01373[79]:Glyco_hydro_14|PF05687[15]:DUF822
222	11	7	28	5	1	9	13	9	19	12	8	14	18	15	17	186	15	PF00069[141]:Pkinase|PF00632[1]:HECT
223	20	7	24	15	4	21	22	2	22	14	0	17	3	10	5	186	14	PF04043[115]:PMEI
224	0	0	0	22	1	122	39	0	0	0	0	0	0	0	0	184	4	no pfam
225	7	8	11	14	0	14	57	30	9	6	6	8	6	4	4	184	14	PF09118[86]:DUF1929|PF07250[2]:Glyoxal_oxid_N|PF00722[1]:Glyco_hydro_16
226	16	10	32	5	2	9	9	5	22	11	5	12	10	14	22	184	15	PF00320[138]:GATA|PF07816[1]:DUF1645
227	5	6	11	8	3	9	80	11	6	6	2	6	11	8	11	183	15	PF02518[55]:HATPase_c|PF00183[11]:HSP90|PF02230[1]:Abhydrolase_2
228	12	4	16	13	1	13	40	2	18	15	13	9	6	10	10	182	15	PF00501[99]:AMP-binding|PF00067[1]:p450
229	14	9	46	0	0	0	0	0	39	13	0	19	23	5	14	182	9	PF04434[64]:SWIM|PF10551[45]:MULE|PF03101[26]:FAR1|PF00872[7]:Transposase_mut
230	13	12	24	4	3	11	18	9	13	12	10	10	12	14	15	180	15	PF00415[54]:RCC1|PF01363[45]:FYVE|PF08381[31]:BRX
231	12	7	22	13	5	12	30	4	14	14	2	10	14	13	8	180	15	PF00916[58]:Sulfate_transp|PF01740[54]:STAS
232	9	5	8	8	4	16	66	7	7	9	5	7	8	12	8	179	15	PF10431[35]:ClpB_D2-small|PF00004[18]:AAA|PF02861[14]:Clp_N|PF02151[6]:UVR|PF01585[1]:G-patch
233	14	11	24	7	0	7	9	4	21	13	4	14	12	20	18	178	14	PF04783[78]:DUF630|PF04782[63]:DUF632
234	5	10	11	7	3	13	23	6	25	13	4	15	20	11	12	178	15	PF01734[110]:Patatin
235	13	8	19	6	1	9	29	9	19	10	6	10	10	13	16	178	15	PF00702[73]:Hydrolase|PF00122[33]:E1-E2_ATPase|PF08282[4]:Hydrolase_3|PF10997[1]:DUF2837
236	11	7	25	9	5	13	33	1	15	11	4	15	12	9	7	177	15	PF00069[102]:Pkinase|PF07714[1]:Pkinase_Tyr
237	9	5	13	12	2	17	52	1	14	7	0	8	10	12	14	176	14	PF00027[33]:cNMP_binding|PF11834[23]:DUF3354|PF00520[17]:Ion_trans|PF07885[6]:Ion_trans_2|PF00023[4]:Ank|PF07714[1]:Pkinase_Tyr
238	11	7	14	8	1	18	21	18	12	10	10	10	4	13	19	176	15	PF03016[116]:Exostosin|PF00168[1]:C2
239	9	4	16	15	8	33	24	5	8	6	8	10	6	16	8	176	15	PF03767[88]:Acid_phosphat_B
240	13	11	25	7	3	7	15	7	18	9	5	9	7	17	23	176	15	PF00462[127]:Glutaredoxin
241	7	10	11	26	2	26	30	4	10	6	18	9	4	8	5	176	15	PF05199[57]:GMC_oxred_C|PF00732[23]:GMC_oxred_N|PF01182[1]:Glucosamine_iso
242	13	7	17	7	1	13	35	7	13	10	6	9	9	16	13	176	15	PF00856[53]:SET|PF05033[37]:Pre-SET|PF02182[19]:SAD_SRA|PF02953[1]:zf-Tim10_DDP
243	11	8	10	8	1	53	4	1	26	10	0	7	9	14	13	175	14	PF02892[34]:zf-BED|PF04937[22]:DUF659|PF05699[11]:Dimer_Tnp_hAT|PF08783[1]:DWNN
244	11	6	16	19	2	24	17	4	17	10	4	9	3	20	13	175	15	PF04564[99]:U-box
245	15	6	18	11	5	11	14	6	16	11	6	15	9	15	16	174	15	PF00335[115]:Tetraspannin
246	16	9	20	4	5	9	20	6	17	9	3	11	13	15	17	174	15	PF02453[123]:Reticulon|PF05659[1]:RPW8
247	12	5	7	23	7	32	5	9	13	6	4	2	9	25	14	173	15	PF00240[74]:ubiquitin|PF01020[15]:Ribosomal_L40e|PF01599[8]:Ribosomal_S27|PF00097[1]:zf-C3HC4
248	10	7	25	3	1	9	19	9	17	10	4	9	9	16	25	173	15	PF03372[130]:Exo_endo_phos|PF04053[1]:Coatomer_WDAD
249	5	6	10	22	1	25	40	8	8	10	5	9	8	11	5	173	15	PF00724[77]:Oxidored_FMN
250	9	5	16	15	1	26	42	0	10	6	3	4	5	13	18	173	14	no pfam
251	0	0	0	7	0	159	7	0	0	0	0	0	0	0	0	173	3	no pfam
252	13	6	32	7	0	6	9	4	24	10	4	11	14	14	18	172	14	PF00046[122]:Homeobox|PF07526[14]:POX
253	17	9	12	12	2	12	13	2	20	15	8	15	11	13	10	171	15	PF01535[112]:PPR
254	6	6	16	18	4	5	41	6	7	11	3	8	5	15	20	171	15	PF01161[90]:PBP
255	5	12	11	10	2	10	52	3	17	9	0	12	10	9	9	171	14	PF05691[85]:Raffinose_syn
256	9	26	14	7	4	14	18	2	17	14	1	12	13	11	8	170	15	PF00107[85]:ADH_zinc_N|PF00560[1]:LRR_1
257	7	3	23	15	9	28	35	0	18	4	0	5	9	7	7	170	13	PF00403[62]:HMA
258	19	7	16	6	0	7	16	2	11	10	18	21	9	15	12	169	14	PF03321[133]:GH3
259	18	8	24	6	0	8	19	1	13	9	1	15	11	16	19	168	14	PF00046[62]:Homeobox|PF01852[53]:START
260	12	7	21	5	2	5	29	7	14	12	6	10	10	11	17	168	15	PF00860[114]:Xan_ur_permease
261	11	3	12	8	1	27	50	2	11	6	2	7	6	6	14	166	15	PF02984[62]:Cyclin_C|PF00134[5]:Cyclin_N|PF00069[4]:Pkinase|PF00153[1]:Mito_carr
262	4	4	11	17	2	12	46	9	15	11	9	5	7	6	7	165	15	PF00122[31]:E1-E2_ATPase|PF00403[25]:HMA|PF00702[23]:Hydrolase
263	10	7	11	5	1	7	55	5	11	9	2	7	12	10	12	164	15	PF00702[40]:Hydrolase|PF00690[34]:Cation_ATPase_N|PF00122[4]:E1-E2_ATPase|PF04053[1]:Coatomer_WDAD
264	15	17	12	9	7	9	28	4	8	8	4	8	9	8	18	164	15	PF00244[87]:14-3-3|PF05562[4]:WCOR413|PF00097[1]:zf-C3HC4
265	10	7	19	10	2	13	36	6	10	8	6	8	8	12	9	164	15	PF00230[94]:MIP
266	15	5	27	15	5	10	12	2	11	6	3	8	8	18	19	164	15	PF04520[115]:Senescence_reg
267	11	4	15	7	4	23	42	1	10	6	5	7	6	10	13	164	15	no pfam
268	10	10	16	9	6	8	34	1	21	10	1	10	11	7	9	163	15	PF00013[91]:KH_1
269	12	5	18	7	3	12	23	6	18	10	7	13	8	11	10	163	15	PF04646[55]:DUF604|PF02434[52]:Fringe|PF11721[2]:Malectin
270	10	8	25	8	1	15	18	2	15	10	2	10	7	16	15	162	15	PF05910[110]:DUF868
271	0	12	33	0	0	0	0	0	19	16	0	37	44	1	0	162	7	PF00931[99]:NB-ARC|PF00004[3]:AAA|PF00560[2]:LRR_1
272	13	10	14	12	5	10	18	8	13	11	5	9	7	13	12	160	15	PF00561[16]:Abhydrolase_1|PF05691[1]:Raffinose_syn
273	17	1	6	14	1	8	42	6	10	4	1	14	4	24	8	160	15	PF03931[73]:Skp1_POZ|PF01466[17]:Skp1|PF00657[1]:Lipase_GDSL
274	13	7	21	5	1	9	24	6	13	13	5	8	10	11	14	160	15	PF00295[111]:Glyco_hydro_28|PF07714[1]:Pkinase_Tyr
275	14	8	14	4	3	9	16	8	16	11	7	12	13	13	12	160	15	PF01762[114]:Galactosyl_T|PF02434[4]:Fringe
276	12	6	43	2	0	3	4	5	14	13	2	11	12	12	20	159	14	PF03106[136]:WRKY|PF07631[1]:PSD4
277	17	6	22	3	4	6	9	8	21	11	2	10	10	13	17	159	15	PF03479[106]:DUF296|PF02178[18]:AT_hook
278	17	8	18	9	3	8	6	3	14	16	1	14	17	17	8	159	15	PF00106[107]:adh_short
279	12	5	11	6	2	13	18	8	12	10	5	21	15	12	9	159	15	PF04749[113]:PLAC8
280	8	8	12	8	4	12	34	5	12	8	4	8	8	13	14	158	15	PF01842[86]:ACT|PF05754[1]:DUF834
281	9	4	10	13	7	23	21	4	15	8	5	9	7	11	12	158	15	PF00561[79]:Abhydrolase_1|PF00975[1]:Thioesterase
282	14	9	17	8	1	15	17	13	14	9	2	10	9	10	9	157	15	PF02714[103]:DUF221|PF00657[1]:Lipase_GDSL
283	11	10	14	7	0	14	18	6	11	11	4	8	10	16	17	157	14	PF00743[98]:FMO-like|PF07992[2]:Pyr_redox_2|PF01494[1]:FAD_binding_3
284	13	5	13	7	0	28	21	1	11	7	5	8	6	14	17	156	14	PF02362[73]:B3|PF00847[21]:AP2
285	14	9	22	14	5	7	12	0	12	17	0	15	6	15	8	156	13	PF00234[96]:Tryp_alpha_amyl
286	10	4	11	8	1	12	9	0	16	15	2	18	14	16	20	156	14	PF00067[118]:p450
287	14	4	16	17	4	17	15	4	11	7	5	9	7	13	13	156	15	PF10604[62]:Polyketide_cyc2|PF00407[27]:Bet_v_1|PF03364[6]:Polyketide_cyc|PF06075[1]:DUF936
288	13	11	21	6	4	8	15	1	19	8	7	9	11	11	11	155	15	PF07714[87]:Pkinase_Tyr|PF00989[11]:PAS|PF00069[6]:Pkinase
289	9	7	16	11	0	14	20	10	13	7	8	8	11	9	12	155	14	PF00443[73]:UCH|PF01753[25]:zf-MYND|PF02810[1]:SEC-C
290	10	6	29	5	4	7	6	3	16	12	4	12	14	11	16	155	15	PF00808[124]:CBFD_NFYB_HMF|PF00450[1]:Peptidase_S10
291	8	7	18	8	4	10	12	11	11	7	20	6	9	14	10	155	15	PF00106[95]:adh_short
292	7	4	6	25	5	18	45	2	3	3	14	5	2	8	8	155	15	PF01565[29]:FAD_binding_4|PF04030[25]:ALO
293	8	7	9	10	6	22	21	1	18	7	7	10	9	13	7	155	15	PF00582[88]:Usp
294	9	14	9	8	2	12	39	2	15	10	0	5	10	0	19	154	13	PF03169[76]:OPT|PF07002[1]:Copine
295	6	5	8	8	3	8	62	3	11	6	5	6	7	8	8	154	15	PF00067[68]:p450
296	10	5	12	17	5	23	5	2	10	6	1	6	6	19	27	154	15	PF04570[98]:DUF581
297	15	1	12	1	1	4	9	1	12	13	1	13	45	12	14	154	15	PF00432[94]:Prenyltrans|PF02365[1]:NAM
298	14	14	19	10	2	9	18	0	10	6	5	16	10	14	6	153	14	PF02458[97]:Transferase
299	11	11	20	7	7	9	17	5	12	9	2	9	10	12	12	153	15	PF02485[102]:Branch
300	10	3	19	6	0	9	21	4	15	10	10	11	13	6	15	152	14	PF01490[110]:Aa_trans
301	11	8	9	8	4	8	25	9	9	9	0	9	10	21	12	152	14	PF02798[72]:GST_N|PF00043[22]:GST_C
302	8	13	14	6	2	11	29	6	12	9	3	8	10	7	13	151	15	PF00564[59]:PB1|PF07714[11]:Pkinase_Tyr|PF06650[7]:DUF1162|PF00069[3]:Pkinase
303	9	4	15	11	6	10	19	3	17	9	1	7	12	11	17	151	15	PF02893[93]:GRAM|PF07899[1]:Frigida
304	0	0	0	0	0	0	0	0	0	0	0	151	0	0	0	151	1	PF09331[24]:DUF1985|PF02902[4]:Peptidase_C48|PF00023[1]:Ank
305	9	12	21	5	1	3	9	7	11	8	7	10	15	17	15	150	15	PF01490[114]:Aa_trans|PF00226[1]:DnaJ
306	11	6	12	8	1	7	34	5	8	7	3	8	10	13	17	150	15	PF02358[56]:Trehalose_PPase|PF00982[37]:Glyco_transf_20|PF00400[1]:WD40
307	8	6	18	7	0	12	32	9	7	6	4	11	8	11	11	150	14	PF08244[79]:Glyco_hydro_32C|PF00251[6]:Glyco_hydro_32N|PF11837[5]:DUF3357|PF00560[1]:LRR_1
308	9	5	12	5	6	10	14	17	11	8	7	12	9	11	14	150	15	PF00025[60]:Arf|PF04670[38]:Gtr1_RagA|PF09439[10]:SRPRB
309	9	2	9	11	1	19	39	2	9	8	1	14	8	13	5	150	15	PF03015[61]:Sterile|PF07993[15]:NAD_binding_4
310	4	6	7	4	3	12	19	12	12	6	5	8	8	30	13	149	15	PF00195[60]:Chal_sti_synt_N|PF02797[43]:Chal_sti_synt_C|PF00314[1]:Thaumatin
311	6	3	16	6	4	12	14	3	11	12	6	15	13	11	17	149	15	PF00106[97]:adh_short
312	10	5	19	4	6	9	18	6	15	7	3	13	10	16	8	149	15	PF01754[72]:zf-A20|PF01428[31]:zf-AN1
313	3	6	9	6	5	20	46	1	5	14	8	8	6	4	7	148	15	PF02065[50]:Melibiase|PF10632[1]:He_PIG_assoc
314	7	8	10	6	1	14	47	10	9	5	5	7	8	5	6	148	15	PF00400[63]:WD40
315	8	8	10	7	1	17	50	2	10	7	1	7	8	6	6	148	15	PF01915[40]:Glyco_hydro_3_C|PF00933[23]:Glyco_hydro_3
316	10	4	12	6	2	7	31	3	9	8	14	8	9	10	14	147	15	PF01794[78]:Ferric_reduct|PF08414[6]:NADPH_Ox|PF08022[4]:FAD_binding_8
317	10	7	17	6	0	16	27	0	13	11	5	10	8	8	9	147	13	PF00400[88]:WD40|PF11715[2]:Nup160
318	10	9	11	6	0	6	30	5	16	8	14	7	11	7	7	147	14	PF00097[33]:zf-C3HC4|PF00271[24]:Helicase_C|PF00176[22]:SNF2_N|PF08797[13]:HIRAN
319	9	3	16	8	3	12	38	0	7	6	9	15	9	6	6	147	14	PF05686[83]:Glyco_transf_90
320	8	5	18	4	2	8	23	6	13	10	2	13	14	10	11	147	15	PF00191[103]:Annexin
321	12	6	21	4	0	9	26	3	12	9	3	14	9	8	10	146	14	PF03398[96]:Ist1
322	4	5	17	20	4	31	13	3	15	9	1	8	5	3	8	146	15	PF00226[72]:DnaJ
323	11	5	25	5	0	5	6	4	14	7	4	11	7	20	22	146	14	PF00170[99]:bZIP_1|PF00097[1]:zf-C3HC4
324	3	6	7	16	6	23	45	6	8	6	2	4	5	3	6	146	15	PF00538[49]:Linker_histone
325	8	5	6	6	3	7	44	18	6	4	7	4	4	7	16	145	15	PF05637[76]:Glyco_transf_34|PF08711[1]:Med26
326	6	10	7	9	2	8	46	6	8	5	5	6	8	10	9	145	15	PF01566[68]:Nramp|PF02984[1]:Cyclin_C
327	6	8	8	10	6	15	40	9	6	6	1	6	10	6	8	145	15	PF00044[55]:Gp_dh_N|PF02800[7]:Gp_dh_C|PF02672[4]:CP12
328	5	1	2	1	3	11	87	1	8	5	0	8	4	7	2	145	14	PF10557[21]:Cullin_Nedd8|PF00888[17]:Cullin
329	11	5	14	6	1	8	19	2	15	9	4	13	10	11	16	144	15	PF00481[102]:PP2C
330	11	5	10	6	3	8	30	1	14	8	1	7	11	12	17	144	15	PF04146[83]:YTH|PF00800[1]:PDT
331	0	0	0	28	7	80	26	0	0	0	1	0	0	1	0	143	6	PF02536[2]:mTERF
332	7	8	10	5	3	8	41	5	7	8	7	7	7	9	11	143	15	PF00271[21]:Helicase_C|PF00035[20]:dsrm|PF00636[11]:Ribonuclease_3|PF00270[9]:DEAD|PF04851[4]:ResIII|PF03368[1]:Dicer_dimer
333	13	6	25	5	0	5	5	4	18	12	1	13	6	12	17	142	14	PF03634[117]:TCP
334	11	9	27	5	0	4	10	6	17	8	1	8	8	10	17	141	14	PF02181[111]:FH2|PF00160[1]:Pro_isomerase
335	17	9	17	2	0	5	4	5	14	13	4	12	7	11	21	141	14	PF08263[47]:LRRNT_2|PF00560[39]:LRR_1
336	7	2	13	42	6	21	10	0	10	8	1	5	1	6	9	141	14	no pfam
337	3	13	24	0	0	0	0	0	28	13	0	16	9	20	14	140	9	PF02536[117]:mTERF
338	7	3	14	9	5	8	35	6	7	4	1	6	7	10	18	140	15	PF00628[69]:PHD|PF12165[9]:DUF3594|PF06136[1]:DUF966
339	2	15	3	10	3	9	41	4	3	4	12	3	15	3	13	140	15	PF03953[37]:Tubulin_C|PF00091[14]:Tubulin|PF00464[1]:SHMT
340	16	2	41	0	0	0	0	0	22	25	0	19	13	0	1	139	8	PF03087[132]:DUF241
341	9	6	13	0	0	0	0	0	36	40	0	28	6	0	0	138	7	PF02458[126]:Transferase
342	14	5	15	10	8	13	13	3	9	6	2	6	7	11	16	138	15	PF00168[65]:C2|PF01412[18]:ArfGap|PF04419[1]:4F5
343	9	6	8	7	0	16	10	8	12	9	5	9	9	16	14	138	14	no pfam
344	11	6	15	9	3	8	7	9	11	7	4	10	14	11	13	138	15	PF05212[101]:DUF707|PF00366[1]:Ribosomal_S17
345	8	13	9	7	9	10	8	12	10	8	4	8	12	8	12	138	15	no pfam
346	4	2	4	8	1	14	78	4	3	1	1	3	6	6	3	138	15	PF00125[29]:Histone|PF00970[1]:FAD_binding_6
347	11	5	19	8	3	8	7	3	16	12	2	11	8	12	13	138	15	PF00642[59]:zf-CCCH|PF00023[24]:Ank
348	6	6	8	19	8	29	8	3	9	7	1	7	5	11	11	138	15	PF04398[67]:DUF538
349	0	1	0	0	0	1	135	0	0	1	0	0	0	0	0	138	4	PF00075[1]:RNase_H
350	4	4	2	0	0	0	0	0	23	9	0	95	1	0	0	138	7	PF03107[42]:C1_2|PF07649[23]:C1_3|PF03732[3]:Retrotrans_gag|PF00130[2]:C1_1|PF00646[1]:F-box
351	9	7	22	5	0	3	7	1	17	14	3	10	10	13	16	137	14	PF08880[56]:QLQ|PF08879[54]:WRC
352	13	11	12	4	3	10	9	2	13	9	4	14	12	10	11	137	15	PF02535[95]:Zip|PF00847[1]:AP2
353	8	10	14	8	1	12	19	5	8	9	12	7	5	12	7	137	15	PF00194[83]:Carb_anhydrase|PF01596[2]:Methyltransf_3
354	8	6	26	3	1	4	4	2	19	10	1	11	5	15	22	137	15	no pfam
355	7	6	13	6	4	12	32	7	9	6	0	6	6	11	11	136	14	PF00365[70]:PFK
356	14	9	20	2	1	5	13	5	13	10	4	8	6	13	13	136	15	PF03759[104]:PRONE|PF00225[1]:Kinesin
357	9	7	16	6	2	5	18	6	12	6	9	6	9	11	13	135	15	PF03999[87]:MAP65_ASE1|PF00069[1]:Pkinase
358	17	15	11	3	1	4	6	3	13	10	2	11	10	18	11	135	15	PF00023[80]:Ank
359	9	8	17	4	1	8	24	8	9	7	3	7	8	10	12	135	15	PF00501[86]:AMP-binding
360	2	5	10	4	2	5	60	2	8	7	3	7	10	6	4	135	15	PF08513[29]:LisH|PF00400[23]:WD40
361	9	5	14	5	0	5	24	8	11	8	3	9	11	11	12	135	14	PF03641[95]:Lysine_decarbox
362	9	5	10	8	2	19	15	1	10	8	2	8	6	18	14	135	15	PF05078[85]:DUF679
363	7	7	5	4	1	6	15	2	9	4	4	7	4	25	35	135	15	PF04577[99]:DUF563
364	3	3	3	5	1	5	80	5	3	5	2	8	4	3	4	134	15	PF00122[17]:E1-E2_ATPase|PF00690[11]:Cation_ATPase_N|PF00702[10]:Hydrolase|PF02817[1]:E3_binding
365	0	0	0	38	11	66	19	0	0	0	0	0	0	0	0	134	4	no pfam
366	10	7	14	5	3	8	21	1	10	11	3	10	7	12	12	134	15	PF04788[77]:DUF620|PF00856[9]:SET
367	6	6	15	4	2	4	47	3	10	6	2	9	8	7	5	134	15	PF04833[68]:COBRA
368	11	6	14	12	1	6	12	8	11	11	2	6	10	10	14	134	15	PF00072[93]:Response_reg|PF02518[1]:HATPase_c
369	7	7	8	8	3	10	25	6	10	6	9	13	6	8	8	134	15	PF03055[77]:RPE65
370	3	0	11	0	0	0	0	0	13	8	0	95	3	0	0	133	6	PF01609[3]:DDE_Tnp_1
371	6	2	7	5	2	11	30	4	2	2	1	4	3	17	37	133	15	PF03330[54]:DPBB_1|PF01357[28]:Pollen_allerg_1
372	13	5	21	5	5	9	12	6	9	9	3	6	8	9	12	132	15	PF00085[95]:Thioredoxin|PF02966[1]:DIM1
373	11	3	9	4	1	6	45	4	7	6	3	13	8	6	6	132	15	PF00076[41]:RRM_1|PF00658[28]:PABP|PF00022[1]:Actin
374	14	5	20	1	0	2	1	0	11	8	2	6	6	27	29	132	13	PF03106[121]:WRKY
375	10	7	16	5	5	7	20	3	11	9	0	9	10	10	10	132	14	PF00230[87]:MIP
376	12	9	18	6	1	8	4	2	13	9	2	10	6	14	18	132	15	PF04759[103]:DUF617
377	14	6	22	3	1	4	6	6	12	7	6	7	7	11	19	131	15	PF03765[64]:CRAL_TRIO_N|PF00650[43]:CRAL_TRIO|PF00235[1]:Profilin
378	11	9	16	6	2	5	6	6	16	8	7	10	6	12	11	131	15	PF00332[56]:Glyco_hydro_17|PF07983[44]:X8|PF00076[1]:RRM_1
379	8	6	13	7	2	7	7	6	7	8	10	10	6	19	15	131	15	PF01553[81]:Acyltransferase|PF00685[1]:Sulfotransfer_1
380	14	6	16	7	3	9	17	4	13	6	1	7	9	9	10	131	15	PF00642[87]:zf-CCCH
381	6	5	10	6	4	4	43	3	14	5	1	9	7	6	8	131	15	PF01459[65]:Porin_3
382	0	0	0	0	0	0	0	0	0	0	0	131	0	0	0	131	1	PF10349[1]:WWbp
383	10	5	13	3	2	9	14	16	10	6	7	6	11	8	10	130	15	PF01852[50]:START|PF07059[38]:DUF1336|PF00169[4]:PH
384	10	5	14	5	3	6	13	6	7	6	5	11	10	14	15	130	15	PF00646[75]:F-box|PF01167[20]:Tub
385	10	6	11	10	0	18	29	3	9	7	2	7	8	6	4	130	14	PF00155[66]:Aminotran_1_2|PF00400[1]:WD40
386	7	9	10	5	7	9	11	8	11	13	7	6	9	8	10	130	15	PF00574[88]:CLP_protease|PF01281[1]:Ribosomal_L9_N
387	0	0	0	0	0	0	0	0	0	0	0	130	0	0	0	130	1	PF00075[7]:RNase_H
388	8	4	10	8	4	10	25	2	8	5	4	13	5	8	15	129	15	PF00076[73]:RRM_1
389	6	7	20	4	1	10	32	4	11	5	0	9	9	6	5	129	14	PF02373[51]:JmjC|PF08879[13]:WRC|PF02776[2]:TPP_enzyme_N
390	6	4	32	3	3	7	4	0	23	14	0	4	8	11	10	129	13	PF02469[104]:Fasciclin
391	2	3	3	7	4	30	59	1	6	3	3	2	3	0	3	129	14	PF06521[26]:PAR1
392	14	6	14	5	1	6	9	5	9	6	1	8	9	18	18	129	15	PF00535[93]:Glycos_transf_2
393	11	7	10	4	5	9	22	6	9	7	2	10	8	8	11	129	15	PF00957[76]:Synaptobrevin
394	13	4	12	5	4	12	16	6	9	7	3	11	5	9	12	128	15	PF00069[78]:Pkinase|PF00122[1]:E1-E2_ATPase
395	6	6	18	8	1	10	17	0	12	17	2	9	5	13	4	128	14	PF00026[3]:Asp
396	10	7	16	3	3	9	14	6	10	8	5	8	8	8	13	128	15	PF00153[92]:Mito_carr
397	6	3	14	9	0	21	25	4	11	6	2	6	7	6	8	128	14	PF03195[68]:DUF260
398	4	6	8	2	1	4	59	4	6	4	3	4	4	9	9	127	15	PF00118[40]:Cpn60_TCP1|PF01363[9]:FYVE|PF01504[6]:PIP5K
399	6	7	10	6	4	7	13	11	11	9	9	10	5	5	14	127	15	PF00684[59]:DnaJ_CXXCXGXG|PF00226[15]:DnaJ|PF01556[6]:CTDII
400	4	4	4	27	2	16	29	9	7	3	5	4	5	5	3	127	15	PF01344[28]:Kelch_1|PF00646[18]:F-box
401	10	12	11	4	4	6	8	9	13	7	6	9	10	8	10	127	15	PF01544[49]:CorA
402	9	6	9	7	0	8	23	4	13	11	2	9	11	8	7	127	14	PF12899[83]:Glyco_hydro_100
403	126	0	1	0	0	0	0	0	0	0	0	0	0	0	0	127	2	PF03107[119]:C1_2|PF07649[6]:C1_3
404	11	3	9	6	2	5	8	6	11	5	4	14	13	18	12	127	15	PF03088[89]:Str_synth
405	8	10	5	16	6	16	16	9	8	7	7	5	4	4	5	126	15	PF00561[46]:Abhydrolase_1|PF06821[1]:Ser_hydrolase
406	12	4	29	0	0	0	0	0	17	8	0	15	6	27	8	126	9	PF02458[115]:Transferase
407	8	12	21	2	0	4	8	3	12	7	5	8	11	12	13	126	14	PF03547[100]:Mem_trans
408	7	7	9	9	3	17	16	2	11	7	2	8	8	10	9	125	15	PF07687[36]:M20_dimer|PF01546[35]:Peptidase_M20
409	7	8	12	11	0	7	26	5	7	6	1	5	7	11	12	125	14	PF01565[70]:FAD_binding_4|PF09265[3]:Cytokin-bind
410	8	4	16	3	0	5	14	6	13	7	1	6	8	22	12	125	14	PF07887[95]:Calmodulin_bind
411	0	1	3	29	10	16	43	0	3	2	3	0	1	5	9	125	12	PF02496[26]:ABA_WDS
412	10	6	16	5	2	5	7	3	13	9	3	8	8	12	17	124	15	PF00010[94]:HLH
413	16	4	15	2	0	4	12	2	13	7	1	7	15	10	16	124	14	PF00097[93]:zf-C3HC4
414	9	5	13	7	3	5	13	4	13	13	4	6	10	11	8	124	15	PF00291[85]:PALP|PF00571[1]:CBS
415	8	4	14	8	4	8	14	3	17	9	1	14	9	5	6	124	15	PF01627[68]:Hpt
416	10	7	12	7	0	7	7	6	11	6	1	6	8	19	17	124	14	no pfam
417	13	6	15	2	3	7	7	6	14	9	5	9	9	12	7	124	15	PF03171[79]:2OG-FeII_Oxy|PF01549[12]:ShK
418	3	8	15	6	1	12	15	9	16	9	2	9	5	7	6	123	15	PF07714[29]:Pkinase_Tyr|PF00069[26]:Pkinase|PF01476[25]:LysM
419	13	3	11	5	1	5	7	8	15	10	8	8	6	11	12	123	15	PF00234[91]:Tryp_alpha_amyl
420	16	1	28	0	0	0	0	0	18	7	0	22	14	12	4	122	9	PF03171[100]:2OG-FeII_Oxy|PF00004[1]:AAA
421	0	0	0	0	0	0	0	0	0	0	0	0	0	5	117	122	2	PF02902[39]:Peptidase_C48|PF03398[4]:Ist1|PF01762[2]:Galactosyl_T|PF00176[1]:SNF2_N
422	8	7	11	5	2	3	21	1	11	11	3	7	9	11	12	122	15	PF07899[75]:Frigida|PF00141[1]:peroxidase
423	9	5	14	10	4	9	2	2	12	7	1	7	6	17	17	122	15	PF07911[89]:DUF1677|PF04145[1]:Ctr
424	9	8	13	4	0	7	17	7	16	7	2	10	8	2	12	122	14	PF01603[82]:B56
425	5	8	9	2	1	9	41	5	9	6	1	7	4	7	7	121	15	PF01490[58]:Aa_trans
426	12	5	19	7	2	5	12	2	12	7	0	10	7	8	12	120	14	PF00481[84]:PP2C|PF00999[1]:Na_H_Exchanger
427	5	0	11	0	0	0	0	0	32	26	0	39	7	0	0	120	6	PF00646[76]:F-box|PF07734[19]:FBA_1|PF08268[4]:FBA_3
428	6	10	9	5	3	11	24	2	10	11	1	4	8	10	6	120	15	PF01494[62]:FAD_binding_3|PF05834[2]:Lycopene_cycl|PF01266[1]:DAO
429	10	5	13	8	4	13	16	3	8	7	4	6	5	9	9	120	15	PF00808[70]:CBFD_NFYB_HMF|PF01357[1]:Pollen_allerg_1
430	7	6	23	5	0	8	8	4	17	9	3	9	7	7	7	120	14	PF10545[12]:MADF_DNA_bdg
431	13	4	15	4	2	4	4	5	12	9	2	7	6	14	19	120	15	PF00170[68]:bZIP_1|PF07716[23]:bZIP_2
432	2	3	4	10	5	20	43	0	6	3	3	3	6	6	5	119	14	PF00578[23]:AhpC-TSA|PF07649[9]:C1_3|PF00085[1]:Thioredoxin
433	10	7	8	7	2	8	25	0	8	7	0	6	5	14	12	119	13	PF04862[70]:DUF642
434	8	4	6	6	2	13	16	0	2	12	1	5	6	22	16	119	14	PF00097[42]:zf-C3HC4|PF00092[24]:VWA|PF00079[1]:Serpin
435	9	6	13	4	2	7	15	3	10	9	1	9	9	12	9	118	15	PF00481[82]:PP2C
436	7	3	5	15	5	16	36	1	7	3	4	3	4	3	6	118	15	PF00481[42]:PP2C
437	11	0	12	5	2	11	16	3	8	11	2	11	5	12	9	118	14	PF00561[65]:Abhydrolase_1|PF06821[1]:Ser_hydrolase
438	3	2	4	5	1	2	70	5	2	3	6	4	5	3	3	118	15	PF01493[17]:GXGXG|PF00310[5]:GATase_2|PF01645[2]:Glu_synthase|PF00642[1]:zf-CCCH
439	7	8	12	5	5	7	16	5	11	5	3	6	4	10	14	118	15	PF00031[65]:Cystatin|PF07430[9]:PP1
440	9	6	11	1	3	11	17	5	8	6	3	5	7	9	16	117	15	PF00069[75]:Pkinase|PF08799[1]:PRP4
441	4	2	8	8	3	8	34	0	15	9	1	6	10	3	6	117	14	PF05577[60]:Peptidase_S28
442	6	4	6	10	2	10	42	5	5	5	1	5	7	5	4	117	15	PF04185[48]:Phosphoesterase
443	2	0	6	0	0	0	0	0	30	72	0	7	0	0	0	117	5	PF00075[9]:RNase_H|PF00078[3]:RVT_1
444	8	5	9	8	3	6	23	1	14	7	0	8	7	6	11	116	14	PF00069[66]:Pkinase|PF04535[1]:DUF588
445	1	5	16	0	0	0	0	0	11	8	6	14	12	32	11	116	10	PF00704[100]:Glyco_hydro_18|PF00187[1]:Chitin_bind_1
446	11	0	3	0	0	0	0	0	14	25	0	16	14	20	13	116	8	PF02519[111]:Auxin_inducible
447	10	6	17	5	3	8	10	1	11	6	0	7	7	11	14	116	14	PF02045[81]:CBFB_NFYA
448	11	3	9	2	0	2	4	12	9	10	10	2	2	21	19	116	14	PF03254[102]:XG_FTase
449	11	3	17	2	0	4	9	4	16	7	8	6	6	8	14	115	14	PF02493[76]:MORN|PF01504[19]:PIP5K
450	0	115	0	0	0	0	0	0	0	0	0	0	0	0	0	115	1	no pfam
451	7	8	9	7	6	8	19	2	6	6	1	6	7	10	13	115	15	PF00069[63]:Pkinase
452	8	5	27	3	1	3	7	0	11	6	3	5	6	20	10	115	14	PF13839[93]:PC-Esterase
453	5	10	16	2	1	4	13	1	7	6	4	9	4	16	17	115	15	PF04844[1]:Ovate
454	9	4	11	5	4	5	20	1	9	6	1	14	7	10	9	115	15	PF00241[73]:Cofilin_ADF
455	10	4	19	3	3	3	1	1	14	6	2	9	8	14	18	115	15	PF04852[101]:DUF640
456	10	4	10	0	6	6	15	5	12	8	3	7	7	13	9	115	14	PF00036[10]:EF-hand_1
457	2	1	5	9	1	15	55	2	5	3	0	4	3	3	6	114	14	PF00368[33]:HMG-CoA_red
458	6	5	10	4	2	9	28	5	7	7	2	9	9	5	6	114	15	PF00153[56]:Mito_carr|PF00069[9]:Pkinase|PF08311[1]:Mad3_BUB1_I
459	7	9	11	5	3	7	25	6	7	6	2	7	8	5	6	114	15	PF00464[64]:SHMT
460	10	7	15	8	0	10	6	0	12	6	0	12	6	10	12	114	12	PF00097[81]:zf-C3HC4
461	16	5	19	2	2	6	13	3	12	8	0	10	1	8	9	114	14	PF03208[85]:PRA1|PF00069[1]:Pkinase
462	2	4	11	19	1	19	28	3	7	4	2	5	2	3	3	113	15	PF00069[37]:Pkinase|PF07714[3]:Pkinase_Tyr
463	8	6	14	5	1	6	8	11	14	6	5	6	7	8	8	113	15	PF03016[86]:Exostosin
464	9	5	9	4	1	5	6	8	13	11	6	8	9	8	11	113	15	PF04526[78]:DUF568|PF03351[3]:DOMON
465	11	7	17	3	0	5	23	3	8	5	1	6	6	9	9	113	14	PF05623[74]:DUF789
466	9	10	18	6	2	3	8	0	9	14	0	13	8	6	6	112	13	PF03171[76]:2OG-FeII_Oxy
467	6	4	4	4	1	7	27	4	4	5	12	9	7	9	9	112	15	PF03405[67]:FA_desaturase_2|PF03031[1]:NIF
468	9	6	10	2	3	5	10	3	14	8	2	9	8	11	12	112	15	PF01529[80]:zf-DHHC
469	7	4	11	10	4	10	5	8	6	5	4	6	12	9	11	112	15	PF00646[3]:F-box|PF00244[1]:14-3-3
470	3	2	5	4	0	5	9	34	3	17	13	3	3	5	6	112	14	PF00512[66]:HisKA|PF02518[8]:HATPase_c|PF00072[7]:Response_reg|PF01627[4]:Hpt|PF00672[1]:HAMP
471	9	9	15	4	1	11	17	2	12	7	0	8	7	5	5	112	14	PF04535[70]:DUF588
472	9	1	7	5	0	8	44	4	7	6	1	5	6	4	5	112	14	PF00514[34]:Arm|PF01749[17]:IBB|PF04826[1]:Arm_2
473	3	3	8	13	6	19	26	2	7	5	1	5	5	4	5	112	15	PF00903[45]:Glyoxalase
474	0	0	1	7	7	21	25	2	7	3	7	5	7	12	8	112	13	PF05056[50]:DUF674
475	5	4	5	12	3	11	41	4	5	4	0	3	4	6	4	111	14	PF00282[37]:Pyridoxal_deC
476	8	6	19	6	1	5	6	2	11	8	2	8	7	10	12	111	15	PF00096[1]:zf-C2H2
477	5	7	17	3	3	4	7	3	12	9	2	12	10	7	10	111	15	PF01221[84]:Dynein_light
478	0	0	0	14	3	85	9	0	0	0	0	0	0	0	0	111	4	no pfam
479	0	0	0	1	1	88	21	0	0	0	0	0	0	0	0	111	4	no pfam
480	7	6	15	8	1	11	14	3	9	7	2	10	7	5	5	110	15	PF00005[64]:ABC_tran|PF01061[3]:ABC2_membrane
481	110	0	0	0	0	0	0	0	0	0	0	0	0	0	0	110	1	PF00646[85]:F-box|PF07734[24]:FBA_1
482	6	10	5	8	2	7	16	3	8	8	0	7	7	11	12	110	14	PF06830[62]:Root_cap
483	8	6	20	5	1	3	19	0	10	8	1	7	6	6	10	110	14	PF00046[74]:Homeobox
484	6	7	8	7	2	7	14	14	9	6	5	7	6	6	6	110	15	PF03109[54]:ABC1|PF01636[15]:APH|PF00015[1]:MCPsignal
485	0	2	8	23	3	28	25	1	8	5	2	3	2	0	0	110	12	PF03007[23]:WES_acyltransf|PF07247[1]:AATase
486	9	6	24	2	0	1	0	8	15	9	2	8	6	10	10	110	13	no pfam
487	8	4	8	7	2	9	24	3	8	6	2	7	7	8	7	110	15	PF08613[61]:Cyclin|PF00134[1]:Cyclin_N
488	7	4	11	6	1	8	14	13	10	5	3	6	10	4	7	109	15	PF00400[47]:WD40|PF00069[18]:Pkinase|PF00097[7]:zf-C3HC4|PF07714[1]:Pkinase_Tyr
489	4	6	12	13	1	11	14	10	4	5	4	4	7	7	7	109	15	PF00010[59]:HLH
490	7	7	9	3	4	11	14	3	12	6	2	6	9	7	9	109	15	PF00097[50]:zf-C3HC4|PF01248[16]:Ribosomal_L7Ae
491	6	2	6	12	2	14	25	4	10	5	0	6	5	6	6	109	14	PF00534[52]:Glycos_transf_1
492	10	4	18	4	2	5	6	1	12	8	1	8	8	8	13	108	15	PF00561[25]:Abhydrolase_1|PF02230[14]:Abhydrolase_2|PF05677[2]:DUF818|PF00628[1]:PHD
493	9	7	13	4	2	5	6	9	10	5	4	9	8	8	9	108	15	PF00804[44]:Syntaxin|PF05739[32]:SNARE
494	8	3	14	10	3	4	11	0	10	6	3	7	8	10	11	108	14	PF12428[40]:DUF3675|PF00097[35]:zf-C3HC4
495	7	5	13	3	8	10	15	2	6	9	2	9	8	5	6	108	15	PF01596[67]:Methyltransf_3
496	8	7	11	4	0	8	17	4	7	6	5	9	8	5	9	108	14	PF00270[24]:DEAD|PF07717[22]:OB_NTP_bind|PF00035[7]:dsrm|PF00271[5]:Helicase_C|PF04408[1]:HA2
497	4	4	4	10	6	14	21	11	6	5	4	4	4	7	4	108	15	PF05512[53]:AWPM-19
498	12	5	14	7	3	6	6	2	11	7	2	7	5	8	12	107	15	PF00076[77]:RRM_1
499	11	2	19	4	0	4	7	8	11	5	3	7	6	10	10	107	14	PF02984[80]:Cyclin_C|PF00134[8]:Cyclin_N
500	4	11	6	6	1	8	15	14	9	4	4	9	5	5	6	107	15	PF04563[20]:RNA_pol_Rpb2_1|PF04567[19]:RNA_pol_Rpb2_5|PF04560[12]:RNA_pol_Rpb2_7|PF04561[6]:RNA_pol_Rpb2_2|PF00562[3]:RNA_pol_Rpb2_6|PF04566[1]:RNA_pol_Rpb2_4
501	7	2	11	4	1	12	16	9	6	6	5	7	9	5	7	107	15	PF04863[30]:EGF_alliinase|PF04864[28]:Alliinase_C|PF00400[13]:WD40
502	8	2	9	17	4	19	10	1	6	4	6	6	4	6	5	107	15	PF00125[55]:Histone
503	4	5	15	5	2	4	13	1	13	5	3	6	8	11	11	106	15	PF00046[34]:Homeobox|PF03789[28]:ELK|PF03790[13]:KNOX1|PF03791[2]:KNOX2
504	5	5	19	3	1	7	5	6	9	6	3	6	4	12	15	106	15	PF00010[74]:HLH
505	6	4	6	3	1	8	26	1	6	4	23	5	3	6	4	106	15	PF03031[62]:NIF
506	1	1	4	10	1	43	34	0	2	1	0	2	5	2	0	106	12	PF00026[15]:Asp
507	9	4	8	10	5	15	23	1	6	4	5	6	3	4	3	106	15	PF00348[47]:polyprenyl_synt
508	104	0	1	0	0	0	0	0	0	0	0	0	0	0	0	105	2	PF00646[74]:F-box|PF08268[28]:FBA_3
509	9	4	14	1	0	2	7	8	12	7	2	6	7	11	15	105	14	PF00400[86]:WD40|PF00271[1]:Helicase_C
510	6	5	14	5	1	4	16	3	10	7	2	7	5	10	10	105	15	PF00179[69]:UQ_con|PF02892[1]:zf-BED
511	0	0	0	0	0	0	0	0	0	0	105	0	0	0	0	105	1	no pfam
512	9	11	4	6	0	5	14	6	4	9	4	6	6	10	10	104	14	PF03450[21]:CO_deh_flav_C|PF00111[19]:Fer2|PF02738[17]:Ald_Xan_dh_C2|PF01799[3]:Fer2_2|PF01315[1]:Ald_Xan_dh_C
513	5	5	8	7	3	4	36	4	4	4	1	4	4	7	8	104	15	PF01370[43]:Epimerase|PF01694[1]:Rhomboid
514	74	0	11	0	0	0	0	0	6	1	0	10	2	0	0	104	6	PF00646[69]:F-box|PF08387[8]:FBD|PF12609[1]:DUF3774
515	5	4	5	4	0	13	22	3	7	10	1	4	4	11	10	103	14	PF00514[25]:Arm|PF04826[1]:Arm_2
516	6	5	8	2	0	6	27	4	6	7	6	6	7	7	6	103	14	PF00570[23]:HRDC|PF00270[19]:DEAD|PF00271[13]:Helicase_C|PF09382[3]:RQC
517	9	5	15	1	0	3	6	3	12	6	2	7	8	13	13	103	14	PF08263[43]:LRRNT_2|PF00560[20]:LRR_1|PF00069[12]:Pkinase|PF07714[10]:Pkinase_Tyr
518	4	6	8	8	2	7	16	3	4	3	3	14	11	8	6	103	15	PF12076[29]:Wax2_C|PF04116[25]:FA_hydroxylase
519	3	5	7	10	3	5	26	5	7	7	4	6	6	5	4	103	15	PF00109[31]:ketoacyl-synt|PF02801[21]:Ketoacyl-synt_C|PF00550[1]:PP-binding
520	7	4	8	9	2	11	6	5	7	6	1	11	6	7	13	103	15	PF00076[59]:RRM_1|PF01344[1]:Kelch_1
521	10	4	15	1	0	3	7	7	9	7	2	5	8	13	11	102	14	PF02358[85]:Trehalose_PPase
522	6	1	1	14	4	33	17	2	9	4	1	1	3	3	3	102	15	PF08241[28]:Methyltransf_11
523	7	4	8	2	1	6	13	5	15	6	3	11	7	7	7	102	15	PF00069[65]:Pkinase|PF00560[1]:LRR_1
524	8	6	10	4	6	14	18	3	7	4	3	5	5	4	5	102	15	PF00255[53]:GSHPx
525	5	6	5	5	4	9	7	4	21	1	1	2	23	6	3	102	15	PF02172[2]:KIX
526	11	8	27	0	0	0	0	0	11	6	0	7	3	11	18	102	9	no pfam
527	1	2	32	0	1	10	4	1	1	7	0	37	1	5	0	102	12	PF01585[12]:G-patch|PF00075[5]:RNase_H|PF00665[4]:rve|PF00078[1]:RVT_1
528	5	4	9	3	2	9	20	7	8	9	7	8	5	4	1	101	15	PF01764[56]:Lipase_3
529	10	4	10	4	1	4	4	0	13	8	2	7	7	12	15	101	14	PF00010[2]:HLH
530	6	4	10	4	3	9	16	5	7	5	2	6	6	9	9	101	15	PF00254[41]:FKBP_C|PF00515[21]:TPR_1
531	16	5	4	5	2	7	7	3	6	5	4	6	12	11	8	101	15	PF03145[69]:Sina|PF00268[1]:Ribonuc_red_sm
532	3	4	7	4	2	15	18	6	4	5	4	6	8	9	6	101	15	PF00128[30]:Alpha-amylase|PF07821[25]:Alpha-amyl_C2
533	3	6	10	9	6	9	12	11	4	12	0	4	5	5	5	101	14	PF00561[52]:Abhydrolase_1
534	5	5	9	5	1	7	21	4	6	4	4	5	4	10	10	100	15	PF03595[56]:SLAC1|PF08284[1]:RVP_2
535	1	2	7	9	10	24	28	3	2	6	1	3	2	1	1	100	15	PF08240[23]:ADH_N
536	5	5	9	8	3	9	4	11	10	5	2	8	3	10	8	100	15	PF03168[60]:LEA_2
537	9	4	6	20	0	5	5	8	6	9	3	2	8	6	9	100	14	PF00005[54]:ABC_tran
538	1	11	3	9	4	14	32	1	5	3	7	2	3	2	3	100	15	PF02668[27]:TauD
539	6	4	10	7	5	7	5	8	11	6	2	8	5	7	9	100	15	PF00173[69]:Cyt-b5
540	0	1	2	0	0	0	0	0	21	10	0	11	36	15	3	99	8	PF00023[66]:Ank
541	7	4	15	5	1	4	15	7	7	7	1	7	5	7	7	99	15	PF01699[52]:Na_Ca_ex|PF00076[9]:RRM_1|PF07744[5]:SPOC
542	9	4	14	3	1	4	3	3	20	6	4	6	5	8	9	99	15	PF00564[67]:PB1|PF02042[3]:RWP-RK|PF03514[1]:GRAS
543	10	6	14	4	1	8	4	1	11	7	2	6	5	9	11	99	15	PF04669[72]:Polysacc_synt_4
544	6	6	16	2	1	2	2	6	9	8	1	20	5	8	7	99	15	PF03168[76]:LEA_2|PF00076[1]:RRM_1
545	25	2	7	2	1	3	18	7	10	6	3	2	3	4	6	99	15	PF02671[42]:PAH|PF08295[24]:Sin3_corepress|PF02889[1]:Sec63
546	8	4	9	4	4	4	7	9	12	7	4	6	7	6	7	98	15	PF00085[74]:Thioredoxin
547	8	4	12	6	1	4	6	6	12	6	3	6	3	10	11	98	15	PF04484[73]:DUF566
548	7	4	15	0	0	0	0	0	3	6	0	61	2	0	0	98	7	PF00023[44]:Ank
549	5	3	13	8	8	17	9	2	5	4	0	6	5	5	8	98	14	PF07207[2]:Lir1|PF01593[1]:Amino_oxidase
550	5	5	24	1	1	1	1	0	9	7	3	6	8	13	14	98	14	PF00170[81]:bZIP_1|PF07716[1]:bZIP_2
551	6	6	10	3	0	4	16	3	8	5	1	6	7	13	10	98	14	PF01762[46]:Galactosyl_T|PF00337[17]:Gal-bind_lectin|PF02434[3]:Fringe|PF05699[1]:Dimer_Tnp_hAT
552	5	3	12	4	2	7	14	3	7	5	2	6	7	12	9	98	15	PF07847[67]:DUF1637
553	6	4	4	3	2	10	5	3	12	12	3	8	13	5	8	98	15	PF00378[59]:ECH|PF00141[1]:peroxidase
554	6	4	11	3	2	5	12	11	6	5	2	5	8	10	8	98	15	PF00349[66]:Hexokinase_1|PF03727[4]:Hexokinase_2
555	82	1	2	1	1	1	1	0	1	1	0	3	1	1	1	97	13	PF00646[57]:F-box|PF01344[23]:Kelch_1
556	7	3	10	6	2	7	21	4	8	7	2	6	6	3	5	97	15	PF00955[55]:HCO3_cotransp|PF07651[1]:ANTH
557	5	6	18	3	0	4	4	0	13	7	2	7	5	10	13	97	13	PF00010[71]:HLH|PF05699[1]:Dimer_Tnp_hAT
558	3	2	9	3	1	8	14	3	8	3	15	6	3	10	9	97	15	PF00149[54]:Metallophos
559	5	5	5	7	4	7	7	8	8	13	2	8	7	5	6	97	15	PF00005[57]:ABC_tran
560	3	1	3	7	1	18	28	0	2	1	12	1	1	12	7	97	14	PF00249[3]:Myb_DNA-binding
561	5	6	5	6	0	5	23	5	7	4	3	5	5	7	11	97	14	PF00571[28]:CBS|PF00654[26]:Voltage_CLC
562	6	4	8	8	6	20	10	1	4	4	2	5	4	9	6	97	15	PF00800[23]:PDT|PF01842[22]:ACT|PF04842[1]:DUF639
563	11	2	13	0	4	3	7	2	13	6	0	8	5	11	12	97	13	PF11820[81]:DUF3339
564	1	1	1	0	1	1	80	3	1	1	0	1	1	1	3	96	13	PF03104[12]:DNA_pol_B_exo1|PF00136[1]:DNA_pol_B
565	7	4	9	4	3	8	8	8	8	8	5	7	5	6	6	96	15	PF00153[67]:Mito_carr|PF00314[1]:Thaumatin
566	4	8	15	2	0	4	8	2	13	7	2	10	7	7	7	96	14	PF01823[67]:MACPF|PF00854[1]:PTR2
567	1	1	1	9	2	6	67	1	1	1	0	2	2	1	1	96	14	PF00670[11]:AdoHcyase_NAD
568	7	5	10	3	3	2	4	3	10	6	2	7	5	13	16	96	15	PF00635[72]:Motile_Sperm|PF01582[1]:TIR
569	0	4	6	5	1	9	39	1	5	7	5	4	4	4	2	96	14	PF00150[31]:Cellulase|PF06229[1]:FRG1
570	5	3	6	6	1	4	35	4	5	3	0	5	4	5	10	96	14	PF00626[24]:Gelsolin|PF02209[19]:VHP
571	9	2	15	4	2	5	5	6	12	4	4	4	5	8	11	96	15	PF00249[75]:Myb_DNA-binding
572	6	6	7	4	3	7	12	9	7	6	3	6	6	6	8	96	15	PF00483[63]:NTP_transferase
573	6	3	15	5	2	5	2	0	13	9	0	8	8	7	12	95	13	PF00612[2]:IQ
574	6	4	7	4	4	12	16	6	8	5	3	5	5	5	5	95	15	PF00056[51]:Ldh_1_N|PF07994[1]:NAD_binding_5
575	4	4	9	3	1	4	27	13	10	5	1	4	3	3	4	95	15	PF01055[55]:Glyco_hydro_31
576	7	4	10	5	2	5	3	4	10	8	4	8	10	6	9	95	15	PF00561[58]:Abhydrolase_1
577	7	4	15	6	2	6	9	1	8	5	1	5	5	8	13	95	15	PF02365[67]:NAM|PF00004[1]:AAA
578	3	5	9	4	1	6	11	12	8	6	7	6	4	5	8	95	15	PF01643[61]:Acyl-ACP_TE|PF12590[5]:Acyl-thio_N|PF01237[1]:Oxysterol_BP
579	10	4	10	3	1	4	9	5	12	6	2	6	5	9	9	95	15	PF04859[66]:DUF641
580	2	5	10	6	2	10	15	1	9	5	0	10	4	11	5	95	14	PF01485[47]:IBR|PF00097[6]:zf-C3HC4
581	3	5	7	2	4	9	28	2	6	4	4	7	4	3	6	94	15	PF00069[44]:Pkinase
582	0	94	0	0	0	0	0	0	0	0	0	0	0	0	0	94	1	no pfam
583	6	3	11	6	2	5	15	2	10	6	3	7	6	6	6	94	15	PF00481[62]:PP2C
584	3	4	3	9	1	15	49	2	1	1	0	1	2	2	1	94	14	PF01490[16]:Aa_trans
585	5	5	9	8	2	10	8	5	7	6	5	5	6	7	6	94	15	PF00324[55]:AA_permease
586	8	5	7	5	3	8	14	1	9	6	1	6	7	8	6	94	15	PF00071[59]:Ras
587	3	5	11	7	5	19	12	0	10	5	1	6	3	3	4	94	14	PF00249[1]:Myb_DNA-binding
588	7	4	15	3	5	2	3	3	10	7	4	11	9	5	6	94	15	PF03226[76]:Yippee-Mis18
589	6	4	19	4	3	6	5	3	11	8	2	6	7	6	4	94	15	PF01925[69]:TauE
590	6	6	7	2	4	6	14	7	7	6	3	6	8	6	5	93	15	PF00224[35]:PK|PF02887[24]:PK_C
591	11	5	5	4	1	5	20	2	6	6	3	8	6	4	7	93	15	PF00089[46]:Trypsin
592	7	4	12	4	1	5	11	0	9	8	3	8	10	4	7	93	14	PF03765[33]:CRAL_TRIO_N|PF00650[30]:CRAL_TRIO
593	10	5	11	4	0	5	1	4	11	8	1	8	8	8	9	93	14	PF01501[75]:Glyco_transf_8
594	0	0	0	11	3	43	36	0	0	0	0	0	0	0	0	93	4	no pfam
595	4	3	12	6	1	11	26	0	6	5	0	5	3	5	6	93	13	PF01357[27]:Pollen_allerg_1|PF03330[18]:DPBB_1
596	9	5	18	2	0	2	0	0	10	6	4	5	3	13	16	93	12	PF04844[82]:Ovate
597	5	2	10	2	0	3	9	13	6	14	5	4	5	8	7	93	14	PF01590[37]:GAF|PF00512[17]:HisKA|PF00072[10]:Response_reg|PF02518[6]:HATPase_c|PF01739[1]:CheR
598	5	4	14	3	2	7	9	4	12	6	0	5	5	7	10	93	14	PF07002[64]:Copine
599	1	3	11	7	0	13	30	0	7	3	0	6	4	4	4	93	12	PF03140[40]:DUF247
600	6	4	13	5	5	5	9	5	12	7	2	1	7	6	6	93	15	PF00249[59]:Myb_DNA-binding
601	10	6	9	5	2	3	6	1	9	6	1	6	4	13	12	93	15	PF04857[70]:CAF1
602	6	2	14	2	0	7	21	10	6	3	4	4	5	5	3	92	14	PF05911[59]:DUF869|PF02346[1]:Vac_Fusion
603	6	6	11	4	1	6	7	3	10	9	3	6	6	7	7	92	15	PF07690[63]:MFS_1
604	2	3	4	2	0	10	49	4	3	2	3	2	4	2	2	92	14	PF00627[13]:UBA|PF00632[10]:HECT|PF06025[5]:DUF913
605	1	5	9	8	1	3	11	7	12	6	2	6	6	9	6	92	15	PF00909[62]:Ammonium_transp
606	15	6	9	4	1	3	6	7	8	8	1	7	7	5	5	92	15	PF07714[67]:Pkinase_Tyr|PF00069[1]:Pkinase
607	6	5	19	5	1	5	6	1	9	5	2	5	5	8	10	92	15	PF00096[2]:zf-C2H2
608	7	7	10	5	0	8	14	0	7	8	3	7	5	6	5	92	13	PF11955[57]:PORR
609	5	3	7	5	6	6	12	4	7	4	0	7	4	7	15	92	14	PF01918[41]:Alba|PF01323[1]:DSBA
610	5	3	9	10	4	22	7	1	6	4	1	5	4	5	6	92	15	PF00702[15]:Hydrolase
611	8	4	15	4	2	4	6	5	8	4	2	4	7	10	8	91	15	PF08263[31]:LRRNT_2|PF07714[25]:Pkinase_Tyr|PF00560[13]:LRR_1|PF00069[1]:Pkinase
612	4	4	10	7	1	8	24	2	7	8	1	6	2	3	4	91	15	no pfam
613	7	5	13	3	0	4	12	2	6	6	2	6	7	9	9	91	14	PF05653[66]:Mg_trans_NIPA|PF00224[1]:PK
614	7	4	14	4	0	4	12	2	11	7	2	5	8	6	5	91	14	PF08263[24]:LRRNT_2|PF00069[23]:Pkinase|PF00560[9]:LRR_1|PF07714[5]:Pkinase_Tyr
615	5	11	8	4	1	8	5	2	6	7	5	7	3	5	14	91	15	PF03141[43]:Methyltransf_29|PF08241[9]:Methyltransf_11|PF10217[1]:DUF2039
616	4	4	6	6	0	18	17	4	4	3	3	3	3	8	8	91	14	PF01734[38]:Patatin
617	0	1	1	0	0	0	0	0	1	1	0	87	0	0	0	91	5	PF02992[16]:Transposase_21|PF00931[5]:NB-ARC|PF03140[1]:DUF247
618	6	3	13	4	2	8	8	6	5	5	4	6	5	6	10	91	15	PF03134[65]:TB2_DP1_HVA22
619	4	3	9	9	1	22	8	3	8	4	3	2	3	5	7	91	15	PF04819[44]:DUF716
620	6	5	18	1	1	3	3	1	10	6	1	5	5	9	17	91	15	PF00240[51]:ubiquitin|PF02179[23]:BAG
621	4	6	14	6	2	9	4	3	8	6	2	6	6	6	9	91	15	PF05308[1]:Mito_fiss_reg
622	8	2	9	6	4	8	19	3	2	2	2	5	2	9	10	91	15	PF05042[52]:Caleosin
623	0	0	0	40	6	40	5	0	0	0	0	0	0	0	0	91	4	no pfam
624	6	4	15	3	0	4	9	3	7	6	4	5	7	7	10	90	14	PF00023[35]:Ank|PF01833[18]:TIG|PF00612[9]:IQ|PF03859[3]:CG-1|PF03109[1]:ABC1
625	7	4	13	7	1	7	7	2	8	4	6	5	3	7	9	90	15	PF00564[63]:PB1
626	4	0	30	4	0	6	8	2	4	3	2	3	7	7	10	90	13	PF00010[63]:HLH
627	3	3	13	5	3	6	9	2	8	5	1	6	3	9	14	90	15	PF00847[63]:AP2
628	5	3	10	3	2	9	14	4	7	5	2	5	6	7	8	90	15	PF03949[31]:Malic_M|PF00390[28]:malic
629	7	5	11	4	3	4	10	2	10	5	3	6	6	6	8	90	15	PF04398[60]:DUF538
630	3	3	4	5	1	10	26	4	6	5	3	4	4	5	7	90	15	PF03662[44]:Glyco_hydro_79n
631	5	3	12	5	0	19	12	0	10	5	0	6	5	5	3	90	12	PF07720[1]:TPR_3
632	7	4	6	5	2	13	14	4	8	4	2	4	6	5	6	90	15	PF00515[37]:TPR_1
633	6	7	16	4	1	4	4	2	11	4	3	4	11	6	7	90	15	PF00226[43]:DnaJ
634	6	4	9	4	2	5	10	5	7	5	3	7	5	9	8	89	15	PF05664[59]:DUF810|PF10540[1]:Membr_traf_MHD
635	4	3	19	5	4	8	5	4	7	5	2	5	5	4	9	89	15	PF03358[52]:FMN_red|PF00258[1]:Flavodoxin_1
636	7	3	11	2	3	2	3	3	7	6	7	5	2	13	15	89	15	PF02469[64]:Fasciclin
637	5	3	8	3	1	2	5	3	15	11	2	9	5	9	8	89	15	PF00389[50]:2-Hacid_dh|PF02826[10]:2-Hacid_dh_C|PF03828[7]:PAP_assoc|PF01909[6]:NTP_transf_2
638	6	5	13	2	3	1	5	0	12	6	0	9	7	8	12	89	13	PF04690[73]:YABBY
639	2	6	6	5	2	17	14	2	11	8	3	4	4	3	2	89	15	PF01370[7]:Epimerase|PF01037[1]:AsnC_trans_reg
640	5	3	10	8	6	5	5	2	8	5	1	6	8	6	11	89	15	PF00397[1]:WW
641	8	4	10	2	1	3	10	6	9	6	3	6	8	5	7	88	15	PF00433[61]:Pkinase_C|PF00069[7]:Pkinase
642	5	3	7	9	2	4	14	7	5	5	0	5	4	6	12	88	14	PF00069[42]:Pkinase|PF03759[1]:PRONE
643	2	3	6	5	2	4	28	2	11	3	1	3	5	6	7	88	15	PF03030[43]:H_PPase|PF10585[1]:UBA_e1_thiolCys
644	7	5	14	7	3	7	7	2	4	5	4	4	4	6	9	88	15	PF01344[53]:Kelch_1|PF01535[1]:PPR
645	3	3	10	12	3	23	2	0	10	6	0	6	2	3	5	88	13	no pfam
646	7	4	9	5	4	5	5	6	9	4	4	4	5	8	9	88	15	PF00013[18]:KH_1
647	0	0	5	11	0	43	24	1	0	2	0	0	2	0	0	88	7	PF00069[5]:Pkinase|PF07714[3]:Pkinase_Tyr
648	8	4	15	2	3	3	1	4	10	8	1	8	3	8	10	88	15	PF12023[75]:DUF3511
649	12	4	9	3	0	5	7	1	9	5	6	5	4	8	10	88	14	PF10409[33]:PTEN_C2|PF02181[31]:FH2
650	5	2	9	2	3	7	17	2	6	5	1	7	7	6	9	88	15	PF05184[31]:SapB_1|PF03489[16]:SapB_2|PF00026[7]:Asp|PF00400[1]:WD40
651	6	9	13	1	0	4	3	0	10	10	3	7	6	6	9	87	13	PF00628[41]:PHD|PF00583[3]:Acetyltransf_1
652	5	3	5	5	1	7	28	6	5	3	1	3	3	5	7	87	15	PF00226[38]:DnaJ|PF01282[1]:Ribosomal_S24e
653	7	7	9	7	2	5	12	7	7	5	4	4	5	3	3	87	15	PF00294[53]:PfkB
654	7	2	6	9	1	11	19	5	6	4	3	4	2	5	3	87	15	PF00560[41]:LRR_1|PF00069[1]:Pkinase
655	5	2	16	1	0	1	2	2	19	6	2	16	8	4	3	87	14	PF01471[40]:PG_binding_1|PF00413[39]:Peptidase_M10|PF04819[1]:DUF716
656	6	8	11	5	2	3	6	6	11	5	1	6	5	7	5	87	15	PF07651[60]:ANTH
657	8	3	5	1	2	7	12	4	11	8	4	5	6	6	5	87	15	PF00149[55]:Metallophos
658	5	3	5	7	1	6	18	4	5	4	1	4	5	10	9	87	15	PF01852[25]:START|PF00046[21]:Homeobox|PF00069[1]:Pkinase
659	4	3	9	3	2	9	20	5	6	5	1	5	5	5	5	87	15	PF00097[32]:zf-C3HC4|PF05495[16]:zf-CHY
660	9	3	7	4	2	5	13	5	6	4	2	9	5	5	8	87	15	PF00076[48]:RRM_1|PF02136[10]:NTF2|PF07897[1]:DUF1675
661	11	6	11	5	5	7	4	0	8	5	0	6	6	6	7	87	13	no pfam
662	0	0	1	0	0	0	0	0	0	0	0	86	0	0	0	87	2	PF03372[4]:Exo_endo_phos|PF00428[2]:Ribosomal_60s
663	4	6	7	4	0	6	31	2	7	5	2	2	2	6	3	87	14	PF00445[39]:Ribonuclease_T2
664	7	3	15	3	3	3	3	1	11	5	3	6	7	7	10	87	15	PF00293[70]:NUDIX
665	5	2	11	3	2	7	9	1	10	4	2	12	9	3	7	87	15	PF03547[57]:Mem_trans|PF04434[1]:SWIM
666	2	3	11	4	0	15	15	4	9	5	0	6	6	4	2	86	13	PF01490[49]:Aa_trans
667	3	5	7	5	1	7	24	3	5	3	4	3	3	7	6	86	15	PF03144[33]:GTP_EFTU_D2|PF00679[6]:EFG_C|PF00009[3]:GTP_EFTU|PF03764[1]:EFG_IV
668	7	3	13	3	0	5	11	7	8	7	4	6	6	3	3	86	14	PF01595[54]:DUF21|PF00571[6]:CBS|PF03321[1]:GH3
669	12	3	9	6	3	10	1	1	9	4	0	4	3	10	11	86	14	PF03168[59]:LEA_2
670	3	4	4	5	2	10	14	7	2	5	1	3	8	7	11	86	15	PF00221[48]:Lyase_aromatic
671	4	3	5	6	0	10	26	3	7	2	1	4	4	4	7	86	14	PF05183[34]:RdRP|PF00076[2]:RRM_1
672	6	4	9	3	1	4	8	4	11	3	2	5	7	11	8	86	15	PF00806[55]:PUF|PF07990[8]:NABP
673	11	2	9	2	1	4	4	4	8	5	4	6	9	9	8	86	15	PF00561[54]:Abhydrolase_1
674	8	6	10	3	1	4	12	2	10	12	4	5	5	3	1	86	15	PF06045[57]:Rhamnogal_lyase
675	3	0	64	0	0	0	0	5	0	0	0	11	0	2	1	86	6	PF02689[26]:Herpes_Helicase
676	5	6	5	3	1	4	38	4	2	3	0	4	4	3	3	85	14	PF01590[21]:GAF|PF00512[10]:HisKA|PF02518[2]:HATPase_c
677	4	3	8	3	2	6	10	7	4	4	16	4	4	5	5	85	15	PF01490[59]:Aa_trans|PF01425[1]:Amidase
678	0	0	0	0	0	0	0	0	40	1	0	43	0	1	0	85	4	PF05699[25]:Dimer_Tnp_hAT|PF00931[1]:NB-ARC
679	3	2	4	4	2	5	27	7	4	3	0	7	2	5	10	85	14	PF01474[42]:DAHP_synth_2|PF04928[1]:PAP_central
680	7	4	7	4	4	11	12	6	4	5	1	4	4	6	6	85	15	PF00274[49]:Glycolytic|PF03143[1]:GTP_EFTU_D3
681	3	3	4	4	1	6	20	5	4	4	4	4	6	8	9	85	15	PF02776[24]:TPP_enzyme_N|PF02775[12]:TPP_enzyme_C|PF00205[5]:TPP_enzyme_M|PF00443[1]:UCH
682	8	4	7	3	1	3	4	6	12	8	3	9	7	3	7	85	15	PF00924[61]:MS_channel|PF00786[1]:PBD
683	3	2	4	6	2	12	32	2	5	5	1	4	3	2	2	85	15	PF00072[30]:Response_reg
684	4	6	11	3	3	5	6	2	11	5	2	6	6	7	8	85	15	no pfam
685	12	1	13	3	0	4	1	2	11	11	0	13	3	7	4	85	13	PF03062[35]:MBOAT
686	67	0	7	0	0	0	0	0	1	1	0	7	0	1	0	84	6	PF08387[45]:FBD|PF00646[32]:F-box
687	7	4	12	2	3	5	7	4	6	6	2	8	3	7	8	84	15	PF00892[43]:EamA|PF03151[16]:TPT|PF08704[1]:GCD14
688	0	0	0	0	0	31	50	2	0	1	0	0	0	0	0	84	4	no pfam
689	0	0	0	0	0	0	0	0	51	6	0	27	0	0	0	84	3	PF02362[65]:B3
690	0	0	0	6	0	55	23	0	0	0	0	0	0	0	0	84	3	no pfam
691	8	4	12	6	2	2	1	0	8	5	0	5	3	13	15	84	13	PF05498[68]:RALF
692	11	13	3	4	0	4	16	3	4	5	3	4	5	4	4	83	14	PF00533[28]:BRCT|PF03031[14]:NIF
693	6	2	5	9	1	13	24	5	4	2	0	2	2	4	4	83	14	PF00656[34]:Peptidase_C14
694	6	4	4	5	0	3	9	2	8	10	3	6	8	7	8	83	14	PF00106[56]:adh_short
695	5	3	5	4	3	6	16	3	9	6	4	6	6	4	3	83	15	PF00155[48]:Aminotran_1_2
696	6	3	6	6	2	11	17	8	5	3	3	3	3	3	4	83	15	no pfam
697	4	5	8	2	1	6	8	3	13	7	3	7	4	6	6	83	15	PF00035[58]:dsrm
698	3	3	10	13	4	22	4	0	6	6	0	5	1	2	4	83	13	no pfam
699	8	3	10	4	1	4	11	9	9	3	2	4	4	4	7	83	15	PF00169[35]:PH|PF01237[22]:Oxysterol_BP
700	5	3	6	3	2	4	31	3	4	2	2	2	4	7	5	83	15	PF10557[28]:Cullin_Nedd8|PF00888[9]:Cullin
701	7	2	3	6	3	12	23	0	6	4	1	5	6	2	3	83	14	PF01501[36]:Glyco_transf_8|PF07876[1]:Dabb
702	10	2	20	2	0	2	2	2	10	5	4	5	5	5	9	83	14	PF05142[75]:DUF702
703	8	4	8	3	3	3	4	4	10	7	2	7	8	6	6	83	15	PF04535[66]:DUF588
704	9	5	7	2	0	4	4	8	13	8	6	6	6	2	2	82	14	PF01794[42]:Ferric_reduct|PF05684[13]:DUF819|PF08022[7]:FAD_binding_8|PF08030[4]:NAD_binding_6
705	5	4	8	3	0	5	8	7	6	4	9	4	5	6	8	82	14	PF00010[57]:HLH|PF00562[1]:RNA_pol_Rpb2_6
706	8	4	4	3	3	3	15	1	11	3	1	8	8	6	4	82	15	PF00155[47]:Aminotran_1_2
707	2	2	3	5	3	2	30	6	3	2	7	4	4	2	7	82	15	PF03953[26]:Tubulin_C|PF00091[9]:Tubulin|PF06699[1]:PIG-F
708	3	6	4	5	1	19	16	1	8	5	1	2	3	5	3	82	15	PF01419[33]:Jacalin|PF00069[1]:Pkinase
709	11	4	10	3	0	2	3	2	17	5	1	9	9	3	3	82	14	PF03105[38]:SPX|PF03124[31]:EXS
710	4	2	9	3	3	6	18	1	6	9	1	4	3	5	8	82	15	PF01263[50]:Aldose_epim
711	7	3	11	3	0	3	11	1	12	5	3	6	5	5	7	82	14	PF03352[58]:Adenine_glyco
712	4	5	5	7	1	6	20	3	7	4	3	4	2	6	4	81	15	PF01536[40]:SAM_decarbox|PF08132[2]:AdoMetDC_leader
713	3	3	8	2	3	5	13	2	8	7	2	8	5	4	8	81	15	PF00656[41]:Peptidase_C14|PF06943[10]:zf-LSD1|PF02171[1]:Piwi
714	6	5	8	2	3	6	19	1	10	3	1	3	4	6	4	81	15	PF00076[41]:RRM_1
715	1	2	2	7	3	9	4	33	2	1	11	1	1	2	2	81	15	PF00646[45]:F-box
716	6	5	12	5	0	5	14	1	8	4	0	8	3	7	3	81	13	no pfam
717	6	5	17	1	0	6	4	2	5	5	3	4	6	7	10	81	14	PF03634[64]:TCP
718	7	5	10	4	2	4	5	2	8	4	2	5	4	8	11	81	15	PF03127[31]:GAT|PF00790[30]:VHS
719	12	1	1	9	1	11	12	0	6	3	0	6	12	5	2	81	13	PF03007[30]:WES_acyltransf|PF00668[1]:Condensation
720	6	3	11	1	0	1	2	3	10	7	1	11	9	5	10	80	14	PF02213[28]:GYF|PF02201[19]:SWIB|PF03126[9]:Plus-3|PF00642[3]:zf-CCCH
721	7	4	13	2	0	3	8	2	9	4	3	7	5	6	7	80	14	PF00069[59]:Pkinase
722	0	2	40	0	0	3	18	1	0	1	0	0	2	13	0	80	8	PF02992[17]:Transposase_21|PF03732[6]:Retrotrans_gag|PF02902[4]:Peptidase_C48|PF00450[2]:Peptidase_S10|PF08284[1]:RVP_2
723	7	5	10	3	1	2	5	5	10	7	0	5	5	5	10	80	14	PF00013[30]:KH_1|PF04718[26]:ATP-synt_G|PF08839[1]:CDT1
724	8	3	14	3	0	3	7	3	8	6	2	6	4	5	8	80	14	PF00249[55]:Myb_DNA-binding
725	0	1	3	0	0	0	0	0	56	6	0	14	0	0	0	80	5	PF00931[50]:NB-ARC|PF00004[1]:AAA
726	1	6	6	10	3	5	22	3	5	3	0	3	4	5	4	80	14	PF00076[32]:RRM_1
727	6	4	7	2	2	5	12	9	6	5	3	4	5	5	5	80	15	PF00479[48]:G6PD_N|PF02781[7]:G6PD_C
728	5	3	8	8	0	6	12	4	9	4	1	3	5	4	8	80	14	PF00134[35]:Cyclin_N|PF02984[8]:Cyclin_C
729	7	3	7	4	2	3	3	9	7	4	5	4	8	6	8	80	15	PF04784[62]:DUF547
730	7	4	6	0	0	2	7	3	8	4	2	5	7	14	11	80	13	PF00580[9]:UvrD-helicase|PF04851[5]:ResIII
731	8	1	13	4	1	3	5	6	13	5	3	9	1	4	4	80	15	PF04525[65]:Tub_2
732	5	3	8	0	2	5	16	3	8	5	2	8	5	5	5	80	14	PF00350[30]:Dynamin_N|PF02212[22]:GED|PF01031[2]:Dynamin_M
733	5	3	10	3	3	5	8	3	6	5	3	6	6	6	8	80	15	PF00141[57]:peroxidase
734	9	2	11	3	1	3	6	7	7	6	2	6	7	5	5	80	15	PF00388[31]:PI-PLC-X|PF09279[18]:EF-hand_like|PF00168[14]:C2|PF00387[2]:PI-PLC-Y
735	8	2	13	2	0	2	7	2	8	7	4	5	6	7	6	79	14	PF11995[55]:DUF3490|PF00225[7]:Kinesin
736	6	4	8	2	1	4	8	4	9	7	4	6	8	3	5	79	15	PF07885[59]:Ion_trans_2
737	5	4	9	5	1	5	6	7	8	5	3	4	4	7	6	79	15	PF01529[55]:zf-DHHC
738	3	3	7	5	3	10	13	6	7	4	1	4	3	6	4	79	15	PF00153[43]:Mito_carr
739	9	4	20	1	0	3	1	4	10	6	2	7	1	5	6	79	14	PF00847[67]:AP2|PF00450[1]:Peptidase_S10
740	5	4	16	13	4	11	2	0	3	2	1	2	1	8	7	79	14	PF03168[39]:LEA_2
741	8	5	9	1	1	2	3	6	8	7	2	6	6	7	8	79	15	PF01694[65]:Rhomboid
742	5	2	8	5	8	6	4	1	7	5	1	4	3	10	10	79	15	PF04398[54]:DUF538
743	6	5	6	3	3	3	13	3	10	5	0	6	5	5	6	79	14	PF00644[25]:PARP|PF12174[21]:RST|PF02825[2]:WWE
744	4	2	7	8	4	11	14	0	4	5	1	6	6	3	4	79	14	PF09713[40]:A_thal_3526
745	4	3	14	0	0	3	6	3	8	7	3	7	7	9	5	79	13	PF01554[60]:MatE|PF01535[1]:PPR
746	1	19	5	3	1	4	4	0	8	9	2	5	6	9	2	78	14	PF01425[42]:Amidase
747	10	5	17	1	0	1	2	4	5	5	0	7	4	10	7	78	13	PF03470[35]:zf-XS|PF03469[32]:XH
748	2	1	2	6	4	16	26	13	2	1	1	1	1	1	1	78	15	PF00226[23]:DnaJ
749	8	2	10	2	1	5	20	2	6	4	4	3	2	5	4	78	15	PF00646[25]:F-box|PF00929[12]:RNase_T
750	1	12	14	0	0	1	0	0	10	19	0	6	9	4	2	78	10	PF03181[59]:BURP
751	6	5	13	1	3	3	2	1	10	6	3	6	6	6	7	78	15	PF05903[62]:Peptidase_C97
752	5	5	18	3	0	5	6	2	5	5	5	6	3	5	5	78	14	PF01988[57]:VIT1
753	6	3	7	7	5	8	7	0	8	3	0	10	4	5	5	78	13	no pfam
754	14	2	19	2	0	0	0	0	10	5	0	7	1	6	12	78	10	PF08137[72]:DVL
755	8	5	8	5	2	6	11	1	6	7	0	5	7	5	2	78	14	PF02727[35]:Cu_amine_oxidN2|PF01179[6]:Cu_amine_oxid|PF02728[5]:Cu_amine_oxidN3|PF00078[1]:RVT_1
756	9	0	16	0	0	0	0	0	13	0	0	8	0	32	0	78	5	PF05699[16]:Dimer_Tnp_hAT
757	4	4	7	3	1	3	23	3	7	3	2	3	5	4	5	77	15	PF07227[40]:DUF1423
758	4	7	6	5	3	5	19	5	5	3	3	3	3	3	3	77	15	PF00763[35]:THF_DHG_CYH|PF02882[2]:THF_DHG_CYH_C
759	2	2	2	6	2	3	17	4	6	3	2	3	3	5	17	77	15	PF00226[20]:DnaJ|PF00684[19]:DnaJ_CXXCXGXG|PF01556[5]:CTDII|PF04481[1]:DUF561
760	5	4	9	3	2	3	2	9	7	7	3	4	4	5	10	77	15	PF01370[56]:Epimerase|PF00338[1]:Ribosomal_S10
761	6	2	4	5	2	4	6	1	10	3	2	3	3	6	20	77	15	PF00076[29]:RRM_1|PF07145[16]:PAM2|PF00467[4]:KOW|PF00153[1]:Mito_carr
762	5	3	10	2	1	3	11	4	8	7	1	6	6	5	5	77	15	PF00388[2]:PI-PLC-X|PF00763[1]:THF_DHG_CYH
763	5	5	7	1	1	9	9	5	7	4	2	4	3	6	9	77	15	PF00004[31]:AAA|PF05496[10]:RuvB_N
764	6	2	7	4	3	4	4	5	8	6	5	9	8	2	4	77	15	PF00484[59]:Pro_CA
765	4	3	6	5	0	0	21	0	7	10	3	3	3	11	1	77	12	PF00190[47]:Cupin_1
766	5	2	10	2	1	4	14	2	8	6	1	3	5	6	8	77	15	PF00400[44]:WD40|PF10313[2]:DUF2415
767	10	3	9	4	0	4	9	1	8	5	2	6	5	5	6	77	14	PF00806[54]:PUF|PF05938[1]:Self-incomp_S1
768	9	2	6	3	0	11	12	3	4	6	4	7	6	2	2	77	14	PF00704[47]:Glyco_hydro_18|PF07714[1]:Pkinase_Tyr
769	3	2	5	2	0	6	24	3	5	5	2	5	6	3	6	77	14	PF09261[34]:Alpha-mann_mid|PF07748[4]:Glyco_hydro_38C|PF01074[3]:Glyco_hydro_38
770	1	1	1	1	1	3	59	1	4	1	0	1	1	1	1	77	14	PF08084[7]:PROCT|PF01398[3]:JAB|PF08083[1]:PROCN
771	6	3	6	7	1	3	16	2	5	4	1	2	10	3	7	76	15	PF08646[21]:Rep_fac-A_C|PF01336[13]:tRNA_anti-codon|PF00098[5]:zf-CCHC|PF04057[2]:Rep-A_N
772	4	3	11	3	3	2	9	4	10	6	2	5	5	5	4	76	15	PF01545[55]:Cation_efflux
773	7	3	8	5	3	5	15	3	3	4	1	4	4	7	4	76	15	PF03151[36]:TPT|PF00892[6]:EamA|PF08449[1]:UAA
774	15	3	8	1	0	3	0	1	6	4	3	4	11	9	8	76	13	PF00743[68]:FMO-like
775	5	4	7	3	2	4	17	2	4	3	3	4	4	8	6	76	15	PF00850[41]:Hist_deacetyl|PF00646[1]:F-box
776	3	0	3	14	2	9	29	0	5	2	0	1	1	4	3	76	12	PF00403[19]:HMA
777	5	3	6	3	0	6	21	2	5	4	2	4	4	5	6	76	14	PF06219[42]:DUF1005
778	2	1	4	0	0	0	0	0	65	2	0	1	1	0	0	76	7	PF01609[8]:DDE_Tnp_1
779	2	2	5	3	1	10	23	2	3	3	1	7	3	4	6	75	15	PF00917[27]:MATH|PF00443[5]:UCH
780	4	2	6	8	1	10	12	2	4	4	3	3	3	10	3	75	15	PF05199[37]:GMC_oxred_C|PF00732[1]:GMC_oxred_N
781	6	4	14	1	0	1	2	6	12	5	1	5	5	5	8	75	14	PF00010[58]:HLH
782	2	1	1	8	1	5	37	4	2	2	0	2	3	3	4	75	14	PF02134[13]:UBACT|PF10585[8]:UBA_e1_thiolCys|PF09358[1]:UBA_e1_C
783	3	6	13	6	1	5	4	3	4	5	8	5	3	4	5	75	15	no pfam
784	7	2	6	0	1	3	5	5	5	5	11	7	5	6	7	75	14	PF02518[47]:HATPase_c
785	9	4	6	2	4	4	6	4	6	5	3	7	5	4	6	75	15	PF02201[43]:SWIB|PF08766[10]:DEK_C
786	3	3	6	5	2	6	17	4	5	3	2	3	5	4	7	75	15	PF00113[24]:Enolase_C|PF03952[18]:Enolase_N
787	3	0	21	0	0	0	0	0	17	6	0	10	4	7	7	75	8	PF12609[75]:DUF3774
788	6	2	7	4	1	8	11	1	9	3	0	3	3	8	9	75	14	PF08381[43]:BRX
789	4	1	4	6	0	15	15	13	2	2	3	2	2	3	3	75	14	PF01697[37]:Glyco_transf_92
790	16	5	8	2	0	0	7	3	8	4	8	4	1	4	5	75	13	PF01277[61]:Oleosin
791	2	1	2	9	4	10	23	9	3	1	1	2	1	5	2	75	15	no pfam
792	5	3	12	1	2	2	4	2	9	6	1	6	7	6	9	75	15	PF00097[21]:zf-C3HC4
793	6	4	12	2	3	3	3	3	8	6	1	7	6	6	5	75	15	PF00412[60]:LIM
794	7	8	13	2	0	2	9	4	5	3	1	4	5	4	7	74	14	PF00515[36]:TPR_1|PF00085[17]:Thioredoxin
795	4	3	6	1	1	3	2	4	12	5	2	9	7	6	9	74	15	PF07228[58]:SpoIIE|PF07839[1]:CaM_binding
796	6	5	14	1	1	1	4	5	5	4	0	4	5	9	10	74	14	PF00643[59]:zf-B_box
797	2	5	10	3	2	6	7	2	9	4	4	4	3	6	7	74	15	PF07786[31]:DUF1624|PF01504[1]:PIP5K
798	3	3	4	6	0	6	13	6	6	5	6	5	4	2	5	74	14	PF00149[30]:Metallophos|PF03711[8]:OKR_DC_1_C|PF05193[1]:Peptidase_M16_C
799	6	3	14	3	0	4	3	4	9	6	3	5	5	5	4	74	14	PF00097[43]:zf-C3HC4|PF01300[11]:Sua5_yciO_yrdC
800	0	9	3	1	0	1	1	1	7	8	8	12	8	8	7	74	13	PF03330[8]:DPBB_1
801	2	4	5	4	0	5	7	0	6	8	0	9	6	8	10	74	12	PF00743[49]:FMO-like
802	7	7	15	4	0	3	4	0	8	5	1	5	4	5	6	74	13	PF07765[49]:KIP1|PF00743[1]:FMO-like
803	6	3	15	2	1	4	8	0	9	3	0	5	7	6	5	74	13	PF00403[54]:HMA
804	6	4	10	3	3	5	8	3	5	6	1	5	4	6	5	74	15	PF01263[51]:Aldose_epim
805	4	4	8	3	1	3	3	5	10	6	5	5	5	5	7	74	15	PF03105[57]:SPX
806	6	3	8	4	0	2	7	4	9	4	0	4	6	6	10	73	13	PF00481[54]:PP2C
807	6	13	7	2	0	2	2	1	11	5	1	7	9	4	3	73	14	PF03092[29]:BT1
808	6	5	7	4	3	3	4	3	6	5	2	5	6	5	9	73	15	PF00505[52]:HMG_box
809	4	4	10	6	1	6	11	1	5	5	2	5	5	4	4	73	15	PF05634[45]:APO_RNA-bind
810	9	3	6	1	3	4	15	2	7	5	2	6	4	5	1	73	15	PF02991[47]:Atg8
811	6	3	8	3	3	2	6	8	8	4	3	4	4	5	6	73	15	PF06749[55]:DUF1218
812	4	2	7	4	2	2	16	7	3	6	4	2	3	6	5	73	15	PF00311[41]:PEPcase
813	4	5	4	2	2	4	22	2	7	3	1	4	4	4	4	72	15	PF06814[37]:Lung_7-TM_R
814	0	3	2	12	3	16	23	0	3	2	4	0	1	1	2	72	12	PF00407[11]:Bet_v_1|PF10604[4]:Polyketide_cyc2
815	8	5	7	3	0	2	3	1	9	6	2	5	4	7	10	72	14	PF07800[59]:DUF1644
816	4	4	9	5	1	4	7	2	3	3	3	3	3	7	14	72	15	PF00170[31]:bZIP_1|PF07777[18]:MFMR|PF05042[1]:Caleosin
817	3	1	2	13	2	8	24	1	5	4	0	2	2	3	2	72	14	PF00108[13]:Thiolase_N|PF02803[10]:Thiolase_C
818	4	2	5	5	4	7	14	3	6	4	2	4	3	4	5	72	15	PF00076[38]:RRM_1|PF00134[1]:Cyclin_N
819	9	3	11	3	0	3	8	1	7	6	0	4	3	6	8	72	13	PF08458[47]:PH_2|PF05703[7]:Auxin_canalis|PF00169[1]:PH
820	5	4	5	3	0	3	15	8	4	3	5	5	3	4	5	72	14	PF09324[26]:DUF1981|PF01369[13]:Sec7
821	3	5	16	2	0	2	0	3	7	4	1	5	6	11	7	72	13	PF11961[36]:DUF3475|PF05003[25]:DUF668
822	4	1	10	2	1	8	11	8	5	3	0	5	3	7	4	72	14	PF00026[42]:Asp
823	13	1	1	1	1	3	3	4	8	5	0	3	1	23	5	72	14	PF00079[58]:Serpin
824	4	3	7	10	1	8	22	0	5	2	0	2	2	3	3	72	13	PF04678[25]:DUF607
825	0	0	0	0	0	0	0	0	0	0	0	0	0	51	21	72	2	PF00931[49]:NB-ARC
826	3	2	4	4	1	5	15	0	9	10	2	7	4	3	2	71	14	PF01048[41]:PNP_UDP_1|PF04081[1]:DNA_pol_delta_4
827	5	2	6	3	3	4	9	1	5	4	1	6	5	9	8	71	15	PF01909[36]:NTP_transf_2|PF04928[10]:PAP_central|PF04926[2]:PAP_RNA-bind|PF00464[1]:SHMT
828	4	3	10	2	3	5	7	4	7	4	2	6	4	5	5	71	15	PF00650[28]:CRAL_TRIO|PF03765[20]:CRAL_TRIO_N
829	2	4	2	6	4	6	13	1	8	3	5	3	4	4	6	71	15	PF05687[37]:DUF822
830	5	3	7	1	2	4	14	5	6	4	1	3	3	6	7	71	15	PF03381[46]:CDC50
831	5	2	6	9	5	11	6	0	8	3	4	3	1	7	1	71	14	PF03018[37]:Dirigent
832	3	4	6	5	2	3	13	6	5	4	1	3	4	6	6	71	15	PF00582[43]:Usp
833	4	2	9	3	1	3	6	3	10	4	2	5	7	5	7	71	15	PF01909[33]:NTP_transf_2|PF03828[3]:PAP_assoc
834	2	3	6	5	4	12	14	2	4	3	3	4	3	3	3	71	15	PF00011[33]:HSP20
835	6	2	10	3	2	4	4	1	7	4	4	3	3	9	9	71	15	PF04873[51]:EIN3|PF08472[1]:S6PP_C
836	3	0	7	8	2	4	11	3	4	6	1	5	4	6	7	71	14	PF00583[38]:Acetyltransf_1
837	0	0	0	0	0	0	0	0	0	0	0	71	0	0	0	71	1	no pfam
838	6	3	6	4	0	3	5	4	11	7	1	4	4	5	7	70	14	PF02421[1]:FeoB_N
839	4	5	6	3	3	4	6	7	4	3	5	3	3	4	10	70	15	PF00462[39]:Glutaredoxin|PF00085[9]:Thioredoxin
840	0	0	0	16	0	26	28	0	0	0	0	0	0	0	0	70	3	no pfam
841	4	8	4	2	1	6	10	2	7	4	4	6	3	5	4	70	15	PF02889[18]:Sec63|PF00271[16]:Helicase_C|PF00270[2]:DEAD|PF02562[1]:PhoH
842	2	5	10	2	0	7	6	6	7	5	3	4	5	4	4	70	14	PF04083[26]:Abhydro_lipase|PF00561[19]:Abhydrolase_1
843	7	5	9	2	1	2	2	4	8	3	3	7	4	5	8	70	15	PF07690[22]:MFS_1
844	3	3	6	3	3	8	8	6	4	5	4	5	4	4	4	70	15	PF00316[45]:FBPase
845	6	2	5	7	2	5	10	2	6	4	2	3	2	9	5	70	15	PF02466[21]:Tim17|PF08263[1]:LRRNT_2
846	2	2	6	4	1	12	16	4	3	2	1	2	6	4	5	70	15	no pfam
847	0	1	17	1	0	14	0	1	5	2	1	27	0	1	0	70	10	PF00098[8]:zf-CCHC|PF03732[6]:Retrotrans_gag|PF08276[1]:PAN_2
848	4	2	5	6	4	9	12	4	3	3	2	3	9	2	2	70	15	PF03088[31]:Str_synth|PF00400[1]:WD40
849	3	3	7	2	0	2	28	1	6	4	0	1	5	3	5	70	13	PF03159[18]:XRN_N|PF00098[11]:zf-CCHC
850	3	3	3	0	2	2	24	2	5	4	1	5	3	5	8	70	14	PF04367[38]:DUF502
851	2	2	4	2	0	2	44	6	2	1	0	1	1	1	2	70	13	PF07014[13]:Hs1pro-1_C|PF07231[7]:Hs1pro-1_N
852	12	1	26	0	0	0	0	0	5	4	0	15	1	3	3	70	9	PF00319[65]:SRF-TF
853	2	1	4	12	1	19	8	2	4	4	0	5	2	3	3	70	14	no pfam
854	3	3	5	8	2	14	4	3	8	4	1	3	3	4	5	70	15	PF02359[1]:CDC48_N
855	5	2	6	1	1	3	10	4	8	5	2	4	8	4	7	70	15	PF00076[39]:RRM_1|PF04059[10]:RRM_2
856	3	1	9	2	1	5	5	4	4	2	4	4	4	11	11	70	15	PF07690[52]:MFS_1
857	3	3	7	2	1	4	15	6	7	4	3	5	4	2	3	69	15	PF00515[20]:TPR_1|PF00069[1]:Pkinase
858	3	5	24	0	0	0	0	0	13	9	0	6	9	0	0	69	7	PF11594[33]:Med28
859	4	7	6	0	0	0	0	0	36	4	0	1	5	3	3	69	9	PF10536[55]:PMD|PF00149[2]:Metallophos|PF00627[1]:UBA
860	10	2	15	0	0	0	0	2	8	9	0	4	5	8	6	69	10	PF00010[62]:HLH
861	6	3	13	2	2	2	1	3	6	5	2	4	3	8	9	69	15	PF06203[28]:CCT|PF00643[24]:zf-B_box
862	4	3	7	2	3	6	9	3	5	3	0	5	4	7	8	69	14	PF01145[40]:Band_7|PF00063[1]:Myosin_head
863	4	5	5	6	6	8	14	2	4	3	2	4	3	2	1	69	15	PF00505[15]:HMG_box|PF01388[14]:ARID|PF00179[1]:UQ_con
864	2	2	1	18	2	30	2	0	1	1	0	1	0	3	6	69	12	PF00141[1]:peroxidase
865	5	12	16	2	2	3	3	1	5	3	1	5	5	3	3	69	15	PF00234[38]:Tryp_alpha_amyl
866	4	4	3	4	2	3	8	6	4	5	5	4	3	5	9	69	15	PF00334[45]:NDK|PF01263[1]:Aldose_epim
867	6	2	4	8	0	8	13	0	10	2	0	2	9	2	3	69	12	PF10354[34]:DUF2431|PF00403[2]:HMA
868	6	6	7	2	0	3	7	4	7	5	3	5	5	5	4	69	14	PF01985[51]:CRS1_YhbY
869	0	0	0	0	1	64	4	0	0	0	0	0	0	0	0	69	3	no pfam
870	8	2	5	1	0	9	8	0	6	7	1	5	4	7	6	69	13	PF00331[39]:Glyco_hydro_10|PF02018[10]:CBM_4_9
871	7	2	6	2	3	3	14	3	7	4	2	5	5	3	3	69	15	no pfam
872	6	2	5	3	0	10	5	0	10	6	4	7	3	3	5	69	13	no pfam
873	19	4	8	1	1	0	2	0	4	4	0	3	2	12	9	69	12	PF00234[18]:Tryp_alpha_amyl
874	0	0	12	0	0	0	0	15	9	1	9	10	1	6	6	69	9	PF00264[60]:Tyrosinase|PF08284[1]:RVP_2
875	0	0	0	0	0	0	0	0	0	0	0	69	0	0	0	69	1	no pfam
876	3	3	7	3	3	4	4	4	4	4	2	6	7	7	7	68	15	PF00534[23]:Glycos_transf_1|PF08323[22]:Glyco_transf_5|PF06325[1]:PrmA
877	0	4	9	5	0	6	11	4	10	4	3	5	5	1	1	68	13	PF04564[26]:U-box|PF00514[4]:Arm
878	10	5	10	1	0	1	2	4	6	6	0	4	7	6	6	68	13	PF06203[40]:CCT|PF00643[9]:zf-B_box
879	0	0	0	17	1	16	34	0	0	0	0	0	0	0	0	68	4	no pfam
880	2	3	1	18	4	28	11	0	0	0	0	1	0	0	0	68	8	PF01535[4]:PPR
881	3	3	8	2	2	6	7	6	6	3	4	4	4	5	5	68	15	PF00646[5]:F-box|PF00560[3]:LRR_1
882	3	3	8	4	3	5	17	0	7	3	0	5	2	5	3	68	13	PF00097[29]:zf-C3HC4|PF06547[5]:DUF1117
883	3	5	5	4	0	11	7	1	6	4	2	5	4	6	5	68	14	PF00641[27]:zf-RanBP|PF03104[8]:DNA_pol_B_exo1
884	15	2	3	4	5	19	11	1	1	1	0	1	1	2	2	68	14	no pfam
885	8	2	3	7	5	0	5	5	4	3	1	4	3	10	8	68	14	PF01679[49]:Pmp3
886	4	2	5	3	1	4	11	3	6	4	3	4	7	5	6	68	15	PF05116[40]:S6PP|PF00534[2]:Glycos_transf_1
887	4	3	5	4	1	3	9	3	6	6	2	5	5	4	8	68	15	PF03214[45]:RGP|PF00044[1]:Gp_dh_N
888	2	3	5	11	4	27	3	0	3	2	1	2	0	1	4	68	13	PF00646[17]:F-box
889	2	2	8	3	5	13	5	3	4	4	0	2	7	6	4	68	14	no pfam
890	1	0	8	0	0	0	0	0	35	1	0	16	4	2	1	68	8	PF05699[31]:Dimer_Tnp_hAT|PF02892[19]:zf-BED
891	3	3	11	4	0	2	14	1	10	4	1	4	4	4	3	68	14	PF00503[42]:G-alpha
892	3	4	7	1	0	4	10	9	6	4	2	4	4	5	5	68	14	PF08323[24]:Glyco_transf_5|PF00534[18]:Glycos_transf_1
893	3	2	9	4	2	6	6	4	6	3	1	9	4	5	4	68	15	PF00171[42]:Aldedh
894	1	2	4	3	0	6	12	3	4	4	8	4	4	6	7	68	14	PF00324[41]:AA_permease
895	9	2	11	0	2	3	5	2	7	4	2	4	4	7	6	68	14	PF01105[54]:EMP24_GP25L|PF00225[1]:Kinesin
896	6	3	8	2	0	0	1	7	14	9	4	9	0	3	2	68	12	PF04885[62]:Stig1
897	0	0	0	13	3	24	25	1	0	0	2	0	0	0	0	68	6	PF01596[3]:Methyltransf_3
898	4	7	4	4	2	7	11	2	3	3	1	3	4	6	6	67	15	PF06814[29]:Lung_7-TM_R|PF10192[7]:GpcrRhopsn4
899	7	2	6	5	1	5	11	1	4	4	0	4	6	4	7	67	14	PF00026[39]:Asp
900	2	6	1	1	0	10	12	4	7	2	5	6	3	3	5	67	14	PF06650[14]:DUF1162|PF00169[2]:PH|PF06398[1]:Pex24p
901	6	4	5	2	0	7	6	5	13	2	1	4	5	4	3	67	14	PF03982[34]:DAGAT|PF00561[10]:Abhydrolase_1
902	6	3	5	3	2	3	6	7	5	5	0	3	5	6	8	67	14	PF02225[39]:PA|PF07645[4]:EGF_CA
903	5	4	8	2	1	4	12	8	5	3	1	3	3	4	4	67	15	PF07058[42]:Myosin_HC-like
904	3	3	8	3	2	5	5	5	7	5	1	5	5	4	6	67	15	PF00224[27]:PK|PF02887[22]:PK_C
905	5	3	4	6	3	5	10	5	6	2	3	4	3	4	4	67	15	PF03162[40]:Y_phosphatase2
906	6	5	12	1	2	4	1	2	6	3	2	3	4	7	9	67	15	PF00097[52]:zf-C3HC4
907	8	2	8	1	2	2	3	7	6	3	1	7	6	4	7	67	15	PF00412[47]:LIM|PF12315[5]:DUF3633|PF00501[1]:AMP-binding
908	4	4	13	1	1	3	4	1	11	5	1	5	4	5	5	67	15	PF00657[53]:Lipase_GDSL
909	4	4	9	3	0	4	7	4	5	6	2	4	3	6	6	67	14	PF06075[47]:DUF936
910	7	4	11	2	0	2	3	1	8	5	1	5	4	8	6	67	14	PF00903[2]:Glyoxalase
911	9	2	7	2	3	4	10	2	6	5	1	3	3	7	3	67	15	PF02330[44]:MAM33
912	3	2	5	2	2	5	18	3	3	6	1	4	2	7	4	67	15	PF01070[36]:FMN_dh|PF02037[1]:SAP
913	5	3	11	1	0	2	3	4	8	4	3	4	4	7	8	67	14	PF00786[29]:PBD|PF00620[28]:RhoGAP
914	5	2	7	5	3	3	3	4	6	4	2	7	3	7	6	67	15	PF01027[46]:Bax1-I
915	3	2	6	2	0	2	7	3	16	6	3	5	7	3	2	67	14	PF00124[19]:Photo_RC|PF00421[15]:PSII|PF01737[11]:Ycf9
916	2	0	3	3	1	2	23	2	9	8	2	3	7	2	0	67	13	PF00223[37]:PsaA_PsaB
917	0	0	0	7	3	33	23	0	0	0	0	0	0	0	0	66	4	no pfam
918	4	5	7	0	0	2	11	0	9	5	2	4	5	8	4	66	12	PF00443[42]:UCH
919	4	4	6	3	1	3	2	4	8	4	3	4	4	6	10	66	15	PF00076[49]:RRM_1
920	3	2	7	5	3	4	18	3	6	3	1	3	3	1	4	66	15	PF00225[33]:Kinesin
921	3	3	5	4	0	7	14	6	4	5	3	2	3	3	4	66	14	PF00089[33]:Trypsin|PF00043[1]:GST_C
922	3	3	10	3	1	5	8	3	5	5	3	4	3	5	5	66	15	PF00153[43]:Mito_carr|PF07741[1]:BRF1
923	2	8	2	3	1	5	12	2	4	8	1	2	5	3	8	66	15	PF00306[16]:ATP-synt_ab_C|PF11421[4]:Synthase_beta|PF00006[3]:ATP-synt_ab|PF02823[2]:ATP-synt_DE_N|PF06745[1]:KaiC
924	5	3	9	3	2	6	7	4	4	3	3	4	4	6	3	66	15	PF00132[14]:Hexapep
925	5	3	9	2	2	2	3	3	8	5	2	6	4	6	6	66	15	PF03168[45]:LEA_2
926	7	1	6	1	1	2	6	3	14	8	0	10	4	2	1	66	14	PF08491[37]:SE|PF01266[10]:DAO|PF00890[3]:FAD_binding_2|PF01494[1]:FAD_binding_3
927	3	3	5	3	1	8	24	1	3	4	0	2	3	3	3	66	14	PF00043[14]:GST_C|PF02798[2]:GST_N
928	5	1	8	3	0	5	9	13	8	3	0	1	6	2	2	66	13	PF00657[41]:Lipase_GDSL
929	2	5	5	4	1	16	15	0	4	3	0	3	3	2	3	66	13	PF04434[2]:SWIM|PF10551[1]:MULE
930	2	11	5	6	2	6	20	2	3	2	0	3	2	1	1	66	14	PF01293[20]:PEPCK_ATP
931	3	3	8	6	3	4	9	3	5	4	2	4	4	3	5	66	15	PF02115[40]:Rho_GDI
932	2	2	3	10	2	4	15	3	3	8	0	5	2	4	3	66	14	PF00378[19]:ECH|PF00725[12]:3HCDH|PF02737[1]:3HCDH_N
933	5	4	7	2	0	2	2	3	7	4	2	5	6	7	10	66	14	PF06136[54]:DUF966
934	2	1	2	4	2	11	16	4	3	3	3	4	1	6	4	66	15	PF12222[31]:PNGaseA
935	4	3	6	5	1	5	6	4	6	4	3	3	5	4	6	65	15	PF00175[21]:NAD_binding_1|PF00667[19]:FAD_binding_1|PF00258[2]:Flavodoxin_1
936	4	2	7	4	1	5	13	5	4	3	1	6	3	3	4	65	15	PF04321[25]:RmlD_sub_bind|PF01370[10]:Epimerase
937	8	2	9	1	1	2	2	3	8	4	4	4	4	8	5	65	15	PF00026[50]:Asp|PF04563[1]:RNA_pol_Rpb2_1
938	1	4	3	2	1	8	10	9	4	8	3	1	1	7	3	65	15	PF08240[23]:ADH_N|PF00107[13]:ADH_zinc_N
939	4	3	8	1	0	3	3	2	7	4	6	5	5	5	9	65	14	PF04765[53]:DUF616|PF03018[1]:Dirigent
940	4	3	5	6	3	9	11	1	3	3	1	3	3	6	4	65	15	PF00149[30]:Metallophos
941	4	4	9	2	0	3	1	1	8	4	1	8	4	7	9	65	14	PF00651[8]:BTB|PF00639[1]:Rotamase
942	5	4	12	2	0	3	1	2	8	4	0	4	5	4	11	65	13	PF02861[39]:Clp_N|PF07724[3]:AAA_2
943	5	12	6	3	1	1	4	1	9	5	2	5	4	4	3	65	15	PF00628[35]:PHD
944	5	4	1	1	2	4	20	6	2	2	0	6	2	5	5	65	14	PF05193[29]:Peptidase_M16_C
945	6	2	7	2	1	4	3	8	6	8	2	6	2	4	4	65	15	PF01063[49]:Aminotran_4
946	5	3	8	3	1	4	4	1	7	6	4	4	4	4	7	65	15	PF01436[38]:NHL|PF00989[1]:PAS
947	3	2	7	5	1	5	15	0	3	4	1	7	4	3	5	65	14	PF06888[36]:Put_Phosphatase
948	6	2	6	7	3	0	6	5	4	4	0	5	6	4	7	65	13	no pfam
949	0	0	11	0	0	0	0	0	11	17	0	13	12	0	0	64	5	PF00407[62]:Bet_v_1
950	3	3	7	2	2	2	10	6	3	3	2	3	3	7	8	64	15	PF00481[43]:PP2C
951	6	3	11	3	0	4	3	0	10	5	0	4	4	4	7	64	12	PF01535[1]:PPR
952	5	7	7	2	0	2	5	2	7	3	2	3	5	6	8	64	14	PF00439[43]:Bromodomain
953	5	2	6	0	2	3	3	5	7	4	1	5	4	8	9	64	14	PF04144[52]:SCAMP
954	12	1	3	2	0	2	15	2	6	3	0	1	3	5	9	64	13	PF01485[37]:IBR|PF03765[2]:CRAL_TRIO_N|PF00097[1]:zf-C3HC4
955	3	3	5	3	4	4	12	2	4	2	1	3	5	6	7	64	15	PF00262[36]:Calreticulin|PF00550[1]:PP-binding
956	2	1	2	12	5	13	17	0	2	2	1	2	1	1	3	64	14	PF06200[10]:tify|PF09425[6]:CCT_2
957	2	1	5	3	0	16	6	4	3	2	1	3	2	8	8	64	14	PF11204[21]:DUF2985|PF04749[15]:PLAC8|PF07107[1]:WI12
958	5	3	7	0	1	3	4	4	8	5	0	5	6	6	7	64	13	PF02338[50]:OTU
959	3	1	4	3	0	18	7	0	5	2	9	5	1	3	3	64	13	PF04450[35]:BSP
960	0	0	3	0	0	0	0	0	58	0	0	2	1	0	0	64	4	PF01107[14]:MP|PF00098[7]:zf-CCHC|PF00078[1]:RVT_1
961	4	2	6	1	0	1	9	8	9	3	0	4	6	3	7	63	13	PF00628[24]:PHD
962	4	2	5	2	2	2	19	5	3	2	0	6	2	4	5	63	14	PF01370[31]:Epimerase|PF10440[1]:WIYLD
963	1	1	6	9	2	10	25	0	2	1	3	2	1	0	0	63	12	PF01190[16]:Pollen_Ole_e_I
964	2	4	3	4	2	4	23	0	5	1	0	4	3	5	3	63	13	PF10539[24]:Dev_Cell_Death
965	6	3	4	3	1	16	4	2	4	2	0	3	2	6	7	63	14	PF00168[34]:C2
966	1	4	4	6	4	11	6	3	2	2	0	4	0	10	6	63	13	PF03181[32]:BURP
967	5	3	7	3	2	3	2	5	5	4	2	3	4	8	7	63	15	PF03006[46]:HlyIII|PF00133[1]:tRNA-synt_1
968	5	2	9	0	2	5	6	5	7	3	2	4	3	5	5	63	14	PF00240[23]:ubiquitin|PF00627[18]:UBA|PF09280[2]:XPC-binding
969	13	0	13	0	0	0	0	0	7	10	0	10	10	0	0	63	6	PF00407[52]:Bet_v_1|PF10604[11]:Polyketide_cyc2
970	4	2	5	7	7	7	6	1	6	2	1	2	5	2	6	63	15	PF00076[34]:RRM_1
971	6	2	6	7	0	6	7	3	4	2	1	2	2	6	9	63	14	PF03009[38]:GDPD
972	4	4	4	3	1	4	6	3	6	5	4	5	5	4	5	63	15	PF00999[43]:Na_H_Exchanger
973	4	3	4	2	4	4	7	7	4	4	2	3	3	6	6	63	15	PF00557[36]:Peptidase_M24|PF01753[4]:zf-MYND
974	6	5	6	2	2	5	4	3	9	3	1	3	5	4	5	63	15	PF00120[21]:Gln-synt_C|PF03951[18]:Gln-synt_N
975	2	3	5	7	2	7	6	3	6	2	5	3	4	5	3	63	15	PF00067[38]:p450
976	4	4	4	4	4	6	3	5	7	4	0	4	4	4	6	63	14	PF00335[36]:Tetraspannin
977	5	2	4	4	0	3	11	2	4	5	3	4	4	6	6	63	14	PF00454[36]:PI3_PI4_kinase|PF00240[3]:ubiquitin
978	1	1	2	1	1	5	5	1	2	1	0	1	2	1	38	62	14	PF00900[20]:Ribosomal_S4e|PF00467[15]:KOW|PF01479[3]:S4|PF07749[1]:ERp29
979	3	3	3	4	2	4	5	11	5	4	4	4	3	3	4	62	15	PF00400[43]:WD40
980	7	3	11	0	0	0	2	0	7	4	0	6	5	8	9	62	10	PF01715[54]:IPPT|PF02562[1]:PhoH
981	3	1	9	4	2	2	15	1	5	3	0	3	4	5	5	62	14	PF00168[34]:C2
982	8	1	5	6	0	9	6	2	2	1	5	5	4	6	2	62	14	PF01764[27]:Lipase_3
983	3	3	5	2	1	2	3	7	8	4	2	9	4	4	5	62	15	PF08700[26]:Vps51|PF06148[1]:COG2
984	4	2	7	1	0	4	8	3	6	4	3	4	4	7	5	62	14	PF01699[44]:Na_Ca_ex|PF02225[1]:PA
985	3	3	6	2	3	3	8	3	4	3	1	3	6	6	8	62	15	no pfam
986	11	1	13	2	0	1	1	1	8	4	0	10	8	1	1	62	13	PF00201[40]:UDPGT
987	5	4	12	2	0	3	3	0	9	5	0	5	5	4	5	62	12	PF00403[48]:HMA
988	3	4	4	3	2	5	7	3	7	3	5	4	3	3	6	62	15	PF00717[24]:Peptidase_S24|PF10502[15]:Peptidase_S26
989	5	9	8	4	0	3	6	3	4	3	1	4	3	4	5	62	14	PF00542[39]:Ribosomal_L12
990	4	6	5	2	0	5	8	3	6	4	1	4	5	5	4	62	14	PF01985[38]:CRS1_YhbY
991	0	0	0	0	0	0	0	0	0	0	0	0	0	0	62	62	1	PF01433[1]:Peptidase_M1
992	3	1	6	4	2	12	17	1	2	5	0	2	3	2	2	62	14	PF02894[15]:GFO_IDH_MocA_C|PF01408[10]:GFO_IDH_MocA
993	4	2	5	6	0	2	5	4	5	3	1	4	3	9	9	62	14	PF07690[44]:MFS_1
994	3	1	5	3	0	2	13	3	6	5	2	7	4	4	4	62	14	PF10431[34]:ClpB_D2-small|PF07724[4]:AAA_2|PF06689[1]:zf-C4_ClpX
995	4	2	8	4	1	3	1	4	9	6	2	4	4	3	7	62	15	PF01803[7]:LIM_bind
996	5	3	6	6	0	6	7	6	3	3	2	3	3	4	4	61	14	PF12056[38]:DUF3537
997	4	2	8	4	0	4	1	4	7	4	0	10	3	4	6	61	13	PF00514[30]:Arm
998	3	3	5	5	1	6	8	0	3	5	0	7	5	6	4	61	13	PF04654[37]:DUF599|PF00891[1]:Methyltransf_2
999	6	2	5	4	0	5	10	2	4	3	2	4	3	4	7	61	14	PF00069[26]:Pkinase|PF08424[10]:NRDE-2
1000	2	3	5	7	0	16	9	2	5	4	0	3	3	1	1	61	13	no pfam
1001	4	1	7	1	1	3	5	6	5	4	3	4	4	7	6	61	15	PF01569[50]:PAP2
1002	4	3	5	4	1	8	13	5	4	3	1	3	3	2	2	61	15	PF01697[31]:Glyco_transf_92
1003	4	4	9	1	1	2	4	3	5	6	2	6	4	5	5	61	15	PF05478[1]:Prominin
1004	1	2	7	1	14	2	3	11	4	5	1	5	2	2	1	61	15	PF00101[36]:RuBisCO_small
1005	5	1	5	7	1	6	3	4	3	5	5	5	6	2	3	61	15	PF01699[28]:Na_Ca_ex
1006	4	2	11	1	0	2	6	2	7	3	2	4	4	6	7	61	14	PF00583[47]:Acetyltransf_1
1007	0	0	0	0	0	24	37	0	0	0	0	0	0	0	0	61	2	no pfam
1008	1	1	1	1	0	1	47	1	1	1	0	1	1	2	2	61	13	PF02514[10]:CobN-Mg_chel
1009	3	2	2	4	2	10	11	7	3	2	3	2	4	3	3	61	15	PF06628[26]:Catalase-rel|PF00199[2]:Catalase
1010	3	5	8	5	1	4	3	3	6	4	0	5	7	3	3	60	14	PF02780[20]:Transketolase_C|PF00676[10]:E1_dh|PF02779[7]:Transket_pyr|PF02775[3]:TPP_enzyme_C
1011	2	2	5	2	2	3	21	3	4	3	0	4	3	2	4	60	14	PF01975[27]:SurE|PF00447[1]:HSF_DNA-bind
1012	2	3	5	2	3	3	11	3	4	3	5	5	3	5	3	60	15	PF03350[35]:UPF0114|PF06749[1]:DUF1218
1013	0	0	3	0	0	0	0	0	55	0	0	1	0	1	0	60	4	no pfam
1014	5	4	5	5	0	8	6	1	6	4	2	4	2	4	4	60	14	PF01535[33]:PPR
1015	5	2	6	1	1	3	8	3	7	3	1	5	3	7	5	60	15	PF02383[42]:Syja_N
1016	8	2	10	4	0	5	6	3	6	3	1	3	3	3	3	60	14	no pfam
1017	4	2	5	2	3	3	11	4	6	2	2	3	4	5	4	60	15	PF01650[37]:Peptidase_C13|PF06858[1]:NOG1
1018	5	3	11	1	1	2	5	1	7	5	1	5	5	4	4	60	15	PF07714[21]:Pkinase_Tyr|PF00560[19]:LRR_1|PF00069[8]:Pkinase
1019	4	2	8	6	1	10	4	1	8	3	2	3	3	3	2	60	15	no pfam
1020	5	5	11	2	1	2	2	2	5	4	3	5	4	4	5	60	15	PF01501[48]:Glyco_transf_8
1021	4	4	6	1	1	3	6	4	5	4	2	4	4	6	6	60	15	no pfam
1022	5	2	5	1	0	1	15	7	4	4	1	4	4	3	4	60	14	PF04833[39]:COBRA|PF00786[1]:PBD
1023	3	3	7	3	3	0	3	2	3	2	1	23	2	3	2	60	14	PF03911[42]:Sec61_beta
1024	4	3	8	2	4	2	1	5	7	3	3	2	1	5	10	60	15	PF00111[47]:Fer2
1025	3	1	9	1	1	3	5	3	7	3	2	4	3	6	9	60	15	PF05003[24]:DUF668|PF11961[21]:DUF3475|PF00560[2]:LRR_1
1026	3	3	5	3	0	4	4	7	6	3	4	3	4	5	6	60	14	PF03763[42]:Remorin_C|PF00069[1]:Pkinase
1027	5	0	9	3	1	9	4	2	4	6	0	1	7	6	3	60	13	PF00150[30]:Cellulase|PF00652[6]:Ricin_B_lectin
1028	5	4	4	2	0	6	0	4	7	3	0	11	2	9	3	60	12	PF03107[15]:C1_2|PF07649[14]:C1_3|PF00569[3]:ZZ
1029	0	0	0	0	0	12	48	0	0	0	0	0	0	0	0	60	2	no pfam
1030	3	2	3	5	1	5	11	5	3	7	2	3	3	3	4	60	15	PF00389[21]:2-Hacid_dh|PF01842[10]:ACT|PF02826[4]:2-Hacid_dh_C|PF03315[1]:SDH_beta
1031	4	2	5	2	1	4	8	4	6	3	3	4	3	5	6	60	15	PF00076[41]:RRM_1
1032	3	2	7	5	3	4	15	1	6	3	1	3	3	2	2	60	15	PF05755[31]:REF
1033	4	2	6	4	1	3	5	4	6	4	1	5	4	5	6	60	15	PF07047[20]:OPA3
1034	3	2	3	6	0	3	20	2	3	2	3	2	3	4	3	59	14	PF00168[16]:C2|PF00514[7]:Arm|PF02985[1]:HEAT
1035	3	3	6	3	0	6	4	2	7	4	2	3	9	3	4	59	14	no pfam
1036	2	1	3	0	0	1	1	1	10	14	0	12	12	1	1	59	12	PF00023[29]:Ank|PF02466[3]:Tim17|PF02466[1]:Tim17
1037	2	4	6	6	3	2	7	2	4	6	1	2	3	5	6	59	15	PF00013[36]:KH_1
1038	4	1	1	4	7	14	5	0	5	6	1	3	2	6	0	59	13	PF00106[28]:adh_short
1039	4	2	4	1	1	3	12	8	4	4	2	3	3	2	6	59	15	PF00085[37]:Thioredoxin|PF03398[1]:Ist1
1040	5	2	7	2	2	10	7	2	3	3	2	3	3	4	4	59	15	PF02265[36]:S1-P1_nuclease
1041	5	1	4	3	4	1	13	2	5	3	1	4	3	5	5	59	15	no pfam
1042	6	2	7	0	2	4	6	1	4	4	1	4	6	6	6	59	14	PF04727[45]:ELMO_CED12
1043	3	3	5	6	0	5	5	2	4	3	5	3	7	4	4	59	14	PF04253[16]:TFR_dimer|PF02225[14]:PA|PF04389[9]:Peptidase_M28
1044	8	2	3	2	0	2	3	7	5	5	2	7	6	3	4	59	14	PF07690[40]:MFS_1
1045	2	1	4	0	1	2	8	3	4	2	8	3	2	11	7	58	14	PF00481[43]:PP2C|PF02984[1]:Cyclin_C
1046	7	4	9	1	0	1	1	2	7	5	2	3	3	6	7	58	14	PF04576[50]:Zein-binding
1047	4	2	6	2	0	1	1	3	10	5	2	5	4	7	6	58	14	PF03638[47]:TCR
1048	4	3	3	0	4	3	5	5	6	2	1	4	4	4	10	58	14	PF00365[32]:PFK|PF00076[1]:RRM_1
1049	2	2	4	2	1	3	16	3	6	2	2	5	2	4	4	58	15	PF03144[24]:GTP_EFTU_D2|PF00009[9]:GTP_EFTU|PF00641[1]:zf-RanBP
1050	5	4	4	5	1	6	5	3	3	5	1	4	3	5	4	58	15	PF00070[35]:Pyr_redox|PF07992[2]:Pyr_redox_2
1051	0	2	7	6	3	7	6	0	7	5	0	4	4	5	2	58	12	PF00561[28]:Abhydrolase_1
1052	4	1	7	1	1	1	4	6	5	3	2	3	3	8	9	58	15	PF03134[47]:TB2_DP1_HVA22
1053	2	2	4	4	4	10	14	2	3	4	2	2	2	2	1	58	15	PF03105[22]:SPX|PF00097[1]:zf-C3HC4
1054	6	4	12	3	0	4	2	0	8	3	2	5	1	3	5	58	13	PF06697[45]:DUF1191
1055	4	2	4	1	4	5	6	7	5	4	2	3	2	4	5	58	15	PF03798[36]:TRAM_LAG1_CLN8
1056	5	1	8	3	4	5	6	2	4	3	1	5	1	4	6	58	15	PF00149[39]:Metallophos
1057	2	3	5	5	3	7	7	4	3	2	3	3	4	4	3	58	15	PF08534[31]:Redoxin
1058	3	5	3	2	4	3	6	5	6	5	2	3	5	4	2	58	15	PF07683[27]:CobW_C|PF02492[10]:cobW
1059	3	2	9	3	1	3	4	8	4	4	2	3	2	4	6	58	15	no pfam
1060	1	4	4	7	0	10	15	0	3	2	2	1	5	2	2	58	13	PF01593[22]:Amino_oxidase
1061	4	3	8	2	1	4	6	1	5	4	2	3	4	5	6	58	15	PF03735[41]:ENT|PF09465[1]:LBR_tudor
1062	4	3	7	1	2	1	6	2	6	4	3	4	4	5	6	58	15	PF00550[39]:PP-binding
1063	4	3	5	4	4	3	3	5	6	3	2	3	4	5	4	58	15	PF00550[37]:PP-binding
1064	5	1	6	2	1	3	7	1	9	4	0	4	5	5	5	58	14	PF05529[25]:Bap31|PF05266[2]:DUF724
1065	7	0	7	0	0	0	0	0	1	0	0	13	0	7	23	58	6	PF05699[14]:Dimer_Tnp_hAT
1066	1	1	2	1	1	2	1	0	3	1	0	1	1	33	9	57	13	PF00023[37]:Ank|PF00515[7]:TPR_1|PF07939[1]:DUF1685
1067	2	3	6	3	0	2	4	2	5	3	1	3	3	8	12	57	14	PF03360[43]:Glyco_transf_43
1068	0	34	3	0	0	0	0	2	9	0	0	0	5	2	2	57	7	PF10551[7]:MULE|PF04434[6]:SWIM|PF00872[4]:Transposase_mut
1069	0	0	0	16	4	20	17	0	0	0	0	0	0	0	0	57	4	no pfam
1070	0	0	2	0	0	0	0	0	1	0	0	0	0	12	42	57	4	PF00076[1]:RRM_1
1071	3	2	7	2	0	2	13	2	7	5	1	3	3	3	4	57	14	PF00926[21]:DHBP_synthase|PF00925[16]:GTP_cyclohydro2|PF00270[1]:DEAD
1072	3	7	5	3	2	3	8	3	4	3	0	3	3	6	4	57	14	PF00118[32]:Cpn60_TCP1
1073	1	3	4	9	2	8	7	1	11	3	0	3	1	2	2	57	14	PF03470[17]:zf-XS
1074	3	3	2	4	3	9	6	4	6	3	2	3	2	2	5	57	15	PF04752[32]:ChaC
1075	0	0	0	0	0	0	0	2	0	0	55	0	0	0	0	57	2	PF01344[23]:Kelch_1|PF07646[9]:Kelch_2|PF07969[4]:Amidohydro_3|PF00067[2]:p450|PF00612[1]:IQ
1076	5	2	5	5	2	2	14	2	4	2	2	3	3	3	3	57	15	PF00459[31]:Inositol_P
1077	3	3	6	3	3	4	7	1	7	4	2	5	5	2	2	57	15	PF03151[27]:TPT|PF00892[8]:EamA
1078	6	9	3	2	0	4	9	4	5	2	2	2	3	3	3	57	14	PF02135[14]:zf-TAZ|PF00569[8]:ZZ|PF00628[5]:PHD
1079	4	2	6	4	1	4	4	2	8	3	0	3	4	3	9	57	14	PF02985[18]:HEAT|PF03647[1]:Tmemb_14
1080	6	3	11	2	0	2	3	0	6	4	1	5	5	4	5	57	13	PF04784[42]:DUF547
1081	5	3	8	2	0	2	3	5	4	3	1	7	6	3	5	57	14	PF00156[13]:Pribosyltran|PF01121[1]:CoaE
1082	4	2	6	2	1	9	14	1	3	2	1	7	3	1	1	57	15	PF05153[28]:DUF706
1083	2	2	2	3	0	4	18	7	4	2	1	5	3	1	3	57	14	PF05000[13]:RNA_pol_Rpb1_4|PF05001[5]:RNA_pol_Rpb1_R|PF04998[4]:RNA_pol_Rpb1_5
1084	5	4	9	2	0	4	9	2	4	3	2	4	4	3	2	57	14	PF11904[33]:GPCR_chapero_1|PF00023[5]:Ank
1085	7	3	11	1	2	0	2	1	6	4	3	5	4	4	4	57	14	no pfam
1086	1	3	5	1	2	6	6	1	9	7	1	5	4	3	3	57	15	PF01488[31]:Shikimate_DH|PF01487[5]:DHquinase_I|PF08501[3]:Shikimate_dh_N
1087	0	0	0	0	0	0	57	0	0	0	0	0	0	0	0	57	1	no pfam
1088	3	3	4	1	0	2	7	3	15	2	1	2	4	3	6	56	14	PF05879[34]:RHD3|PF02263[8]:GBP|PF00350[1]:Dynamin_N
1089	5	4	1	3	2	5	1	1	5	3	4	3	4	5	10	56	15	PF00646[2]:F-box
1090	2	3	6	7	2	3	5	5	4	2	1	4	5	3	4	56	15	PF02153[32]:PDH|PF02826[1]:2-Hacid_dh_C
1091	4	2	4	5	0	5	12	3	4	3	1	3	3	4	3	56	14	PF01490[32]:Aa_trans
1092	5	2	7	4	1	3	10	1	6	2	0	2	3	3	7	56	14	PF00439[29]:Bromodomain|PF01592[2]:NifU_N
1093	4	2	9	3	2	2	3	3	6	3	1	3	3	9	3	56	15	PF00010[29]:HLH
1094	5	2	5	3	1	3	8	1	3	3	7	5	4	3	3	56	15	PF00307[35]:CH
1095	0	0	0	0	0	0	0	0	1	0	0	1	1	50	3	56	5	PF08387[12]:FBD|PF00646[8]:F-box
1096	3	2	8	5	0	5	8	3	5	3	0	3	3	5	3	56	13	PF03893[25]:Lipase3_N|PF01764[7]:Lipase_3|PF04146[1]:YTH
1097	6	5	3	5	2	4	5	4	3	3	2	4	3	2	5	56	15	PF00180[34]:Iso_dh
1098	2	3	4	1	0	1	1	2	2	1	30	2	2	2	3	56	14	no pfam
1099	2	8	3	0	0	1	2	2	3	5	4	5	8	7	6	56	13	PF00282[44]:Pyridoxal_deC
1100	5	3	4	2	0	4	11	5	4	4	1	3	3	4	3	56	14	PF08033[19]:Sec23_BS|PF00626[14]:Gelsolin|PF04810[2]:zf-Sec23_Sec24
1101	4	2	3	5	1	9	14	3	4	1	0	2	2	4	2	56	14	PF02847[20]:MA3|PF02854[3]:MIF4G
1102	4	3	3	0	0	0	0	0	8	3	0	5	7	11	12	56	9	PF00403[21]:HMA
1103	4	2	6	8	1	6	5	0	4	4	2	3	2	3	6	56	14	PF02519[33]:Auxin_inducible
1104	0	4	5	5	1	7	7	1	5	4	2	6	1	3	5	56	14	PF00704[30]:Glyco_hydro_18
1105	5	3	15	0	0	0	0	0	11	1	1	8	7	2	3	56	10	PF00197[38]:Kunitz_legume|PF05623[14]:DUF789
1106	0	0	0	9	4	13	30	0	0	0	0	0	0	0	0	56	4	no pfam
1107	2	2	3	2	2	3	11	7	4	4	1	4	3	3	5	56	15	PF00121[35]:TIM
1108	7	2	12	0	0	0	0	3	9	5	0	6	7	3	2	56	10	PF00293[50]:NUDIX
1109	4	1	7	3	2	6	11	5	4	2	1	3	4	2	1	56	15	PF00210[31]:Ferritin
1110	5	2	5	1	1	2	2	4	7	4	4	5	4	5	4	55	15	PF00168[43]:C2
1111	5	2	10	0	1	2	7	0	5	4	2	4	4	3	6	55	13	PF07059[43]:DUF1336
1112	0	0	0	0	0	0	0	55	0	0	0	0	0	0	0	55	1	PF00069[2]:Pkinase
1113	4	3	4	2	1	1	2	5	5	5	4	3	5	4	7	55	15	PF06203[27]:CCT|PF00072[14]:Response_reg
1114	2	3	5	2	2	3	10	5	6	4	0	4	5	2	2	55	14	PF00343[33]:Phosphorylase
1115	4	1	7	1	1	4	9	2	3	3	1	2	10	5	2	55	15	PF00400[26]:WD40|PF00642[7]:zf-CCCH
1116	2	0	0	6	2	11	19	0	0	0	1	1	0	5	8	55	9	PF00847[16]:AP2|PF00786[1]:PBD
1117	6	3	4	1	0	3	7	3	4	4	2	4	8	3	3	55	14	PF00152[27]:tRNA-synt_2|PF00458[6]:WHEP-TRS
1118	5	2	7	2	1	3	2	4	6	5	1	4	3	4	6	55	15	PF00010[42]:HLH
1119	2	14	15	0	0	0	0	1	2	5	1	3	3	6	3	55	11	PF00646[1]:F-box
1120	3	2	4	1	2	3	7	7	3	2	7	2	2	4	6	55	15	PF03079[37]:ARD|PF00091[1]:Tubulin
1121	3	5	9	1	1	3	3	3	4	4	3	3	5	4	4	55	15	no pfam
1122	3	2	6	2	2	2	3	7	3	4	0	3	3	4	11	55	14	PF03096[41]:Ndr|PF01042[1]:Ribonuc_L-PSP
1123	3	2	3	2	4	5	10	4	4	3	2	3	2	4	4	55	15	PF01426[20]:BAH|PF00628[10]:PHD
1124	2	3	0	6	2	7	3	1	5	6	8	2	2	3	5	55	14	PF05266[1]:DUF724
1125	1	1	3	1	0	2	35	1	3	1	3	1	1	1	1	55	14	PF05346[15]:DUF747
1126	5	2	4	3	1	2	7	3	4	3	3	3	4	6	5	55	15	PF00117[22]:GATase|PF06418[18]:CTP_synth_N
1127	4	5	4	1	2	3	0	8	5	3	2	2	5	4	7	55	14	PF00018[34]:SH3_1|PF07653[4]:SH3_2|PF03114[3]:BAR
1128	2	1	4	8	2	9	9	0	4	2	1	2	1	4	6	55	14	PF08238[19]:Sel1|PF01753[5]:zf-MYND
1129	6	1	9	2	1	1	2	3	7	3	3	5	3	5	4	55	15	PF03763[40]:Remorin_C|PF03766[8]:Remorin_N
1130	0	0	0	0	0	11	44	0	0	0	0	0	0	0	0	55	2	no pfam
1131	4	3	6	7	2	3	8	2	2	7	1	1	3	4	2	55	15	PF03721[19]:UDPG_MGDP_dh_N|PF00984[8]:UDPG_MGDP_dh|PF03720[5]:UDPG_MGDP_dh_C
1132	6	3	7	2	3	0	4	3	5	3	1	5	5	4	4	55	14	PF00240[16]:ubiquitin
1133	3	2	5	1	2	1	7	3	15	4	1	3	4	2	2	55	15	PF00940[30]:RNA_pol
1134	3	2	3	4	0	2	15	2	5	3	1	4	4	5	2	55	14	PF08264[16]:Anticodon_1|PF10458[10]:Val_tRNA-synt_C|PF00133[4]:tRNA-synt_1
1135	1	1	2	12	1	7	18	1	1	1	1	1	2	2	3	54	15	PF00125[13]:Histone
1136	3	4	4	2	1	2	11	3	6	3	1	4	3	4	3	54	15	PF01425[19]:Amidase|PF00515[15]:TPR_1
1137	3	2	8	3	0	3	6	4	5	3	2	5	4	2	4	54	14	PF02362[23]:B3|PF07496[15]:zf-CW|PF00085[1]:Thioredoxin
1138	2	1	5	3	0	4	20	0	3	2	0	2	4	6	2	54	12	PF00023[16]:Ank
1139	3	2	6	1	1	2	2	3	10	4	1	6	6	4	3	54	15	PF09425[20]:CCT_2|PF00320[5]:GATA|PF06203[1]:CCT
1140	2	2	6	1	0	4	9	5	4	3	1	3	3	5	6	54	14	PF00153[38]:Mito_carr
1141	3	4	4	5	2	7	9	2	4	5	0	3	1	2	3	54	14	PF00378[24]:ECH
1142	2	4	4	2	1	8	1	1	5	6	1	3	3	10	3	54	15	PF00106[37]:adh_short
1143	5	2	5	2	1	2	3	3	6	3	0	4	3	7	8	54	14	PF07651[42]:ANTH|PF00855[1]:PWWP
1144	4	3	6	1	2	2	4	5	7	3	1	3	5	4	4	54	15	PF02225[39]:PA|PF04258[2]:Peptidase_A22B
1145	2	2	5	3	1	2	9	3	4	3	6	3	6	2	3	54	15	PF00208[22]:ELFV_dehydrog|PF02812[13]:ELFV_dehydrog_N
1146	3	2	5	2	2	2	5	2	5	5	2	5	3	4	7	54	15	PF00406[36]:ADK
1147	5	2	6	1	2	2	2	0	7	3	0	4	4	6	10	54	13	PF00646[3]:F-box
1148	5	3	5	3	2	3	3	0	6	3	3	3	3	5	7	54	14	PF10545[4]:MADF_DNA_bdg|PF01535[1]:PPR
1149	4	1	6	2	2	6	4	3	7	2	2	3	6	3	3	54	15	PF07856[1]:Orai-1
1150	4	2	2	1	1	2	18	3	4	4	2	3	3	2	3	54	15	PF02798[21]:GST_N|PF00043[3]:GST_C
1151	1	1	6	2	2	9	14	2	3	1	2	2	0	6	3	54	14	PF00450[26]:Peptidase_S10
1152	3	4	6	2	3	4	4	4	3	4	2	6	2	3	4	54	15	PF00091[33]:Tubulin|PF00271[1]:Helicase_C
1153	6	2	8	2	0	0	5	0	8	5	0	4	3	6	5	54	11	PF04535[45]:DUF588
1154	3	3	4	1	1	3	8	3	5	4	3	4	3	4	5	54	15	PF00128[20]:Alpha-amylase|PF02922[11]:CBM_48|PF02806[1]:Alpha-amylase_C
1155	2	1	1	7	0	3	23	2	4	2	1	1	2	1	4	54	14	PF00595[7]:PDZ|PF00089[1]:Trypsin
1156	2	2	4	3	2	3	19	2	3	2	1	2	5	2	2	54	15	PF00438[20]:S-AdoMet_synt_N|PF02772[3]:S-AdoMet_synt_M
1157	2	1	8	5	0	7	6	3	5	3	2	3	1	4	4	54	14	PF07107[35]:WI12
1158	0	0	0	13	4	32	5	0	0	0	0	0	0	0	0	54	4	no pfam
1159	2	1	6	2	1	5	7	3	6	2	1	1	1	8	7	53	15	PF01150[37]:GDA1_CD39
1160	3	2	5	1	0	4	12	3	5	3	2	5	2	2	4	53	14	PF00514[22]:Arm|PF00225[5]:Kinesin|PF04826[3]:Arm_2
1161	0	0	0	15	2	26	10	0	0	0	0	0	0	0	0	53	4	no pfam
1162	4	4	6	2	0	1	14	0	2	3	0	3	10	2	2	53	12	PF02458[32]:Transferase
1163	3	3	7	3	0	3	1	5	5	3	2	4	3	5	6	53	14	PF05770[42]:Ins134_P3_kin|PF03343[1]:SART-1
1164	4	5	7	3	0	5	11	3	3	2	1	2	2	2	3	53	14	PF00271[19]:Helicase_C|PF00176[10]:SNF2_N
1165	3	4	5	1	2	2	2	3	5	4	1	3	5	4	9	53	15	PF08241[30]:Methyltransf_11|PF08498[6]:Sterol_MT_C|PF02353[3]:CMAS|PF04398[1]:DUF538
1166	2	2	1	5	1	11	13	2	2	2	0	1	8	1	2	53	14	PF03144[9]:GTP_EFTU_D2|PF00009[5]:GTP_EFTU|PF03143[4]:GTP_EFTU_D3
1167	5	3	7	1	2	2	3	4	3	3	0	3	4	8	5	53	14	PF00719[40]:Pyrophosphatase|PF07714[1]:Pkinase_Tyr
1168	4	3	5	3	0	3	4	3	10	4	0	6	2	4	2	53	13	PF00909[38]:Ammonium_transp
1169	4	2	5	2	0	2	8	5	4	2	2	2	2	5	8	53	14	PF00564[37]:PB1|PF00571[2]:CBS
1170	4	5	5	0	2	3	6	2	4	3	1	3	4	5	6	53	14	PF01195[36]:Pept_tRNA_hydro
1171	3	2	4	5	4	5	9	4	3	2	3	2	3	2	2	53	15	PF00307[25]:CH|PF03271[2]:EB1
1172	4	3	7	1	2	2	2	3	6	3	1	4	6	4	5	53	15	PF00010[40]:HLH
1173	2	2	4	4	1	3	13	4	4	2	0	2	3	3	6	53	14	PF00632[26]:HECT
1174	3	2	3	2	3	8	7	2	3	4	1	5	2	4	4	53	15	PF00070[22]:Pyr_redox|PF07992[3]:Pyr_redox_2
1175	5	1	5	0	2	6	2	4	3	3	11	6	2	1	2	53	14	PF00300[40]:His_Phos_1
1176	3	3	10	3	2	2	3	4	4	3	2	3	1	5	5	53	15	PF00173[37]:Cyt-b5
1177	5	5	6	4	1	13	2	1	4	3	1	4	2	1	1	53	15	PF04488[18]:Gly_transf_sug|PF04572[9]:Gb3_synth
1178	1	5	6	1	0	1	3	3	10	4	2	4	2	5	6	53	14	PF03600[41]:CitMHS
1179	2	1	5	4	0	12	4	6	3	1	1	2	3	5	4	53	14	PF01476[5]:LysM
1180	3	2	5	5	0	3	5	5	5	5	1	3	2	3	6	53	14	no pfam
1181	0	0	0	0	0	0	0	0	0	0	0	0	0	53	0	53	1	no pfam
1182	2	3	4	4	1	5	11	3	3	5	1	2	3	3	2	52	15	PF00456[18]:Transketolase_N|PF02780[7]:Transketolase_C|PF02779[2]:Transket_pyr
1183	5	2	3	3	3	3	6	3	5	3	1	3	4	4	4	52	15	PF00400[28]:WD40
1184	2	3	4	2	1	1	5	4	5	2	1	2	4	8	8	52	15	no pfam
1185	3	2	3	6	2	4	7	2	2	3	0	5	5	4	4	52	14	PF01965[26]:DJ-1_PfpI
1186	4	1	2	0	0	3	15	1	2	2	2	3	5	7	5	52	13	no pfam
1187	2	2	2	1	2	2	12	2	5	2	9	2	3	4	2	52	15	PF01321[13]:Creatinase_N|PF00557[11]:Peptidase_M24|PF00067[1]:p450
1188	4	4	6	2	1	0	8	3	8	3	0	2	3	3	5	52	13	PF00097[34]:zf-C3HC4
1189	4	4	6	2	1	5	2	3	4	3	2	3	3	4	6	52	15	PF01535[1]:PPR
1190	4	5	6	1	1	2	1	6	6	4	1	3	4	4	4	52	15	PF04545[19]:Sigma70_r4|PF00140[10]:Sigma70_r1_2|PF04542[8]:Sigma70_r2|PF04539[4]:Sigma70_r3
1191	5	2	10	0	1	2	0	2	7	3	2	5	5	4	4	52	13	PF04750[1]:Far-17a_AIG1
1192	2	1	2	2	1	5	25	4	1	1	0	2	2	2	2	52	14	PF03372[17]:Exo_endo_phos
1193	4	3	4	1	1	3	3	3	5	3	1	3	3	7	8	52	15	PF03016[40]:Exostosin|PF00044[1]:Gp_dh_N
1194	1	1	7	5	1	3	6	0	7	2	1	6	4	5	3	52	14	PF00967[25]:Barwin|PF00187[10]:Chitin_bind_1|PF08704[1]:GCD14
1195	1	1	3	4	1	4	9	1	10	3	0	2	4	2	7	52	14	PF02985[13]:HEAT|PF03810[2]:IBN_N|PF00069[1]:Pkinase
1196	3	3	4	2	0	3	7	4	6	3	2	3	3	4	5	52	14	PF02922[22]:CBM_48|PF00128[11]:Alpha-amylase|PF02806[2]:Alpha-amylase_C
1197	1	1	5	5	3	5	11	2	5	2	0	1	5	3	3	52	14	PF01426[13]:BAH|PF08711[10]:Med26
1198	3	2	5	2	0	2	11	5	2	3	1	4	5	3	4	52	14	PF01496[35]:V_ATPase_I
1199	2	2	6	2	1	5	2	2	4	2	1	3	1	10	9	52	15	PF01612[32]:DNA_pol_A_exo1
1200	25	1	2	0	0	1	6	3	3	1	3	2	2	2	1	52	13	PF01485[31]:IBR|PF00097[2]:zf-C3HC4
1201	4	2	8	2	0	5	6	2	4	4	3	3	3	4	2	52	14	PF00069[29]:Pkinase|PF07714[6]:Pkinase_Tyr
1202	4	6	5	1	0	3	8	2	5	3	2	3	4	3	3	52	14	PF04059[17]:RRM_2|PF00076[16]:RRM_1
1203	4	3	10	1	0	2	1	2	5	4	1	5	4	5	5	52	14	PF00515[1]:TPR_1
1204	2	2	5	6	0	5	1	3	4	4	1	7	4	3	5	52	14	no pfam
1205	3	4	8	4	1	3	5	3	2	3	0	6	3	3	4	52	14	PF01564[35]:Spermine_synth
1206	3	2	7	2	0	3	2	5	7	3	1	6	3	3	4	51	14	PF10198[7]:Ada3
1207	3	2	3	4	0	4	12	2	7	1	3	1	1	4	4	51	14	PF00702[13]:Hydrolase|PF00122[11]:E1-E2_ATPase|PF00403[2]:HMA
1208	2	1	1	5	1	4	26	1	3	1	0	1	3	1	1	51	14	PF00566[10]:RabGAP-TBC
1209	3	4	6	4	1	3	2	0	3	3	3	4	4	6	5	51	14	PF01476[35]:LysM
1210	3	2	9	1	0	2	4	5	4	4	0	4	4	4	5	51	13	PF01412[39]:ArfGap
1211	2	4	3	3	3	4	5	5	7	4	0	3	3	2	3	51	14	PF00650[25]:CRAL_TRIO|PF03765[7]:CRAL_TRIO_N
1212	21	1	4	1	0	2	3	0	5	2	4	1	2	2	3	51	13	no pfam
1213	3	3	6	2	0	1	8	5	4	3	0	4	3	5	4	51	13	PF03619[37]:Solute_trans_a
1214	1	1	2	0	2	3	10	1	3	4	3	9	4	5	3	51	14	PF01433[24]:Peptidase_M1|PF02892[1]:zf-BED
1215	4	2	3	3	0	3	9	7	5	3	0	2	3	3	4	51	13	PF07646[13]:Kelch_2|PF00149[12]:Metallophos
1216	8	1	10	0	0	0	0	0	9	5	0	10	8	0	0	51	7	PF00097[34]:zf-C3HC4|PF07896[1]:DUF1674
1217	4	2	6	2	0	1	8	4	3	3	3	2	3	4	6	51	14	PF02042[35]:RWP-RK|PF01418[1]:HTH_6
1218	4	13	3	6	0	2	4	1	4	4	1	3	1	3	2	51	14	PF01019[26]:G_glu_transpept
1219	4	2	5	3	0	2	17	0	2	1	1	1	1	4	8	51	13	PF05701[26]:WEMBL|PF01535[1]:PPR
1220	5	2	8	3	0	2	4	2	5	3	3	4	3	2	5	51	14	PF02928[18]:zf-C5HC2|PF05964[15]:FYRN|PF02375[4]:JmjN|PF02373[3]:JmjC
1221	5	2	8	2	2	2	2	2	7	3	3	3	4	4	2	51	15	PF00097[2]:zf-C3HC4
1222	5	3	6	2	3	3	5	0	6	3	2	3	3	3	4	51	14	no pfam
1223	4	0	0	0	0	0	0	0	3	1	0	42	1	0	0	51	5	PF07649[20]:C1_3|PF03107[14]:C1_2|PF00967[1]:Barwin
1224	5	2	4	0	2	2	1	3	6	4	0	5	5	6	6	51	13	PF12579[40]:DUF3755
1225	4	2	5	1	1	2	21	2	3	2	1	2	2	1	2	51	15	PF06999[22]:Suc_Fer-like
1226	1	3	3	5	1	3	11	3	4	4	1	1	6	4	1	51	15	PF02776[14]:TPP_enzyme_N|PF00205[8]:TPP_enzyme_M|PF02775[5]:TPP_enzyme_C
1227	3	3	8	1	0	3	2	1	5	4	2	5	5	5	4	51	14	PF00515[2]:TPR_1
1228	3	2	6	4	0	8	8	2	3	2	0	2	3	3	5	51	13	PF06886[26]:TPX2|PF07839[1]:CaM_binding
1229	2	3	4	3	0	2	4	2	5	7	2	3	9	3	2	51	14	PF00318[12]:Ribosomal_S2|PF05000[10]:RNA_pol_Rpb1_4|PF04983[3]:RNA_pol_Rpb1_3|PF00623[1]:RNA_pol_Rpb1_2
1230	3	3	8	3	1	4	2	0	6	4	0	4	3	4	6	51	13	no pfam
1231	7	2	5	2	0	4	8	2	4	3	3	3	3	2	3	51	14	PF04724[35]:Glyco_transf_17
1232	4	1	2	2	1	5	6	3	4	4	1	5	3	3	7	51	15	PF00694[18]:Aconitase_C|PF00330[14]:Aconitase
1233	0	1	0	0	0	0	0	0	0	0	0	50	0	0	0	51	2	PF00385[3]:Chromo
1234	3	1	3	6	3	6	8	1	4	2	1	2	2	3	6	51	15	PF01633[20]:Choline_kinase|PF04428[6]:Choline_kin_N
1235	3	1	3	1	0	7	9	3	2	3	2	2	1	9	5	51	14	PF00331[20]:Glyco_hydro_10|PF02018[9]:CBM_4_9
1236	6	1	7	1	2	1	1	3	7	5	0	5	5	3	4	51	14	no pfam
1237	3	2	6	1	0	5	3	4	3	4	2	4	4	4	6	51	14	PF00685[22]:Sulfotransfer_1
1238	5	2	6	4	1	2	4	1	6	3	2	4	3	4	4	51	15	PF07011[37]:DUF1313
1239	2	3	2	3	2	3	6	7	3	4	1	3	4	4	4	51	15	PF00400[26]:WD40
1240	8	1	4	1	2	2	7	2	2	3	1	8	4	3	3	51	15	PF00240[11]:ubiquitin
1241	4	4	5	1	1	2	8	0	7	3	0	3	4	4	4	50	13	PF00564[31]:PB1
1242	3	3	3	3	1	3	9	2	4	3	2	3	5	3	3	50	15	PF00271[29]:Helicase_C|PF08148[1]:DSHCT
1243	4	3	9	1	2	2	3	2	5	3	2	3	3	4	4	50	15	PF00046[25]:Homeobox|PF03789[12]:ELK|PF03790[1]:KNOX1
1244	2	3	6	3	3	6	7	1	4	4	3	1	2	2	3	50	15	PF07224[28]:Chlorophyllase
1245	6	2	6	0	0	2	2	5	5	4	1	3	3	4	7	50	13	PF06203[31]:CCT|PF00643[12]:zf-B_box
1246	2	3	4	3	3	4	4	2	4	2	4	2	3	3	7	50	15	PF10539[30]:Dev_Cell_Death|PF01066[2]:CDP-OH_P_transf
1247	1	3	5	3	0	3	7	6	3	6	1	2	2	4	4	50	14	PF01425[34]:Amidase
1248	2	1	2	3	0	5	18	6	2	2	1	2	1	3	2	50	14	PF02897[22]:Peptidase_S9_N
1249	4	4	6	0	3	2	2	4	4	4	1	4	4	4	4	50	14	no pfam
1250	2	2	5	2	3	2	19	2	4	1	2	2	1	1	2	50	15	PF02020[19]:W2|PF01873[3]:eIF-5_eIF-2B
1251	5	1	6	0	1	2	1	0	5	3	1	4	3	7	11	50	13	PF00097[29]:zf-C3HC4|PF08718[1]:GLTP
1252	48	0	2	0	0	0	0	0	0	0	0	0	0	0	0	50	2	PF00646[25]:F-box|PF08387[19]:FBD
1253	4	4	5	0	0	0	0	0	5	2	1	13	1	7	8	50	10	PF04844[35]:Ovate
1254	3	3	3	2	2	4	13	3	5	2	1	2	2	2	3	50	15	PF06026[24]:Rib_5-P_isom_A|PF03101[1]:FAR1
1255	1	3	2	1	1	3	24	2	2	1	0	2	2	3	3	50	14	PF01198[18]:Ribosomal_L31e
1256	5	2	3	6	0	5	6	0	5	3	3	3	3	3	3	50	13	PF00582[28]:Usp
1257	3	2	6	2	0	2	5	3	7	3	2	2	3	3	7	50	14	PF02319[36]:E2F_TDP|PF00400[1]:WD40
1258	3	3	9	2	0	3	1	2	5	3	1	3	4	3	8	50	14	PF04818[36]:CTD_bind
1259	3	2	6	3	3	4	5	4	5	4	2	3	3	2	1	50	15	PF00635[32]:Motile_Sperm
1260	4	2	5	2	0	4	9	3	5	3	2	3	3	3	2	50	14	PF11977[23]:RNase_Zc3h12a|PF01535[5]:PPR
1261	5	2	4	3	2	7	3	4	4	2	1	2	3	5	3	50	15	PF01849[21]:NAC|PF00627[12]:UBA
1262	4	2	8	3	1	8	3	1	3	3	2	4	2	2	4	50	15	PF01151[32]:ELO
1263	3	4	4	3	0	4	7	2	6	3	1	3	3	3	4	50	14	PF04433[27]:SWIRM|PF01593[3]:Amino_oxidase
1264	2	2	2	4	2	4	20	2	2	2	0	2	4	1	1	50	14	PF01717[12]:Meth_synt_2|PF08267[6]:Meth_synt_1
1265	6	3	4	2	2	3	9	2	3	3	0	4	3	3	3	50	14	PF03871[28]:RNA_pol_Rpb5_N|PF01191[2]:RNA_pol_Rpb5_C|PF00931[1]:NB-ARC
1266	3	3	4	0	3	1	4	3	3	3	2	4	9	4	4	50	14	PF00080[36]:Sod_Cu
1267	5	1	8	0	0	1	1	3	5	4	1	3	3	7	8	50	13	no pfam
1268	4	4	3	3	1	3	5	4	5	3	3	3	3	3	3	50	15	PF03092[33]:BT1
1269	3	2	2	3	1	3	6	2	5	2	8	2	2	7	2	50	15	PF06232[20]:ATS3|PF01477[14]:PLAT
1270	3	1	11	5	0	4	7	0	4	4	0	3	3	2	3	50	12	no pfam
1271	4	0	10	2	2	0	5	0	6	4	1	4	4	5	3	50	12	PF06376[40]:DUF1070
1272	0	0	0	0	0	0	0	0	0	0	0	50	0	0	0	50	1	PF02992[1]:Transposase_21
1273	0	0	0	0	0	0	0	0	0	0	0	0	0	35	15	50	2	PF03478[43]:DUF295|PF00646[1]:F-box
1274	0	0	0	0	0	0	0	0	0	0	0	0	0	3	47	50	2	PF10481[1]:CENP-F_N
1275	2	2	6	2	1	2	5	2	5	2	1	3	5	4	7	49	15	PF01426[33]:BAH|PF05641[1]:Agenet
1276	1	2	5	1	0	2	23	4	2	2	1	2	2	1	1	49	14	PF01150[21]:GDA1_CD39
1277	1	4	4	3	0	4	11	1	4	2	3	3	2	3	4	49	14	PF07944[23]:DUF1680|PF05270[1]:AbfB
1278	2	4	3	2	1	4	3	7	6	1	4	4	2	1	5	49	15	no pfam
1279	2	4	3	3	0	7	10	0	8	1	3	1	3	3	1	49	13	PF02892[1]:zf-BED
1280	4	1	6	2	1	2	5	4	3	2	1	2	5	6	5	49	15	PF00400[27]:WD40
1281	1	1	4	2	1	7	10	1	5	2	0	3	2	4	6	49	14	PF11960[22]:DUF3474|PF00487[4]:FA_desaturase
1282	3	2	6	3	1	5	3	1	6	3	0	2	4	4	6	49	14	PF00249[31]:Myb_DNA-binding
1283	0	0	0	6	1	6	21	5	0	0	10	0	0	0	0	49	6	PF00856[9]:SET|PF00515[3]:TPR_1
1284	2	3	2	2	1	3	19	1	2	2	1	2	2	3	4	49	15	PF03810[19]:IBN_N
1285	4	2	4	3	3	3	6	2	5	4	0	4	4	3	2	49	14	PF03248[32]:Rer1
1286	7	4	5	3	1	5	2	3	2	2	0	2	3	6	4	49	14	PF01145[29]:Band_7
1287	5	2	4	1	0	3	6	4	4	3	3	3	3	4	4	49	14	PF00168[36]:C2|PF03372[1]:Exo_endo_phos
1288	3	2	5	0	2	3	2	3	6	4	1	5	3	3	7	49	14	PF07915[12]:PRKCSH|PF04869[10]:Uso1_p115_head|PF04871[2]:Uso1_p115_C
1289	3	4	5	3	0	3	3	6	3	3	4	3	3	3	3	49	14	PF11955[35]:PORR|PF01535[1]:PPR
1290	2	2	3	3	2	6	11	4	2	2	1	2	2	2	5	49	15	PF00733[23]:Asn_synthase|PF03168[1]:LEA_2
1291	4	1	3	2	2	2	8	5	3	3	3	4	3	3	3	49	15	PF01583[32]:APS_kinase
1292	6	2	1	2	3	3	6	5	4	2	3	2	2	2	6	49	15	PF00097[30]:zf-C3HC4|PF02225[2]:PA|PF00581[1]:Rhodanese
1293	0	0	0	5	6	17	21	0	0	0	0	0	0	0	0	49	4	no pfam
1294	1	3	1	3	4	10	8	3	2	1	1	1	1	5	5	49	15	PF00652[1]:Ricin_B_lectin
1295	2	2	3	3	2	6	5	4	4	2	1	2	6	4	3	49	15	PF00237[19]:Ribosomal_L22|PF04389[9]:Peptidase_M28
1296	3	1	11	1	1	1	8	3	3	3	1	5	5	2	1	49	15	PF00450[37]:Peptidase_S10
1297	6	1	5	1	0	1	6	3	2	4	2	4	3	7	4	49	14	no pfam
1298	0	0	0	6	0	25	14	0	0	0	4	0	0	0	0	49	4	PF00092[1]:VWA
1299	3	1	1	1	1	1	23	2	3	2	0	2	2	1	6	49	14	PF05631[21]:DUF791|PF00400[1]:WD40
1300	2	3	10	3	1	2	1	2	4	3	3	3	3	6	3	49	15	PF00096[34]:zf-C2H2
1301	5	3	5	2	2	2	2	1	4	3	2	5	4	4	5	49	15	PF00085[37]:Thioredoxin
1302	18	0	4	0	0	0	0	0	12	1	0	7	4	0	3	49	7	PF00917[47]:MATH
1303	5	2	8	5	3	1	3	1	2	4	1	3	3	4	4	49	15	PF05899[35]:Cupin_3
1304	1	3	5	4	1	6	3	2	4	5	2	4	4	2	3	49	15	PF03819[31]:MazG
1305	2	6	4	2	0	2	12	1	2	2	1	2	2	4	7	49	14	PF04091[23]:Sec15|PF01885[1]:PTS_2-RNA
1306	5	1	4	2	2	2	2	4	3	3	0	4	4	6	7	49	14	PF00428[39]:Ribosomal_60s
1307	2	1	4	4	2	2	17	1	1	3	2	2	2	2	4	49	15	PF00171[13]:Aldedh|PF00696[6]:AA_kinase
1308	3	3	4	2	1	2	11	2	5	3	1	3	6	2	1	49	15	PF05147[29]:LANC_like
1309	5	2	5	2	0	2	6	4	4	3	2	3	3	3	5	49	14	PF00069[36]:Pkinase
1310	3	2	7	5	2	0	4	1	8	3	3	3	3	3	2	49	14	PF01187[34]:MIF
1311	3	3	5	3	2	4	5	2	6	5	0	4	3	2	2	49	14	PF04832[30]:SOUL
1312	6	2	6	1	2	1	4	3	6	3	1	3	2	3	6	49	15	PF04601[38]:DUF569
1313	3	3	9	4	0	3	3	2	7	3	1	2	3	3	3	49	14	no pfam
1314	3	4	5	3	2	3	3	3	3	3	1	5	3	5	3	49	15	PF02845[20]:CUE
1315	5	2	7	2	3	2	1	1	3	4	1	4	4	4	6	49	15	PF00156[35]:Pribosyltran
1316	5	2	4	0	0	2	2	4	7	3	0	6	3	5	6	49	12	PF00730[29]:HhH-GPD|PF09331[1]:DUF1985
1317	0	0	0	0	0	0	0	0	0	0	0	0	0	49	0	49	1	PF07197[1]:DUF1409
1318	4	3	6	4	1	2	2	3	6	4	0	3	3	3	4	48	14	PF02536[34]:mTERF
1319	3	1	2	1	1	4	23	2	2	2	1	1	1	2	2	48	15	PF02518[7]:HATPase_c|PF00521[1]:DNA_topoisoIV
1320	2	3	6	2	2	3	3	2	5	3	4	3	3	3	4	48	15	PF00076[34]:RRM_1
1321	3	2	8	2	0	4	3	4	4	3	1	3	6	2	3	48	14	PF00400[27]:WD40|PF12490[7]:BCAS3|PF00231[1]:ATP-synt
1322	4	1	2	4	0	2	4	2	3	9	0	8	2	4	3	48	13	PF01593[17]:Amino_oxidase|PF02353[15]:CMAS|PF01266[1]:DAO
1323	2	2	5	4	3	5	6	1	5	2	1	2	2	4	4	48	15	PF00076[25]:RRM_1
1324	4	3	1	3	1	8	8	1	2	4	1	2	7	2	1	48	15	PF00145[17]:DNA_methylase|PF01426[6]:BAH
1325	4	2	8	0	0	0	0	0	8	3	0	3	3	5	12	48	9	PF03514[45]:GRAS
1326	2	2	4	2	1	7	5	4	4	3	0	3	4	3	4	48	14	PF00175[27]:NAD_binding_1|PF00970[4]:FAD_binding_6
1327	3	5	4	0	2	3	9	3	3	2	4	2	2	3	3	48	14	PF02383[26]:Syja_N|PF03936[1]:Terpene_synth_C
1328	2	3	5	2	0	2	7	5	3	1	1	2	2	5	8	48	14	PF00168[17]:C2|PF02893[15]:GRAM|PF00076[1]:RRM_1
1329	3	3	7	2	2	1	2	1	6	4	0	5	3	4	5	48	14	PF04739[33]:AMPKBI|PF03124[1]:EXS
1330	2	1	6	3	1	9	4	3	5	6	1	4	1	1	1	48	15	PF00106[27]:adh_short
1331	5	2	5	2	0	2	6	4	3	4	1	4	3	3	4	48	14	PF03151[36]:TPT
1332	3	2	7	1	1	1	1	4	8	4	3	4	2	3	4	48	15	PF01086[33]:Clathrin_lg_ch
1333	3	1	6	2	0	2	3	4	5	3	2	2	3	8	4	48	14	no pfam
1334	0	18	0	0	0	2	0	1	11	1	0	15	0	0	0	48	6	PF03732[3]:Retrotrans_gag|PF09668[2]:Asp_protease|PF08284[1]:RVP_2
1335	4	2	8	2	0	2	2	5	5	3	2	3	3	2	5	48	14	PF02493[39]:MORN
1336	1	2	2	4	2	6	8	2	7	1	1	4	3	1	4	48	15	PF02544[22]:Steroid_dh
1337	3	3	4	1	3	7	6	1	5	3	4	1	2	3	2	48	15	PF00076[23]:RRM_1|PF00642[3]:zf-CCCH
1338	2	2	2	4	2	5	18	1	1	2	1	2	3	1	2	48	15	PF00380[16]:Ribosomal_S9
1339	4	4	3	4	1	3	4	2	8	2	0	3	2	3	5	48	14	PF01852[2]:START
1340	5	2	4	2	0	2	11	3	2	2	2	2	2	5	4	48	14	PF04499[28]:SAPS|PF01490[1]:Aa_trans
1341	3	3	4	1	2	4	10	4	4	2	1	2	2	3	3	48	15	PF00736[26]:EF1_GNE|PF00043[1]:GST_C
1342	3	2	3	0	2	3	2	9	3	2	2	2	2	4	9	48	14	PF01535[1]:PPR
1343	5	2	6	1	0	4	7	2	5	2	2	2	3	3	4	48	14	PF01733[29]:Nucleoside_tran
1344	2	2	7	0	2	2	4	3	6	3	1	4	5	3	4	48	14	PF00903[35]:Glyoxalase
1345	4	2	5	0	1	2	4	2	8	3	1	3	4	4	5	48	14	PF08569[39]:Mo25
1346	3	4	3	3	1	3	3	2	6	5	0	3	4	4	4	48	14	no pfam
1347	2	1	6	0	0	0	0	0	7	14	0	18	0	0	0	48	6	no pfam
1348	8	1	3	4	3	1	2	3	5	3	3	3	3	3	3	48	15	PF01641[36]:SelR
1349	4	2	7	4	0	4	4	2	4	3	1	5	3	2	3	48	14	PF03031[29]:NIF
1350	0	0	0	0	0	0	0	48	0	0	0	0	0	0	0	48	1	PF01582[1]:TIR
1351	0	0	0	0	0	0	0	0	0	0	0	48	0	0	0	48	1	no pfam
1352	4	4	6	2	0	3	7	1	3	4	3	2	2	2	4	47	14	PF04679[13]:DNA_ligase_A_C|PF01068[9]:DNA_ligase_A_M|PF07522[4]:DRMBL|PF07521[1]:RMMBL
1353	4	3	5	1	1	1	1	1	8	5	2	4	3	3	5	47	15	PF04438[23]:zf-HIT|PF00515[11]:TPR_1|PF04795[2]:PAPA-1
1354	4	3	7	0	0	0	0	0	6	3	1	3	3	7	10	47	10	PF06203[43]:CCT
1355	3	1	2	2	0	2	3	5	2	2	1	2	7	5	10	47	14	PF00400[33]:WD40|PF04053[2]:Coatomer_WDAD|PF00044[1]:Gp_dh_N
1356	3	1	4	2	0	2	6	2	7	6	1	3	3	3	4	47	14	PF08263[22]:LRRNT_2|PF07714[8]:Pkinase_Tyr|PF00560[5]:LRR_1
1357	3	2	5	1	1	3	3	8	4	3	2	3	3	3	3	47	15	PF00153[37]:Mito_carr
1358	3	4	7	2	1	2	5	1	4	4	1	4	2	4	3	47	15	PF03152[31]:UFD1|PF01370[1]:Epimerase
1359	0	0	0	16	2	21	8	0	0	0	0	0	0	0	0	47	4	no pfam
1360	1	1	4	2	0	4	29	0	1	1	0	1	1	1	1	47	12	PF04765[11]:DUF616
1361	3	2	4	1	1	2	6	3	6	3	2	4	4	2	4	47	15	PF00076[30]:RRM_1
1362	3	2	4	1	1	3	4	5	5	2	5	3	2	3	4	47	15	PF00887[15]:ACBP|PF07646[12]:Kelch_2|PF01344[5]:Kelch_1
1363	5	3	3	2	1	3	3	2	6	3	1	3	3	4	5	47	15	PF07690[34]:MFS_1
1364	2	3	4	3	2	2	3	3	6	4	2	3	4	3	3	47	15	PF01758[29]:SBF
1365	2	3	3	1	1	4	6	3	4	4	1	4	4	3	4	47	15	PF08079[17]:Ribosomal_L30_N|PF00327[11]:Ribosomal_L30|PF03469[1]:XH
1366	1	15	3	0	0	0	0	0	7	9	0	6	5	0	1	47	8	PF00646[14]:F-box
1367	2	2	7	6	1	3	8	3	2	2	1	2	3	2	3	47	15	PF03144[22]:GTP_EFTU_D2|PF00009[3]:GTP_EFTU|PF03143[1]:GTP_EFTU_D3
1368	4	1	6	2	0	2	11	1	4	3	0	2	4	3	4	47	13	PF00855[13]:PWWP|PF00856[10]:SET|PF00628[3]:PHD
1369	2	2	6	3	3	2	4	1	3	3	1	4	4	4	5	47	15	PF01918[33]:Alba
1370	2	2	5	1	1	2	12	2	3	2	3	2	2	3	5	47	15	PF00875[13]:DNA_photolyase|PF12546[12]:Cryptochrome_C|PF03441[4]:FAD_binding_7
1371	5	2	6	4	0	2	5	4	2	3	3	2	2	4	3	47	14	PF02190[18]:LON|PF00004[7]:AAA|PF05496[6]:RuvB_N
1372	2	2	4	5	3	4	9	4	3	2	0	2	4	3	0	47	13	PF02535[23]:Zip
1373	4	2	4	1	1	4	3	2	7	3	1	2	4	4	5	47	15	PF09713[34]:A_thal_3526
1374	4	3	3	2	0	2	13	3	3	2	2	2	2	3	3	47	14	PF02847[27]:MA3
1375	4	2	4	4	3	3	3	3	3	4	0	4	4	2	4	47	14	PF00235[32]:Profilin
1376	2	1	2	0	0	2	9	5	3	2	2	2	6	6	5	47	13	PF00350[15]:Dynamin_N|PF02212[8]:GED|PF00169[6]:PH
1377	5	3	5	1	1	3	3	2	5	4	2	3	2	4	4	47	15	PF01182[18]:Glucosamine_iso
1378	3	3	3	5	2	3	13	2	4	2	0	2	1	2	2	47	14	PF00483[15]:NTP_transferase|PF00132[3]:Hexapep
1379	3	4	5	1	1	1	3	3	5	2	1	3	3	5	7	47	15	PF05383[17]:La|PF00076[12]:RRM_1|PF07145[7]:PAM2
1380	3	3	4	2	0	5	7	1	5	3	2	2	3	3	4	47	14	PF00004[26]:AAA
1381	5	3	3	2	0	8	6	1	2	2	1	2	2	3	7	47	14	PF00117[19]:GATase|PF04204[6]:HTS
1382	1	2	9	1	0	7	7	3	4	1	1	1	2	3	5	47	14	PF01040[28]:UbiA
1383	2	2	3	2	1	2	19	1	2	2	1	2	2	2	4	47	15	PF01080[21]:Presenilin
1384	2	2	1	4	1	9	12	2	1	2	1	1	1	6	2	47	15	PF00394[11]:Cu-oxidase|PF07731[4]:Cu-oxidase_2|PF07732[3]:Cu-oxidase_3
1385	0	46	0	0	0	0	0	0	0	0	0	0	0	0	0	46	1	no pfam
1386	2	2	5	1	0	2	21	0	3	2	0	2	1	3	2	46	12	PF01535[19]:PPR
1387	2	4	3	1	1	3	7	3	4	3	4	3	2	3	3	46	15	PF00644[9]:PARP|PF05406[6]:WGR|PF00533[4]:BRCT|PF02877[2]:PARP_reg|PF00645[1]:zf-PARP
1388	0	46	0	0	0	0	0	0	0	0	0	0	0	0	0	46	1	no pfam
1389	3	3	2	2	0	2	3	7	3	2	2	3	3	6	5	46	14	PF04564[30]:U-box|PF02985[1]:HEAT
1390	5	2	6	3	1	3	3	4	3	2	5	2	2	3	2	46	15	PF00561[16]:Abhydrolase_1|PF10457[6]:MENTAL
1391	4	4	3	1	0	1	11	2	3	3	0	3	3	4	4	46	13	PF04842[28]:DUF639|PF04707[1]:PRELI
1392	3	1	2	1	2	4	21	2	3	1	1	1	1	2	1	46	15	PF03719[16]:Ribosomal_S5_C|PF03460[1]:NIR_SIR_ferr
1393	3	5	6	2	1	2	8	2	5	3	1	3	3	1	1	46	15	no pfam
1394	2	2	5	4	2	1	8	1	3	2	2	3	3	5	3	46	15	PF00076[28]:RRM_1
1395	3	1	4	1	0	4	7	1	6	3	2	3	5	2	4	46	14	PF05495[17]:zf-CHY|PF01814[12]:Hemerythrin|PF00097[1]:zf-C3HC4
1396	4	2	5	1	0	3	6	1	3	3	1	3	4	5	5	46	14	PF00097[31]:zf-C3HC4
1397	2	1	2	7	0	1	21	0	2	1	1	1	1	3	3	46	13	PF00046[16]:Homeobox
1398	6	1	5	2	1	2	5	2	3	4	0	4	2	5	4	46	14	PF08271[26]:TF_Zn_Ribbon|PF00382[6]:TFIIB
1399	2	2	6	1	0	2	12	2	4	2	1	2	2	5	3	46	14	PF02375[15]:JmjN|PF02373[12]:JmjC
1400	3	3	2	3	0	2	6	3	4	2	4	2	7	3	2	46	14	PF07973[13]:tRNA_SAD|PF02272[8]:DHHA1|PF01411[7]:tRNA-synt_2c|PF04424[1]:DUF544
1401	1	4	6	3	2	2	2	2	8	3	1	3	3	3	3	46	15	PF00494[30]:SQS_PSY
1402	2	1	1	3	1	5	24	1	3	1	0	1	1	1	1	46	14	PF03947[7]:Ribosomal_L2_C|PF00181[5]:Ribosomal_L2
1403	0	0	0	14	5	9	18	0	0	0	0	0	0	0	0	46	4	no pfam
1404	0	2	1	12	4	9	5	0	0	0	2	0	0	4	7	46	9	no pfam
1405	2	0	4	3	0	5	8	2	6	4	2	5	0	3	2	46	12	PF02212[12]:GED|PF01031[2]:Dynamin_M
1406	3	1	6	1	1	1	1	2	7	3	2	5	3	4	6	46	15	PF00097[15]:zf-C3HC4
1407	3	2	7	3	1	3	3	2	4	4	1	2	4	4	3	46	15	PF01202[32]:SKI|PF01121[2]:CoaE
1408	2	0	2	4	5	3	14	0	5	2	0	2	3	2	2	46	12	PF00011[20]:HSP20
1409	0	0	0	11	1	21	13	0	0	0	0	0	0	0	0	46	4	no pfam
1410	0	2	0	8	1	11	24	0	0	0	0	0	0	0	0	46	5	no pfam
1411	0	0	0	0	0	0	0	0	0	1	0	0	0	0	45	46	2	PF08646[12]:Rep_fac-A_C|PF00581[1]:Rhodanese
1412	2	2	3	3	5	3	5	3	3	3	2	3	4	3	2	46	15	no pfam
1413	3	2	3	2	1	2	13	2	4	2	2	2	2	3	3	46	15	PF00939[26]:Na_sulph_symp
1414	2	3	1	2	4	4	4	5	5	2	1	6	3	2	2	46	15	no pfam
1415	1	0	1	9	1	11	17	0	1	0	0	0	1	1	3	46	10	PF00403[7]:HMA
1416	3	3	5	1	1	3	2	5	5	3	1	3	3	5	3	46	15	PF04774[28]:HABP4_PAI-RBP1
1417	2	1	9	2	2	2	4	3	7	2	1	3	3	2	3	46	15	PF00097[32]:zf-C3HC4
1418	5	1	5	2	0	3	3	0	5	4	0	3	5	4	5	45	12	PF04564[32]:U-box|PF04826[1]:Arm_2
1419	2	3	1	4	1	8	13	1	3	1	1	1	1	3	2	45	15	PF02259[5]:FAT|PF02260[4]:FATC
1420	13	1	9	0	0	0	0	0	0	2	0	1	12	7	0	45	7	PF00023[24]:Ank
1421	3	1	4	1	0	5	4	3	5	3	1	3	3	4	5	45	14	PF00005[32]:ABC_tran
1422	2	1	3	1	2	5	2	1	4	1	1	5	3	1	13	45	15	PF02902[1]:Peptidase_C48
1423	2	2	7	1	0	2	1	4	8	3	0	4	5	2	4	45	13	PF01842[25]:ACT
1424	2	1	5	3	2	2	2	4	5	4	3	2	2	3	5	45	15	no pfam
1425	0	2	3	5	4	5	11	0	2	2	0	2	2	3	4	45	12	PF01535[16]:PPR
1426	4	4	2	1	1	2	1	8	5	3	1	3	3	4	3	45	15	PF00406[32]:ADK|PF02223[3]:Thymidylate_kin
1427	1	1	4	2	0	3	13	0	2	2	1	2	3	6	5	45	13	PF00023[20]:Ank|PF02984[1]:Cyclin_C
1428	4	2	6	3	0	3	5	2	3	2	3	2	2	5	3	45	14	PF00956[31]:NAP
1429	1	4	18	1	0	1	3	3	5	2	3	1	1	1	1	45	14	PF07712[36]:SURNod19
1430	1	4	3	1	0	2	4	1	3	2	15	2	2	2	3	45	14	PF01120[21]:Alpha_L_fucos|PF00754[12]:F5_F8_type_C
1431	2	2	2	3	1	5	7	4	5	3	1	4	2	2	2	45	15	PF03446[14]:NAD_binding_2|PF00393[12]:6PGD
1432	2	1	1	1	2	2	23	2	1	1	1	2	1	3	2	45	15	PF00278[16]:Orn_DAP_Arg_deC
1433	2	1	4	1	1	1	6	0	2	5	5	2	8	5	2	45	14	PF00190[32]:Cupin_1
1434	3	2	4	2	1	2	5	4	3	4	1	4	3	4	3	45	15	PF02574[32]:S-methyl_trans|PF00809[1]:Pterin_bind
1435	1	1	7	5	2	4	6	2	1	1	0	2	3	5	5	45	14	PF00403[27]:HMA
1436	2	2	3	1	3	3	1	5	3	2	2	2	3	6	7	45	15	no pfam
1437	4	1	6	4	1	1	7	3	5	5	2	0	2	2	2	45	14	PF00098[24]:zf-CCHC|PF00313[6]:CSD
1438	4	4	3	2	2	3	6	4	3	2	2	2	2	2	4	45	15	PF01214[28]:CK_II_beta
1439	2	3	4	3	1	2	3	3	4	3	2	3	3	6	3	45	15	PF06522[33]:B12D
1440	2	9	6	2	0	2	3	3	4	2	1	2	3	2	4	45	14	no pfam
1441	6	1	5	1	0	1	2	0	8	2	0	3	2	5	9	45	12	PF00642[19]:zf-CCCH|PF00076[15]:RRM_1|PF10294[1]:Methyltransf_16
1442	3	2	7	0	0	0	4	8	4	2	2	2	2	3	6	45	12	PF06886[39]:TPX2
1443	6	2	11	1	0	1	0	0	7	3	0	4	0	3	7	45	10	PF05678[39]:VQ
1444	2	2	5	1	4	5	5	1	6	3	2	3	3	0	3	45	14	PF00046[6]:Homeobox
1445	2	1	3	2	1	3	8	2	2	2	1	3	9	4	2	45	15	PF00042[26]:Globin
1446	3	2	3	1	2	2	8	3	3	5	2	2	3	4	2	45	15	PF00364[17]:Biotin_lipoyl|PF02817[10]:E3_binding|PF00198[2]:2-oxoacid_dh
1447	2	2	6	4	0	9	4	0	4	2	0	2	2	3	5	45	12	no pfam
1448	4	1	14	0	0	0	0	0	5	2	0	3	1	5	10	45	9	no pfam
1449	3	3	3	3	1	2	2	1	5	3	1	3	3	6	6	45	15	no pfam
1450	5	2	6	2	0	2	1	7	2	1	2	3	3	4	5	45	14	no pfam
1451	0	0	0	0	0	0	0	0	0	0	0	45	0	0	0	45	1	no pfam
1452	4	1	4	1	0	2	7	2	5	2	2	4	2	4	4	44	14	PF03638[31]:TCR
1453	2	3	5	1	0	2	2	4	5	3	1	3	3	3	7	44	14	PF07797[35]:DUF1639
1454	2	3	5	4	0	3	3	3	2	2	0	2	1	6	8	44	13	PF00249[28]:Myb_DNA-binding
1455	4	2	5	1	0	2	4	3	2	3	2	4	3	3	6	44	14	PF03114[24]:BAR|PF00023[5]:Ank|PF00169[3]:PH
1456	2	2	3	2	2	3	8	1	4	3	0	3	3	3	5	44	14	PF00996[27]:GDI
1457	3	2	4	1	1	3	4	2	4	2	3	4	3	2	6	44	15	PF01966[19]:HD|PF04055[8]:Radical_SAM|PF00926[1]:DHBP_synthase
1458	2	1	5	0	1	2	6	2	3	2	2	2	10	3	3	44	14	PF00781[24]:DAGK_cat|PF00609[8]:DAGK_acc
1459	0	0	0	0	0	38	6	0	0	0	0	0	0	0	0	44	2	no pfam
1460	3	5	5	2	1	2	1	6	4	3	2	2	3	2	3	44	15	PF00010[28]:HLH
1461	5	2	4	0	0	1	2	5	7	3	0	3	5	3	4	44	12	no pfam
1462	16	6	3	1	0	3	0	1	3	1	7	3	0	0	0	44	10	no pfam
1463	3	1	7	2	2	3	4	5	3	3	1	2	3	3	2	44	15	PF03181[30]:BURP
1464	5	3	6	1	2	2	2	0	8	4	0	4	3	2	2	44	13	PF06364[34]:DUF1068
1465	3	3	7	2	1	2	2	6	4	3	0	3	2	2	4	44	14	PF01417[34]:ENTH
1466	3	13	3	1	1	2	3	1	3	2	1	3	3	3	2	44	15	PF07707[21]:BACK
1467	3	3	4	0	0	0	1	9	4	3	3	3	3	5	3	44	12	PF02362[40]:B3
1468	2	1	3	2	2	2	1	4	2	2	1	3	3	14	2	44	15	PF04749[17]:PLAC8|PF00069[6]:Pkinase
1469	2	4	8	2	2	0	2	1	10	3	1	2	2	2	3	44	14	PF07876[33]:Dabb
1470	1	1	1	2	0	2	26	1	3	1	0	1	1	2	2	44	13	PF03178[11]:CPSF_A
1471	2	2	5	2	1	4	15	1	2	2	0	2	4	1	1	44	14	PF00268[20]:Ribonuc_red_sm
1472	3	2	6	4	0	2	6	2	4	3	3	3	2	2	2	44	14	PF00515[1]:TPR_1
1473	2	3	4	3	3	3	4	2	4	1	1	2	3	3	6	44	15	PF00642[13]:zf-CCCH
1474	1	1	2	3	0	1	27	1	0	1	2	1	1	1	2	44	13	PF06246[12]:Isy1
1475	1	1	2	2	1	1	6	5	2	13	5	1	2	1	1	44	15	PF00171[31]:Aldedh
1476	4	3	6	1	2	2	6	2	3	3	1	3	5	2	1	44	15	PF00810[28]:ER_lumen_recept|PF00067[1]:p450
1477	3	2	7	2	1	1	1	2	4	3	1	3	3	5	6	44	15	PF06943[37]:zf-LSD1
1478	1	2	3	0	1	2	2	1	8	15	0	4	4	0	1	44	12	PF05695[13]:DUF825|PF00004[10]:AAA
1479	3	2	5	2	0	2	3	4	6	3	1	4	4	2	3	44	14	PF09532[28]:FDF
1480	1	2	1	6	5	5	11	1	2	1	2	0	1	3	3	44	14	PF05564[15]:Auxin_repressed
1481	0	0	2	0	0	0	0	6	24	3	0	3	0	3	3	44	7	PF02689[8]:Herpes_Helicase
1482	6	1	7	1	0	0	1	0	2	4	0	5	4	8	5	44	11	PF00010[30]:HLH
1483	4	1	4	2	1	1	12	1	1	3	0	2	3	3	6	44	14	PF02678[19]:Pirin|PF05726[6]:Pirin_C|PF00270[1]:DEAD
1484	3	3	3	2	0	5	3	2	3	3	4	2	2	4	4	43	14	PF00145[19]:DNA_methylase
1485	1	1	5	2	0	3	6	5	1	2	7	2	2	3	3	43	14	PF00646[24]:F-box|PF01344[7]:Kelch_1
1486	4	2	6	1	1	3	4	0	5	3	0	2	3	4	5	43	13	PF00154[21]:RecA|PF06745[11]:KaiC
1487	3	3	3	1	2	4	11	1	2	2	3	2	2	2	2	43	15	PF00400[13]:WD40|PF12265[9]:CAF1C_H4-bd
1488	3	2	5	1	1	1	2	5	4	3	1	4	4	3	4	43	15	PF11960[27]:DUF3474|PF00487[8]:FA_desaturase
1489	0	0	0	9	3	10	17	4	0	0	0	0	0	0	0	43	5	PF00106[4]:adh_short
1490	4	2	4	2	1	1	3	6	6	4	1	2	3	2	2	43	15	PF00202[15]:Aminotran_3|PF02629[9]:CoA_binding|PF00549[8]:Ligase_CoA
1491	4	2	3	3	1	2	1	2	2	5	2	2	3	2	9	43	15	PF00043[23]:GST_C|PF01237[2]:Oxysterol_BP|PF05623[1]:DUF789
1492	2	2	2	1	1	2	4	2	3	5	7	2	4	3	3	43	15	PF00728[23]:Glyco_hydro_20|PF02838[10]:Glyco_hydro_20b
1493	2	1	4	4	0	4	2	2	2	8	2	3	3	6	0	43	13	PF00306[13]:ATP-synt_ab_C|PF00006[8]:ATP-synt_ab|PF02874[5]:ATP-synt_ab_N|PF09378[2]:HAS-barrel
1494	2	2	12	1	0	1	1	1	3	2	0	2	2	6	8	43	13	PF03893[19]:Lipase3_N|PF01764[16]:Lipase_3
1495	5	3	4	1	0	1	3	3	5	3	1	3	3	5	3	43	14	PF02135[25]:zf-TAZ|PF00651[9]:BTB
1496	6	3	5	0	1	4	3	2	3	2	3	3	3	2	3	43	14	PF03171[29]:2OG-FeII_Oxy
1497	1	1	6	6	1	7	6	0	2	2	1	2	1	4	3	43	14	no pfam
1498	2	1	7	2	0	2	2	2	5	2	3	5	2	3	5	43	14	PF00170[18]:bZIP_1|PF07716[13]:bZIP_2
1499	4	2	3	3	2	5	3	4	4	1	1	3	3	3	2	43	15	PF01625[28]:PMSR
1500	2	2	2	1	0	4	10	5	4	1	1	2	5	1	3	43	14	PF00076[22]:RRM_1
1501	1	2	4	5	0	8	9	0	4	2	0	2	1	2	3	43	12	PF00069[12]:Pkinase|PF07714[7]:Pkinase_Tyr
1502	2	2	4	2	0	2	7	3	4	2	0	2	3	2	8	43	13	PF12014[22]:DUF3506|PF02151[3]:UVR|PF04928[1]:PAP_central
1503	3	1	3	2	2	2	3	4	4	4	1	3	2	4	5	43	15	PF00582[31]:Usp
1504	3	2	4	3	2	2	4	2	4	3	1	3	3	3	4	43	15	PF00180[29]:Iso_dh
1505	2	2	7	3	1	2	5	3	2	3	4	3	3	1	2	43	15	PF00782[23]:DSPc|PF00626[2]:Gelsolin
1506	4	1	4	5	0	2	2	2	6	5	2	3	3	1	3	43	14	PF01545[32]:Cation_efflux
1507	5	3	5	0	0	0	0	1	6	13	0	5	4	1	0	43	9	PF02362[36]:B3
1508	3	3	6	4	0	5	2	5	3	2	1	2	2	2	3	43	14	PF01764[28]:Lipase_3
1509	3	2	6	1	0	2	3	2	5	3	2	3	4	4	3	43	14	PF00515[19]:TPR_1|PF00651[6]:BTB
1510	3	3	4	3	2	1	3	2	3	3	3	3	3	4	3	43	15	PF02297[29]:COX6B
1511	3	3	3	1	0	1	1	1	4	2	1	2	4	7	10	43	14	no pfam
1512	3	3	4	5	1	2	4	1	6	4	1	3	3	2	1	43	15	no pfam
1513	3	2	3	2	1	1	6	2	4	4	2	3	3	3	4	43	15	PF01406[26]:tRNA-synt_1e|PF09190[2]:DALR_2|PF02519[1]:Auxin_inducible
1514	1	1	3	2	1	5	12	1	3	1	2	3	2	3	3	43	15	PF00252[17]:Ribosomal_L16
1515	2	2	5	3	0	3	5	1	4	4	3	3	3	3	2	43	14	PF00860[28]:Xan_ur_permease
1516	0	1	2	1	0	7	8	0	3	6	1	5	3	3	3	43	12	PF00278[20]:Orn_DAP_Arg_deC|PF02784[6]:Orn_Arg_deC_N
1517	2	2	3	3	2	4	5	2	3	2	2	2	2	3	6	43	15	PF04116[25]:FA_hydroxylase
1518	3	2	6	2	0	2	1	6	3	2	3	2	2	4	5	43	14	no pfam
1519	2	2	2	2	1	3	4	4	6	3	2	3	4	3	2	43	15	PF03547[30]:Mem_trans
1520	2	2	4	2	1	3	2	4	3	3	2	5	4	3	3	43	15	PF00004[28]:AAA
1521	4	2	7	2	1	2	2	0	7	3	0	2	3	3	5	43	13	no pfam
1522	3	1	5	5	0	2	5	3	7	2	1	2	2	2	3	43	14	PF00249[17]:Myb_DNA-binding|PF06584[10]:DIRP
1523	3	1	6	4	2	4	3	3	4	2	2	2	2	2	3	43	15	PF00646[25]:F-box
1524	6	5	7	1	1	0	1	2	6	3	1	2	2	3	2	42	14	PF05514[34]:HR_lesion
1525	2	3	5	1	1	1	4	5	4	2	1	2	4	3	4	42	15	PF07724[1]:AAA_2
1526	3	2	6	2	0	2	8	1	4	2	2	1	2	4	3	42	14	PF00628[16]:PHD|PF02791[9]:DDT|PF02163[1]:Peptidase_M50
1527	4	3	4	2	1	2	9	0	5	3	0	2	3	2	2	42	13	PF00226[19]:DnaJ|PF00646[5]:F-box|PF08268[1]:FBA_3
1528	1	1	5	3	1	3	14	2	2	2	1	1	2	2	2	42	15	PF00646[16]:F-box|PF01344[4]:Kelch_1
1529	3	3	6	2	2	2	6	1	2	2	1	3	2	3	4	42	15	PF02453[18]:Reticulon
1530	4	1	8	1	1	1	3	0	9	4	1	4	3	1	1	42	14	PF00643[23]:zf-B_box
1531	4	0	2	1	0	1	1	0	8	5	16	3	1	0	0	42	10	PF01453[21]:B_lectin|PF08276[15]:PAN_2|PF00954[2]:S_locus_glycop
1532	3	2	2	2	3	3	2	3	2	2	1	2	2	6	7	42	15	PF00155[28]:Aminotran_1_2
1533	2	1	4	1	1	2	1	4	3	2	4	4	3	4	6	42	15	PF05193[29]:Peptidase_M16_C|PF00675[1]:Peptidase_M16
1534	1	2	5	5	0	1	19	1	1	1	1	1	1	1	2	42	14	PF03126[14]:Plus-3
1535	3	2	5	2	3	3	6	2	3	4	2	2	2	1	2	42	15	PF00179[26]:UQ_con
1536	4	2	4	0	0	0	1	4	7	3	0	3	3	6	5	42	11	PF00170[36]:bZIP_1|PF12498[1]:bZIP_C
1537	3	3	10	0	0	0	0	0	6	4	0	4	1	4	7	42	9	PF00097[38]:zf-C3HC4
1538	0	0	0	8	2	20	12	0	0	0	0	0	0	0	0	42	4	no pfam
1539	0	0	0	12	6	17	7	0	0	0	0	0	0	0	0	42	4	no pfam
1540	4	2	6	2	2	2	4	2	4	2	0	2	2	4	4	42	14	PF00179[29]:UQ_con
1541	3	2	3	0	2	2	2	5	4	3	4	4	2	2	4	42	14	PF08033[18]:Sec23_BS|PF00626[8]:Gelsolin|PF04810[5]:zf-Sec23_Sec24|PF04815[1]:Sec23_helical
1542	2	2	2	2	2	2	3	1	3	2	1	4	2	5	9	42	15	PF04116[27]:FA_hydroxylase
1543	2	2	5	1	0	2	1	9	4	2	1	2	2	3	6	42	14	no pfam
1544	3	3	4	0	1	1	2	3	4	3	3	3	4	4	4	42	14	PF01398[31]:JAB
1545	3	3	8	2	1	2	0	0	4	1	1	2	2	5	8	42	13	no pfam
1546	4	2	4	2	1	5	1	4	5	2	1	2	4	2	3	42	15	no pfam
1547	4	2	4	2	1	4	1	4	4	2	1	2	3	4	4	42	15	PF00069[1]:Pkinase
1548	5	3	6	0	0	0	0	0	6	6	0	1	3	6	6	42	9	PF00234[10]:Tryp_alpha_amyl
1549	4	5	1	0	0	1	2	0	4	5	3	4	3	7	3	42	12	PF07777[1]:MFMR
1550	5	2	4	3	1	2	3	5	2	2	0	4	2	3	4	42	14	PF00561[26]:Abhydrolase_1|PF10230[4]:DUF2305
1551	2	2	4	0	2	3	6	3	2	2	1	5	5	2	3	42	14	no pfam
1552	3	1	5	1	2	3	2	1	5	5	2	3	2	4	3	42	15	PF04199[32]:Cyclase
1553	12	1	5	3	0	2	2	0	5	3	2	2	1	2	2	42	13	PF05055[34]:DUF677
1554	1	1	2	1	1	3	4	0	1	1	0	24	1	1	1	42	13	PF01715[14]:IPPT
1555	2	2	2	2	1	2	10	3	2	3	1	2	2	4	4	42	15	PF00162[25]:PGK
1556	4	2	6	2	0	2	8	1	4	2	0	3	3	2	3	42	13	PF11935[13]:DUF3453|PF00454[1]:PI3_PI4_kinase
1557	10	7	4	0	0	0	0	0	6	4	0	3	2	5	1	42	9	PF06880[34]:DUF1262
1558	3	2	4	4	0	3	5	2	5	3	1	2	4	3	1	42	14	PF00534[24]:Glycos_transf_1
1559	2	2	5	3	2	3	3	3	4	2	1	3	3	3	3	42	15	PF04969[28]:CS
1560	4	0	7	0	0	0	1	4	5	0	4	2	6	4	5	42	10	PF00499[11]:Oxidored_q3|PF00420[8]:Oxidored_q2
1561	1	1	1	11	1	7	3	2	1	8	2	1	1	1	1	42	15	PF02771[8]:Acyl-CoA_dh_N|PF00441[5]:Acyl-CoA_dh_1
1562	3	3	7	2	0	0	0	2	3	3	4	3	2	5	5	42	12	no pfam
1563	6	1	6	1	0	2	3	2	5	5	0	3	3	4	1	42	13	PF00240[29]:ubiquitin|PF00454[3]:PI3_PI4_kinase
1564	2	1	3	0	0	3	6	2	3	3	7	2	3	3	4	42	13	PF12576[29]:DUF3754|PF00883[1]:Peptidase_M17
1565	10	1	6	0	1	1	1	1	3	3	1	3	3	4	4	42	14	PF02230[36]:Abhydrolase_2
1566	5	2	2	4	0	5	6	1	3	2	1	1	2	4	4	42	14	PF01429[22]:MBD|PF07496[3]:zf-CW
1567	2	2	2	2	3	4	15	1	1	1	2	2	1	1	3	42	15	PF01111[16]:CKS
1568	0	0	0	0	0	0	0	42	0	0	0	0	0	0	0	42	1	no pfam
1569	2	2	3	2	1	3	3	6	2	2	4	2	2	5	2	41	15	PF02536[27]:mTERF
1570	2	2	2	2	1	5	3	1	5	2	1	3	3	4	5	41	15	PF01363[28]:FYVE
1571	2	2	6	0	1	3	9	4	4	2	1	1	2	2	2	41	14	PF08628[17]:Nexin_C|PF00787[8]:PX|PF02194[1]:PXA
1572	2	1	2	4	1	4	12	2	3	1	3	1	2	2	1	41	15	PF00646[10]:F-box|PF01344[8]:Kelch_1
1573	3	2	4	1	1	2	5	2	5	3	1	2	4	3	3	41	15	PF00076[29]:RRM_1
1574	2	2	3	0	0	4	6	2	3	3	1	5	2	3	5	41	13	PF01529[21]:zf-DHHC|PF00023[7]:Ank
1575	3	2	4	4	0	2	2	2	5	3	1	3	2	3	5	41	14	PF10230[3]:DUF2305|PF00561[2]:Abhydrolase_1
1576	3	1	5	1	2	2	2	7	3	2	5	2	2	2	2	41	15	PF00153[33]:Mito_carr
1577	2	2	4	4	1	3	7	4	3	2	1	2	2	2	2	41	15	PF00153[24]:Mito_carr
1578	2	2	2	3	1	3	12	1	3	1	1	2	2	3	3	41	15	PF02319[18]:E2F_TDP|PF08781[2]:DP
1579	1	1	3	2	1	4	8	1	2	3	0	1	3	6	5	41	14	PF00450[22]:Peptidase_S10|PF02984[1]:Cyclin_C
1580	3	2	5	2	1	3	4	1	4	2	2	2	3	3	4	41	15	PF00202[29]:Aminotran_3
1581	3	2	4	2	2	5	3	2	3	4	1	1	3	3	3	41	15	PF01597[26]:GCV_H
1582	4	2	6	0	0	3	1	4	5	3	1	3	3	3	3	41	13	PF00070[29]:Pyr_redox|PF07992[2]:Pyr_redox_2
1583	1	0	1	2	1	4	4	3	7	4	1	2	1	4	6	41	14	PF07690[8]:MFS_1
1584	3	1	3	3	1	3	2	3	5	2	2	3	3	3	4	41	15	no pfam
1585	2	2	3	0	0	2	7	4	2	2	1	2	2	4	8	41	13	PF00023[27]:Ank|PF03141[1]:Methyltransf_29
1586	3	2	3	1	0	1	2	2	3	3	0	3	5	4	9	41	13	PF00169[25]:PH|PF00620[7]:RhoGAP
1587	3	1	7	2	2	2	2	2	4	2	1	2	2	4	5	41	15	PF00097[21]:zf-C3HC4
1588	3	2	3	2	1	3	6	2	2	2	3	2	2	2	6	41	15	PF03348[25]:Serinc|PF03018[1]:Dirigent
1589	2	1	2	3	2	5	9	3	2	2	0	2	3	3	2	41	14	PF00179[20]:UQ_con
1590	4	2	5	1	2	2	1	2	3	4	1	3	3	4	4	41	15	PF04398[32]:DUF538
1591	3	1	8	1	1	2	2	2	6	4	1	2	3	1	4	41	15	PF00856[19]:SET|PF05033[9]:Pre-SET|PF10440[5]:WIYLD
1592	4	1	7	2	2	1	3	2	6	3	2	3	3	1	1	41	15	no pfam
1593	2	3	5	2	0	2	5	6	4	3	0	2	2	2	3	41	13	PF00097[10]:zf-C3HC4
1594	3	2	2	1	1	3	8	2	2	2	2	7	2	2	2	41	15	PF09180[10]:ProRS-C_1|PF03129[8]:HGTP_anticodon|PF00587[3]:tRNA-synt_2b
1595	4	2	5	0	1	3	3	3	4	4	1	4	4	3	0	41	13	PF00097[3]:zf-C3HC4
1596	12	0	7	0	0	0	0	0	10	0	0	5	1	4	2	41	7	PF10536[35]:PMD|PF04819[1]:DUF716
1597	3	1	1	4	1	4	8	2	2	3	0	2	3	6	1	41	14	PF01680[22]:SOR_SNZ|PF05690[1]:ThiG
1598	5	2	3	1	3	2	6	1	4	2	3	2	3	0	4	41	14	PF01786[27]:AOX
1599	2	2	9	0	0	0	0	0	8	4	0	5	2	3	6	41	9	no pfam
1600	0	0	0	0	0	0	0	0	0	0	0	0	0	36	5	41	2	PF03478[24]:DUF295|PF00646[14]:F-box|PF02892[1]:zf-BED
1601	3	2	3	4	2	3	5	4	4	2	1	2	2	2	2	41	15	PF05529[16]:Bap31
1602	3	2	4	1	1	3	5	1	5	4	1	2	2	4	3	41	15	PF08718[29]:GLTP
1603	3	2	4	1	0	3	6	1	5	2	1	3	4	3	3	41	14	PF00385[14]:Chromo|PF00145[8]:DNA_methylase|PF01426[4]:BAH
1604	5	1	5	4	1	4	3	2	3	2	2	2	2	3	2	41	15	PF02469[26]:Fasciclin
1605	2	3	4	1	1	2	6	4	5	3	2	3	2	2	1	41	15	PF05834[27]:Lycopene_cycl
1606	3	2	4	2	1	3	3	3	1	2	3	2	1	4	7	41	15	PF03143[1]:GTP_EFTU_D3
1607	2	2	3	3	0	2	10	1	2	4	1	6	3	1	1	41	14	PF03098[24]:An_peroxidase
1608	2	2	2	2	2	6	7	2	3	1	1	4	1	3	3	41	15	PF00318[20]:Ribosomal_S2
1609	3	2	10	1	0	1	1	0	5	3	0	4	5	4	2	41	12	PF01842[2]:ACT
1610	3	2	8	2	0	2	2	1	4	3	1	3	3	4	3	41	14	PF01817[14]:CM_2
1611	0	0	0	0	0	0	0	0	1	0	0	0	0	26	14	41	3	PF00335[1]:Tetraspannin
1612	1	2	2	3	1	2	16	5	2	1	1	1	2	1	1	41	15	PF04433[12]:SWIRM|PF01593[3]:Amino_oxidase
1613	1	2	4	1	2	2	14	2	1	1	1	2	2	2	4	41	15	PF03982[18]:DAGAT|PF00501[2]:AMP-binding
1614	4	2	5	2	2	2	2	1	4	2	1	3	4	3	4	41	15	PF09335[29]:SNARE_assoc
1615	1	1	11	0	0	0	0	0	7	5	0	7	3	3	3	41	9	PF00010[34]:HLH
1616	4	2	5	2	1	2	2	2	5	3	0	3	3	4	3	41	14	PF03909[28]:BSD
1617	5	3	6	1	0	1	1	2	5	3	1	3	3	3	4	41	14	PF01843[1]:DIL
1618	4	2	6	1	1	2	2	1	6	3	1	3	2	3	4	41	15	PF07524[19]:Bromo_TP|PF10406[13]:TAF8_C
1619	3	3	5	5	0	4	4	1	4	3	1	4	1	1	2	41	14	no pfam
1620	2	2	4	4	1	0	0	1	4	3	2	4	1	7	6	41	13	PF00036[8]:EF-hand_1
1621	5	2	5	1	0	1	1	0	5	5	0	5	3	5	3	41	12	PF04145[36]:Ctr
1622	0	0	0	13	2	23	3	0	0	0	0	0	0	0	0	41	4	no pfam
1623	4	2	3	1	0	2	4	2	4	3	1	3	4	4	4	41	14	no pfam
1624	41	0	0	0	0	0	0	0	0	0	0	0	0	0	0	41	1	PF00917[21]:MATH
1625	2	1	2	3	0	1	21	2	1	2	1	2	1	1	1	41	14	PF01288[8]:HPPK|PF00809[7]:Pterin_bind
1626	0	0	0	0	0	41	0	0	0	0	0	0	0	0	0	41	1	no pfam
1627	0	0	0	0	0	0	0	0	0	0	0	41	0	0	0	41	1	no pfam
1628	3	2	2	2	3	2	7	2	2	2	1	2	4	4	2	40	15	PF00118[23]:Cpn60_TCP1
1629	3	3	2	2	0	2	4	5	6	3	0	2	2	3	3	40	13	PF00226[24]:DnaJ
1630	1	1	3	1	0	2	21	1	2	1	1	2	2	1	1	40	14	PF03730[7]:Ku_C|PF08785[1]:Ku_PK_bind
1631	3	2	3	2	1	2	12	0	2	1	0	2	2	5	3	40	13	PF00515[16]:TPR_1|PF04564[2]:U-box
1632	3	3	4	1	1	2	2	1	7	3	0	3	3	3	4	40	14	PF00076[30]:RRM_1
1633	2	2	2	1	0	2	6	5	3	4	1	3	2	3	4	40	14	PF07516[8]:SecA_SW|PF00270[6]:DEAD|PF01043[4]:SecA_PP_bind|PF07517[3]:SecA_DEAD|PF02810[1]:SEC-C
1634	3	2	2	0	1	2	2	1	5	5	2	3	3	4	5	40	14	PF05705[17]:DUF829|PF01370[13]:Epimerase
1635	4	2	2	1	2	2	3	4	2	3	1	3	3	3	5	40	15	PF05739[22]:SNARE|PF00804[6]:Syntaxin
1636	2	1	5	3	2	4	8	3	2	1	1	2	1	2	3	40	15	PF00300[21]:His_Phos_1|PF01190[1]:Pollen_Ole_e_I
1637	3	1	9	3	0	2	3	1	5	3	0	3	3	2	2	40	13	PF00847[31]:AP2
1638	6	2	7	0	0	2	2	2	5	2	2	3	3	2	2	40	13	PF00249[3]:Myb_DNA-binding
1639	4	1	2	1	0	2	11	6	3	1	1	1	1	2	4	40	14	PF04802[19]:SMK-1
1640	0	3	3	2	0	12	10	2	1	2	0	2	2	1	0	40	11	PF07279[11]:DUF1442|PF01596[2]:Methyltransf_3
1641	3	0	10	1	0	1	1	0	5	4	2	3	3	3	4	40	12	PF00641[36]:zf-RanBP
1642	1	3	7	0	0	0	0	0	6	4	0	3	2	6	8	40	9	PF04844[37]:Ovate
1643	3	2	2	0	0	1	5	2	3	2	1	3	8	4	4	40	13	PF04142[20]:Nuc_sug_transp
1644	1	3	5	1	1	2	2	3	6	3	2	3	4	3	1	40	15	PF00069[15]:Pkinase|PF07714[7]:Pkinase_Tyr|PF01476[5]:LysM
1645	1	1	7	1	0	4	2	4	6	2	2	2	3	2	3	40	14	PF12166[22]:DUF3595|PF02765[1]:POT1
1646	3	2	4	1	0	2	3	2	3	3	2	4	6	2	3	40	14	PF01532[31]:Glyco_hydro_47
1647	2	1	5	2	2	0	10	1	4	3	2	2	2	2	2	40	14	PF01253[24]:SUI1
1648	2	2	2	2	1	2	5	2	4	2	2	2	6	2	4	40	15	PF02516[25]:STT3
1649	0	0	0	4	1	27	8	0	0	0	0	0	0	0	0	40	4	no pfam
1650	3	3	5	2	0	1	5	3	3	2	3	2	3	3	2	40	14	PF01417[27]:ENTH|PF00646[1]:F-box
1651	1	1	3	1	2	2	2	4	2	2	10	2	2	2	4	40	15	PF00782[18]:DSPc
1652	2	2	3	2	1	2	2	2	4	3	2	3	4	4	4	40	15	PF00782[28]:DSPc
1653	3	5	3	2	1	2	6	3	3	2	1	2	2	2	3	40	15	PF07687[13]:M20_dimer|PF01546[10]:Peptidase_M20
1654	2	1	3	3	1	5	6	3	4	2	2	2	2	2	2	40	15	PF00266[23]:Aminotran_5
1655	2	3	3	2	0	2	14	1	2	2	1	2	2	2	2	40	14	PF00294[19]:PfkB
1656	3	2	3	0	2	7	2	3	2	1	1	2	7	3	2	40	14	PF00828[13]:Ribosomal_L18e|PF01472[10]:PUA
1657	5	2	5	0	0	0	0	0	6	4	0	3	3	6	6	40	9	PF01190[37]:Pollen_Ole_e_I
1658	4	1	6	0	0	0	0	2	3	2	1	5	5	4	7	40	11	PF03066[1]:Nucleoplasmin
1659	2	1	5	2	0	2	2	2	5	3	2	4	1	6	3	40	14	PF10604[30]:Polyketide_cyc2|PF03364[1]:Polyketide_cyc
1660	4	3	7	1	1	0	1	0	6	3	0	3	3	4	4	40	12	PF01657[34]:Stress-antifung
1661	5	2	5	0	1	0	1	2	4	1	2	4	5	5	3	40	13	PF00581[35]:Rhodanese
1662	2	0	3	6	0	15	2	0	0	0	2	1	0	3	6	40	9	PF05678[17]:VQ
1663	0	0	0	0	4	30	6	0	0	0	0	0	0	0	0	40	3	no pfam
1664	1	1	5	2	1	3	6	3	2	2	0	2	2	4	6	40	14	PF01704[21]:UDPGP|PF00318[3]:Ribosomal_S2|PF00900[1]:Ribosomal_S4e
1665	2	3	3	4	1	3	4	3	4	3	0	3	3	2	2	40	14	PF00400[24]:WD40
1666	2	2	2	7	2	3	7	2	2	2	0	2	2	3	2	40	14	PF00070[18]:Pyr_redox|PF07992[1]:Pyr_redox_2
1667	3	2	3	2	3	3	4	4	3	2	1	2	2	3	3	40	15	PF01169[24]:UPF0016|PF01535[1]:PPR
1668	6	1	6	0	0	0	0	0	5	6	0	9	2	2	3	40	9	no pfam
1669	2	1	2	1	0	1	8	8	4	2	1	2	2	2	4	40	14	no pfam
1670	4	2	8	0	0	1	0	0	5	5	0	4	3	4	4	40	10	PF07897[37]:DUF1675
1671	1	1	7	1	0	1	5	1	2	6	0	4	3	5	3	40	13	PF11145[32]:DUF2921
1672	4	2	3	2	2	3	5	4	2	2	2	2	4	2	1	40	15	PF07973[14]:tRNA_SAD|PF02824[6]:TGS|PF00587[2]:tRNA-synt_2b|PF02469[1]:Fasciclin
1673	4	2	5	1	2	2	2	1	4	2	0	2	1	5	7	40	14	PF00085[28]:Thioredoxin
1674	1	2	1	10	3	3	2	0	5	3	0	3	0	4	3	40	12	no pfam
1675	4	3	2	1	2	4	3	3	3	1	0	2	4	3	5	40	14	PF07889[26]:DUF1664
1676	4	1	3	1	0	4	6	0	3	3	2	2	3	3	5	40	13	PF00929[26]:RNase_T
1677	2	2	6	1	2	3	4	3	2	2	2	2	2	3	4	40	15	PF01156[27]:IU_nuc_hydro|PF00117[1]:GATase
1678	2	2	3	2	1	2	4	3	4	2	2	2	3	3	5	40	15	PF01148[25]:CTP_transf_1
1679	4	1	3	1	1	3	13	1	3	1	0	5	2	1	1	40	14	PF00203[15]:Ribosomal_S19
1680	4	1	7	0	1	1	1	5	2	3	3	2	1	6	3	40	14	no pfam
1681	3	2	4	2	0	2	3	1	5	3	1	4	3	3	3	39	14	PF01535[29]:PPR
1682	1	3	3	2	0	2	14	2	1	1	3	2	1	1	3	39	14	PF00400[15]:WD40|PF06957[1]:COPI_C
1683	2	2	6	2	0	3	3	3	6	2	3	2	3	1	1	39	14	PF01412[27]:ArfGap
1684	2	2	4	2	0	1	6	4	4	6	0	2	2	2	2	39	13	PF00106[22]:adh_short|PF08643[5]:DUF1776
1685	8	2	2	0	0	0	0	0	0	1	0	2	1	18	5	39	8	PF00646[13]:F-box
1686	3	2	4	1	1	2	3	3	5	2	2	2	2	3	4	39	15	PF10225[27]:DUF2215|PF00917[1]:MATH
1687	5	2	3	2	0	2	2	1	5	5	0	4	1	2	5	39	13	no pfam
1688	3	2	1	2	2	7	3	3	2	2	1	2	2	2	5	39	15	PF03501[23]:S10_plectin
1689	4	3	5	0	0	3	2	0	7	4	0	3	3	3	2	39	11	PF07690[26]:MFS_1|PF00076[1]:RRM_1
1690	2	3	6	2	0	2	5	2	3	2	2	2	4	2	2	39	14	PF08235[14]:LNS2|PF04571[12]:Lipin_N
1691	2	4	2	1	1	2	5	2	4	2	2	2	2	3	5	39	15	PF01208[24]:URO-D|PF12222[1]:PNGaseA
1692	2	3	3	3	0	3	1	4	3	2	2	2	5	3	3	39	14	PF03151[10]:TPT|PF08449[9]:UAA|PF00892[1]:EamA
1693	1	4	3	2	0	1	1	2	4	0	0	1	3	11	6	39	12	PF01762[25]:Galactosyl_T
1694	3	1	5	1	1	4	5	2	3	2	4	2	3	1	2	39	15	PF00046[26]:Homeobox
1695	1	1	1	3	0	2	16	3	1	2	5	1	1	1	1	39	14	PF00005[17]:ABC_tran
1696	3	2	3	2	1	4	8	2	3	1	0	1	5	2	2	39	14	PF00025[14]:Arf|PF04670[6]:Gtr1_RagA|PF09439[1]:SRPRB
1697	3	2	6	1	0	2	4	3	3	2	3	2	2	2	4	39	14	PF02254[16]:TrkA_N|PF00999[12]:Na_H_Exchanger
1698	2	2	10	0	0	0	0	10	3	2	3	2	2	1	2	39	11	PF00266[20]:Aminotran_5
1699	2	1	2	3	1	2	2	0	6	2	1	2	1	11	3	39	14	no pfam
1700	3	1	3	3	0	2	2	4	4	2	0	2	2	5	6	39	13	no pfam
1701	2	2	3	1	2	4	3	3	3	2	3	2	5	2	2	39	15	PF00574[26]:CLP_protease
1702	6	0	6	0	0	0	0	0	5	4	0	4	3	5	6	39	8	PF07797[38]:DUF1639
1703	3	1	4	1	0	3	4	2	4	2	5	3	3	2	2	39	14	PF08245[25]:Mur_ligase_M
1704	2	1	2	2	0	2	8	3	2	5	4	2	1	2	3	39	14	PF00676[16]:E1_dh|PF02779[5]:Transket_pyr
1705	3	0	5	3	0	3	3	1	4	3	2	2	4	3	3	39	13	PF00657[1]:Lipase_GDSL
1706	2	2	2	2	1	4	3	1	4	2	1	2	7	3	3	39	15	PF08718[26]:GLTP
1707	10	1	3	0	0	0	0	3	7	7	0	4	4	0	0	39	8	PF05938[38]:Self-incomp_S1
1708	2	1	1	1	1	6	6	4	2	1	1	2	6	2	3	39	15	PF00067[1]:p450
1709	3	2	2	2	1	2	0	1	5	6	2	3	1	6	3	39	14	PF07676[25]:PD40|PF00930[1]:DPPIV_N
1710	3	3	1	0	3	2	3	1	3	5	1	2	8	2	2	39	14	PF00795[23]:CN_hydrolase|PF03634[2]:TCP
1711	2	2	2	4	0	3	3	2	4	5	3	2	2	2	3	39	14	PF00762[27]:Ferrochelatase
1712	2	2	3	5	2	4	3	4	3	2	0	1	2	4	2	39	14	PF01722[18]:BolA|PF02657[3]:SufE
1713	2	3	5	6	0	2	3	2	4	2	0	2	2	3	3	39	13	PF03031[17]:NIF|PF00035[8]:dsrm
1714	3	2	2	1	1	3	7	1	4	3	0	2	2	3	5	39	14	PF00069[23]:Pkinase
1715	2	2	6	1	0	7	1	2	2	3	0	2	3	5	3	39	13	PF00931[14]:NB-ARC
1716	4	3	3	1	0	2	3	1	6	2	1	4	2	3	4	39	14	PF00651[21]:BTB|PF12313[6]:NPR1_like_C|PF00023[3]:Ank
1717	1	1	2	11	0	4	2	2	2	6	2	1	1	2	2	39	14	PF00378[20]:ECH
1718	2	2	3	2	2	3	5	2	2	2	1	2	6	3	2	39	15	PF00928[20]:Adap_comp_sub
1719	3	2	6	1	1	2	1	1	4	3	2	3	3	4	3	39	15	PF00026[1]:Asp
1720	3	1	5	0	1	1	3	5	3	2	2	2	2	3	6	39	14	no pfam
1721	4	2	10	0	0	0	0	0	5	4	1	3	4	2	4	39	10	no pfam
1722	1	2	6	5	1	2	3	2	2	3	1	2	2	4	3	39	15	PF03386[26]:ENOD93
1723	2	1	3	1	0	3	5	6	6	2	0	2	4	2	2	39	13	PF00400[24]:WD40
1724	2	1	3	2	0	5	13	3	2	2	1	1	1	1	2	39	14	PF01619[17]:Pro_dh
1725	4	2	5	0	1	1	2	4	3	3	1	3	3	3	4	39	14	PF03908[3]:Sec20|PF00069[1]:Pkinase
1726	2	1	3	2	3	5	6	2	3	1	1	1	2	3	4	39	15	PF01467[22]:CTP_transf_2
1727	3	2	4	1	3	1	3	5	4	3	1	3	4	1	1	39	15	PF00428[29]:Ribosomal_60s
1728	2	2	6	0	2	2	4	1	3	2	1	2	6	3	3	39	14	PF07967[25]:zf-C3HC
1729	0	0	0	0	0	0	0	0	0	2	0	0	0	37	0	39	2	PF00075[3]:RNase_H|PF00069[1]:Pkinase
1730	2	2	4	0	0	2	4	2	5	3	5	3	3	2	2	39	13	PF00400[10]:WD40|PF00957[8]:Synaptobrevin|PF08596[3]:Lgl_C
1731	0	0	0	0	0	0	0	0	2	0	0	37	0	0	0	39	2	no pfam
1732	0	0	0	0	0	0	0	0	0	2	0	37	0	0	0	39	2	no pfam
1733	0	0	0	0	0	2	37	0	0	0	0	0	0	0	0	39	2	no pfam
1734	0	0	0	0	0	0	0	39	0	0	0	0	0	0	0	39	1	no pfam
1735	2	4	6	1	1	1	2	1	5	2	1	3	4	3	2	38	15	PF00085[14]:Thioredoxin|PF00515[8]:TPR_1|PF09425[1]:CCT_2
1736	1	1	1	2	2	7	12	1	1	3	0	1	1	1	4	38	14	PF01092[11]:Ribosomal_S6e
1737	2	2	2	4	1	2	7	3	2	2	3	2	4	1	1	38	15	PF02785[6]:Biotin_carb_C|PF00289[5]:CPSase_L_chain|PF02786[4]:CPSase_L_D2
1738	2	1	5	2	0	2	7	0	5	2	1	2	2	3	4	38	13	PF00226[19]:DnaJ|PF00515[3]:TPR_1
1739	0	0	0	0	0	0	0	0	0	0	0	0	0	37	1	38	2	PF00023[11]:Ank
1740	2	2	5	3	1	2	5	2	4	2	0	2	2	3	3	38	14	PF00566[25]:RabGAP-TBC
1741	1	0	0	0	0	0	0	0	18	7	0	10	2	0	0	38	5	PF00646[25]:F-box|PF07734[7]:FBA_1|PF08268[3]:FBA_3|PF00067[1]:p450
1742	1	1	6	7	1	1	1	3	2	5	0	1	6	1	2	38	14	PF00155[23]:Aminotran_1_2|PF01373[1]:Glyco_hydro_14
1743	0	0	0	0	0	0	0	0	0	0	0	0	0	1	37	38	2	no pfam
1744	1	1	3	2	2	2	3	15	1	1	3	1	1	1	1	38	15	PF00646[23]:F-box
1745	1	2	1	2	2	4	12	2	3	3	0	2	2	1	1	38	14	PF08240[8]:ADH_N|PF00107[7]:ADH_zinc_N
1746	2	6	3	3	1	2	9	2	2	1	1	1	2	2	1	38	15	PF02985[10]:HEAT|PF00501[1]:AMP-binding
1747	2	4	8	0	1	1	1	3	3	2	0	2	2	3	6	38	13	PF00650[20]:CRAL_TRIO|PF03765[10]:CRAL_TRIO_N
1748	2	2	2	0	1	1	8	1	3	1	3	2	3	8	1	38	14	PF00344[18]:SecY|PF10559[8]:Plug_translocon
1749	4	2	4	2	2	5	4	2	2	2	1	2	2	2	2	38	15	PF01428[22]:zf-AN1
1750	2	2	4	3	0	2	2	1	5	3	3	3	3	2	3	38	14	PF00696[15]:AA_kinase|PF10545[12]:MADF_DNA_bdg
1751	1	1	3	4	1	8	8	2	2	1	0	1	1	2	3	38	14	PF00068[5]:Phospholip_A2_1
1752	2	2	3	2	1	1	2	2	3	2	1	2	3	4	8	38	15	PF03151[27]:TPT
1753	3	1	6	1	0	1	2	2	6	3	0	4	2	2	5	38	13	PF00011[21]:HSP20|PF01388[9]:ARID
1754	3	2	4	2	3	3	2	0	3	2	0	4	2	3	5	38	13	PF03061[20]:4HBT
1755	2	1	4	2	1	3	6	0	4	1	2	3	2	4	3	38	14	PF00234[22]:Tryp_alpha_amyl
1756	4	1	4	1	1	2	3	1	5	3	1	2	2	3	5	38	15	PF03372[24]:Exo_endo_phos|PF00400[3]:WD40
1757	2	1	8	1	1	4	6	1	1	6	2	1	1	1	2	38	15	PF03639[25]:Glyco_hydro_81
1758	2	2	2	3	1	5	3	1	3	3	1	3	3	3	3	38	15	no pfam
1759	5	4	5	0	2	2	0	2	3	2	1	3	2	3	4	38	13	PF08538[1]:DUF1749
1760	1	1	2	1	1	1	5	6	2	2	1	5	4	2	4	38	15	PF01055[19]:Glyco_hydro_31|PF03101[1]:FAR1
1761	2	2	3	2	2	2	4	2	4	2	2	2	3	3	3	38	15	PF10294[16]:Methyltransf_16
1762	3	3	3	2	2	2	3	3	4	3	1	2	2	3	2	38	15	PF00036[17]:EF-hand_1
1763	3	2	3	1	0	2	3	4	3	3	0	4	3	3	4	38	13	PF03097[28]:BRO1
1764	3	3	5	2	0	2	2	0	3	3	0	3	2	7	3	38	12	PF11955[26]:PORR|PF01490[1]:Aa_trans
1765	3	2	11	3	1	0	1	1	6	2	0	2	0	3	3	38	12	PF01476[25]:LysM
1766	3	2	3	3	3	4	3	0	3	2	2	3	2	2	3	38	14	PF04535[21]:DUF588|PF08313[1]:SCA7
1767	2	1	8	1	0	1	1	2	7	2	2	2	2	2	5	38	14	PF03909[27]:BSD|PF00330[2]:Aconitase
1768	4	2	2	1	2	2	1	1	3	2	2	2	3	5	6	38	15	PF00097[28]:zf-C3HC4
1769	2	1	4	2	1	1	1	2	5	2	2	2	2	3	8	38	15	PF00046[24]:Homeobox|PF02791[3]:DDT
1770	5	1	8	1	0	0	0	0	5	4	0	7	2	3	2	38	10	no pfam
1771	2	2	2	2	2	6	9	1	2	2	0	3	1	2	2	38	14	PF08523[11]:MBF1|PF01381[6]:HTH_3
1772	2	2	5	3	2	0	3	4	2	1	4	2	3	2	3	38	14	PF00166[28]:Cpn10
1773	2	1	3	1	1	2	3	6	4	2	1	4	2	3	3	38	15	PF02841[17]:GBP_C|PF02263[6]:GBP
1774	2	2	4	0	1	2	5	3	3	3	2	4	3	2	2	38	14	PF00501[25]:AMP-binding
1775	2	1	4	3	0	3	4	2	3	2	5	2	3	2	2	38	14	PF00076[21]:RRM_1|PF00642[2]:zf-CCCH
1776	1	1	4	1	2	0	1	1	3	2	1	3	2	6	10	38	14	no pfam
1777	3	1	5	3	1	3	9	1	1	1	3	1	1	3	2	38	15	PF00156[19]:Pribosyltran|PF00310[1]:GATase_2
1778	4	2	6	2	0	2	2	0	4	2	0	3	3	4	4	38	12	PF00855[29]:PWWP
1779	5	2	3	0	0	2	7	4	2	3	0	2	2	3	3	38	12	PF06884[27]:DUF1264
1780	4	3	4	2	1	2	1	1	3	2	1	2	2	4	6	38	15	no pfam
1781	1	1	2	1	0	1	4	2	5	9	1	3	3	4	1	38	14	PF00421[22]:PSII|PF00284[1]:Cytochrom_B559a
1782	1	1	5	4	2	2	11	1	1	1	0	1	1	1	6	38	14	PF01282[17]:Ribosomal_S24e|PF00464[1]:SHMT
1783	3	3	2	0	1	3	5	3	2	3	1	3	5	2	2	38	14	no pfam
1784	6	0	5	1	1	1	1	0	10	4	0	2	4	3	0	38	11	PF00280[32]:potato_inhibit|PF11720[2]:Inhibitor_I78
1785	3	2	4	1	1	1	0	2	4	2	7	2	2	4	3	38	14	PF07738[28]:Sad1_UNC
1786	1	2	4	1	1	2	2	4	5	3	1	3	3	3	3	38	15	PF02338[30]:OTU
1787	1	2	2	1	0	2	3	1	2	1	1	1	1	14	6	38	14	PF02450[23]:LCAT|PF10230[1]:DUF2305
1788	2	2	2	4	0	2	9	3	2	2	2	2	2	2	2	38	14	PF02450[21]:LCAT
1789	6	2	4	0	1	1	1	1	7	3	1	5	2	2	2	38	14	PF03227[33]:GILT
1790	1	1	1	3	1	4	17	1	1	2	0	1	1	2	2	38	14	PF00709[12]:Adenylsucc_synt
1791	1	3	2	1	0	3	8	2	6	3	1	1	2	3	2	38	14	PF01467[21]:CTP_transf_2
1792	2	3	6	2	0	3	3	0	4	3	1	2	3	3	3	38	13	PF01388[11]:ARID|PF01448[7]:ELM2|PF00097[1]:zf-C3HC4
1793	3	1	4	0	1	2	3	5	3	2	1	2	2	4	5	38	14	PF03105[24]:SPX|PF07690[5]:MFS_1
1794	0	0	0	0	0	0	0	0	0	0	0	0	0	38	0	38	1	PF02902[3]:Peptidase_C48|PF00201[1]:UDPGT
1795	1	1	3	2	1	3	6	3	4	2	0	2	4	3	3	38	14	PF07991[17]:IlvN|PF01450[4]:IlvC
1796	3	1	1	1	1	3	8	4	4	2	1	2	1	3	3	38	15	PF03009[24]:GDPD
1797	2	2	4	1	1	1	2	5	3	2	2	2	2	3	6	38	15	PF03908[17]:Sec20
1798	0	0	0	4	1	31	2	0	0	0	0	0	0	0	0	38	4	no pfam
1799	0	0	0	6	0	32	0	0	0	0	0	0	0	0	0	38	2	no pfam
1800	1	0	37	0	0	0	0	0	0	0	0	0	0	0	0	38	2	PF03732[5]:Retrotrans_gag
1801	0	0	0	0	0	0	0	0	0	0	0	38	0	0	0	38	1	no pfam
1802	1	1	4	1	1	2	8	1	6	1	1	1	5	2	2	37	15	PF02900[21]:LigB
1803	2	3	7	2	0	3	0	0	6	2	1	3	2	2	4	37	12	PF01535[27]:PPR|PF00403[1]:HMA
1804	0	37	0	0	0	0	0	0	0	0	0	0	0	0	0	37	1	no pfam
1805	0	37	0	0	0	0	0	0	0	0	0	0	0	0	0	37	1	no pfam
1806	2	3	3	1	1	1	8	2	1	3	3	2	2	2	3	37	15	PF09811[9]:Yae1_N|PF00288[8]:GHMP_kinases_N|PF08544[4]:GHMP_kinases_C
1807	4	3	2	0	0	2	1	3	3	2	0	2	5	3	7	37	12	PF07779[27]:Cas1_AcylT|PF03081[2]:Exo70
1808	3	3	4	1	0	1	2	3	3	3	2	3	3	3	3	37	14	PF00153[29]:Mito_carr
1809	1	2	2	4	1	1	3	2	1	3	1	2	9	2	3	37	15	PF08240[15]:ADH_N|PF00107[4]:ADH_zinc_N
1810	3	1	4	0	0	2	4	2	3	4	2	4	2	3	3	37	13	PF00995[28]:Sec1
1811	2	2	4	2	1	2	4	2	4	3	2	2	2	2	3	37	15	PF00646[18]:F-box|PF00560[1]:LRR_1
1812	2	1	1	2	3	4	4	9	2	1	1	1	1	3	2	37	15	PF00023[21]:Ank
1813	0	37	0	0	0	0	0	0	0	0	0	0	0	0	0	37	1	no pfam
1814	0	0	1	2	2	6	18	2	0	0	0	0	0	4	2	37	8	PF01979[1]:Amidohydro_1
1815	4	1	3	1	1	1	8	3	5	2	0	2	2	2	2	37	14	PF08059[14]:SEP|PF00789[11]:UBX
1816	2	2	3	0	2	2	8	2	2	4	1	3	2	2	2	37	14	PF00408[20]:PGM_PMM_IV|PF02879[2]:PGM_PMM_II
1817	2	2	4	3	1	2	5	4	3	3	0	2	2	2	2	37	14	PF03144[17]:GTP_EFTU_D2|PF00679[3]:EFG_C|PF03764[1]:EFG_IV
1818	2	2	0	0	0	0	0	2	5	2	6	5	4	6	3	37	10	PF03330[33]:DPBB_1
1819	3	3	4	2	0	2	4	1	4	3	2	3	2	2	2	37	14	PF00999[25]:Na_H_Exchanger
1820	2	2	5	2	2	2	4	2	3	2	2	2	3	2	2	37	15	PF03109[23]:ABC1
1821	3	2	4	0	0	1	1	4	4	3	1	4	2	3	5	37	13	PF00135[5]:COesterase|PF03398[1]:Ist1
1822	2	3	3	3	1	3	5	2	3	2	2	3	2	2	1	37	15	PF05705[22]:DUF829
1823	4	2	5	0	1	3	1	3	3	2	2	2	2	2	5	37	14	PF00081[16]:Sod_Fe_N|PF02777[13]:Sod_Fe_C
1824	3	2	4	4	3	4	3	3	3	2	1	2	0	1	2	37	14	PF02136[20]:NTF2
1825	2	1	4	0	0	4	1	3	3	0	3	4	4	3	5	37	12	PF00164[19]:Ribosom_S12_S23|PF00507[9]:Oxidored_q4|PF07650[1]:KH_2
1826	1	1	2	4	3	2	5	3	2	1	2	2	2	4	3	37	15	PF00166[22]:Cpn10
1827	3	2	5	3	0	3	4	1	3	2	1	1	3	3	3	37	14	PF01593[25]:Amino_oxidase
1828	6	2	6	0	1	1	2	0	4	2	0	2	2	4	5	37	12	no pfam
1829	5	2	2	1	0	2	7	3	2	2	2	2	1	3	3	37	14	PF07857[1]:DUF1632
1830	2	2	4	0	0	2	8	4	1	2	3	3	2	2	2	37	13	PF02212[11]:GED|PF00350[10]:Dynamin_N|PF01031[2]:Dynamin_M|PF11910[1]:NdhO
1831	3	1	3	0	0	0	0	0	9	5	0	5	2	4	5	37	9	PF00011[34]:HSP20
1832	0	3	6	0	0	0	0	0	14	5	0	8	0	1	0	37	6	no pfam
1833	2	3	6	2	2	1	1	1	3	2	3	4	2	1	4	37	15	PF03947[22]:Ribosomal_L2_C|PF00181[5]:Ribosomal_L2
1834	1	2	6	0	0	1	0	3	5	2	1	4	2	4	6	37	12	PF00008[1]:EGF
1835	2	5	3	5	3	2	0	0	3	3	0	4	1	3	3	37	12	PF00234[20]:Tryp_alpha_amyl
1836	1	1	2	0	1	1	5	1	7	5	1	1	5	5	1	37	14	PF08417[14]:PaO|PF00355[11]:Rieske
1837	3	3	4	5	1	4	4	0	3	1	2	1	1	2	3	37	14	PF01535[20]:PPR
1838	1	3	2	1	0	8	4	2	1	1	5	1	2	3	3	37	14	PF07728[11]:AAA_5|PF07649[1]:C1_3
1839	2	6	2	2	0	4	3	2	4	2	2	2	2	2	2	37	14	PF00534[19]:Glycos_transf_1
1840	4	1	3	1	1	3	5	1	2	1	1	1	2	4	7	37	15	PF00917[21]:MATH
1841	2	2	2	2	2	3	9	1	3	2	1	2	2	2	2	37	15	PF03348[19]:Serinc
1842	2	1	4	3	0	2	2	1	4	3	1	2	3	4	5	37	14	PF03629[26]:DUF303
1843	2	1	5	3	1	2	3	2	3	2	3	2	2	3	3	37	15	PF00350[24]:Dynamin_N
1844	0	0	0	0	0	0	0	0	0	0	0	37	0	0	0	37	1	PF10536[11]:PMD
1845	4	4	2	3	3	3	0	0	5	3	1	3	4	1	1	37	13	PF06217[24]:GAGA_bind
1846	3	1	6	1	0	3	2	0	4	1	1	2	5	3	5	37	13	PF07496[24]:zf-CW
1847	2	2	3	3	1	6	2	2	2	2	1	2	3	3	3	37	15	PF00411[13]:Ribosomal_S11|PF00953[8]:Glycos_transf_4|PF10555[2]:MraY_sig1
1848	3	2	4	0	0	0	1	2	4	3	3	4	3	5	3	37	12	PF03798[31]:TRAM_LAG1_CLN8|PF00571[1]:CBS
1849	1	2	2	5	2	6	6	3	3	2	2	2	1	0	0	37	13	PF05498[16]:RALF
1850	5	2	7	0	1	2	0	2	4	2	1	3	3	2	3	37	13	PF03311[32]:Cornichon
1851	3	2	5	1	1	2	1	1	5	2	1	3	3	3	4	37	15	PF00646[9]:F-box
1852	2	1	7	1	1	1	1	2	4	1	0	1	1	7	7	37	14	PF06964[27]:Alpha-L-AF_C|PF02018[1]:CBM_4_9
1853	4	1	4	3	1	2	4	3	3	2	1	2	3	2	2	37	15	PF09733[23]:VEFS-Box
1854	4	2	7	1	1	2	0	1	5	3	1	3	3	2	2	37	14	no pfam
1855	2	1	3	1	1	2	16	1	1	1	0	1	1	2	4	37	14	PF04095[15]:NAPRTase
1856	2	1	3	1	2	3	10	4	2	1	2	1	2	1	2	37	15	PF02071[3]:NSF
1857	3	2	5	2	0	3	2	4	3	2	1	3	2	2	3	37	14	PF00395[5]:SLH
1858	0	0	0	4	0	33	0	0	0	0	0	0	0	0	0	37	2	no pfam
1859	0	0	0	0	0	0	0	0	0	0	0	37	0	0	0	37	1	no pfam
1860	1	3	3	1	0	10	2	1	4	1	2	1	1	1	5	36	14	PF02260[9]:FATC|PF02259[2]:FAT|PF00454[1]:PI3_PI4_kinase
1861	1	1	3	1	0	2	12	3	3	1	1	2	1	1	4	36	14	PF00176[8]:SNF2_N|PF00271[5]:Helicase_C
1862	0	0	0	0	0	0	0	0	0	0	0	36	0	0	0	36	1	no pfam
1863	2	2	3	2	1	5	4	3	2	2	0	3	2	2	3	36	14	PF03109[18]:ABC1
1864	2	2	3	2	2	2	2	4	6	3	3	1	1	2	1	36	15	PF00886[26]:Ribosomal_S16
1865	1	2	6	1	0	2	2	8	2	2	1	2	3	2	2	36	14	no pfam
1866	1	1	2	4	1	5	8	3	1	1	2	1	2	2	2	36	15	PF00056[17]:Ldh_1_N
1867	2	3	4	1	1	1	0	2	4	4	0	4	3	2	5	36	13	PF00155[27]:Aminotran_1_2|PF02364[1]:Glucan_synthase
1868	3	2	8	0	0	0	0	0	4	1	0	2	1	8	7	36	9	PF08263[32]:LRRNT_2|PF00560[1]:LRR_1
1869	3	1	4	2	0	3	5	2	2	1	3	2	2	3	3	36	14	PF08263[22]:LRRNT_2|PF00560[3]:LRR_1
1870	3	1	5	1	1	2	2	2	4	2	2	2	2	3	4	36	15	PF10184[27]:DUF2358
1871	1	0	1	0	0	0	0	0	8	7	0	15	2	2	0	36	7	PF00646[27]:F-box
1872	1	1	4	2	1	3	6	3	1	2	3	1	1	2	5	36	15	PF07749[14]:ERp29|PF00085[8]:Thioredoxin|PF12076[1]:Wax2_C
1873	1	1	2	5	1	4	8	5	2	1	1	1	1	1	2	36	15	PF00646[16]:F-box
1874	3	1	7	1	0	1	1	0	3	3	0	3	2	5	6	36	12	PF00612[28]:IQ
1875	2	2	4	1	1	2	8	1	4	3	0	3	3	1	1	36	14	PF02450[21]:LCAT
1876	3	1	7	1	0	2	1	2	3	3	1	4	4	2	2	36	14	PF03372[30]:Exo_endo_phos
1877	2	2	6	2	2	5	3	2	4	1	1	1	2	2	1	36	15	PF00956[22]:NAP
1878	3	1	4	4	0	1	10	1	2	2	0	3	3	1	1	36	13	PF00676[15]:E1_dh|PF00456[4]:Transketolase_N
1879	2	1	3	0	1	5	3	1	5	2	4	2	3	2	2	36	14	PF08241[24]:Methyltransf_11
1880	2	2	2	3	1	3	6	2	3	2	1	2	2	2	3	36	15	PF01025[21]:GrpE
1881	2	1	2	3	1	3	2	1	4	1	1	1	1	6	7	36	15	PF08711[20]:Med26
1882	2	2	2	3	1	2	3	2	3	2	2	2	5	2	3	36	15	PF03446[19]:NAD_binding_2|PF00011[1]:HSP20
1883	4	2	4	0	0	2	2	1	6	4	1	5	5	0	0	36	11	PF00011[5]:HSP20|PF01535[1]:PPR
1884	1	2	5	0	1	2	5	2	3	2	3	2	4	2	2	36	14	PF00248[23]:Aldo_ket_red
1885	3	2	3	2	1	2	2	3	4	2	2	2	2	3	3	36	15	PF05739[26]:SNARE
1886	2	3	5	3	2	3	1	0	4	3	0	3	0	3	4	36	12	no pfam
1887	2	3	4	3	1	1	2	3	2	2	2	2	2	4	3	36	15	PF00300[20]:His_Phos_1|PF06364[1]:DUF1068
1888	36	0	0	0	0	0	0	0	0	0	0	0	0	0	0	36	1	PF01419[36]:Jacalin
1889	2	6	4	0	0	2	3	2	2	2	4	3	2	2	2	36	13	PF03144[12]:GTP_EFTU_D2|PF00679[9]:EFG_C|PF00009[2]:GTP_EFTU
1890	2	2	2	3	0	2	5	3	4	2	2	3	2	2	2	36	14	PF03144[6]:GTP_EFTU_D2|PF00009[5]:GTP_EFTU|PF02421[4]:FeoB_N|PF03308[1]:ArgK
1891	1	1	3	0	1	3	3	3	2	1	10	1	4	1	2	36	14	PF00342[26]:PGI|PF00078[1]:RVT_1
1892	3	3	7	0	0	2	2	0	4	4	1	2	3	2	3	36	12	PF00856[23]:SET|PF03638[1]:TCR
1893	2	2	2	0	0	2	2	4	2	2	1	2	3	5	7	36	13	PF00534[26]:Glycos_transf_1|PF01535[1]:PPR
1894	2	2	7	2	0	2	3	1	3	3	1	2	2	3	3	36	14	no pfam
1895	3	1	5	0	2	1	4	1	3	3	0	3	5	3	2	36	13	PF07002[15]:Copine|PF00168[11]:C2|PF01535[1]:PPR
1896	4	1	8	0	0	0	0	0	5	3	0	2	2	4	7	36	9	PF00403[35]:HMA
1897	1	1	2	1	1	1	6	4	2	1	10	1	3	1	1	36	15	PF01433[13]:Peptidase_M1|PF01965[3]:DJ-1_PfpI
1898	2	2	3	1	1	3	7	1	3	1	2	2	2	3	3	36	15	PF00782[16]:DSPc|PF09192[6]:Act-Frag_cataly
1899	3	2	3	1	1	2	1	0	4	3	4	2	1	4	5	36	14	PF04535[28]:DUF588|PF02469[1]:Fasciclin
1900	0	0	0	8	1	21	6	0	0	0	0	0	0	0	0	36	4	no pfam
1901	4	2	4	4	1	3	0	0	2	4	0	4	2	3	3	36	12	no pfam
1902	1	2	4	1	0	2	0	1	1	2	6	3	5	6	2	36	13	PF02386[31]:TrkH
1903	6	2	2	2	0	1	1	2	3	2	8	2	1	1	3	36	14	PF01255[30]:Prenyltransf
1904	4	1	9	0	0	0	0	0	2	2	0	2	3	5	8	36	9	PF07765[34]:KIP1
1905	3	1	6	0	0	1	11	1	2	2	1	4	1	2	1	36	13	PF00782[12]:DSPc|PF03919[9]:mRNA_cap_C|PF01331[1]:mRNA_cap_enzyme
1906	4	2	5	3	0	2	2	1	4	2	0	3	2	2	4	36	13	PF01743[23]:PolyA_pol|PF00076[1]:RRM_1
1907	2	3	5	1	0	2	2	1	5	2	1	3	2	3	4	36	14	PF02791[11]:DDT
1908	3	4	2	3	1	3	2	3	3	1	1	2	2	3	3	36	15	PF06068[15]:TIP49|PF05496[5]:RuvB_N|PF03796[3]:DnaB_C
1909	2	2	2	2	1	3	6	2	2	3	3	2	2	2	2	36	15	PF02824[13]:TGS|PF02421[9]:FeoB_N
1910	3	1	3	2	2	2	2	4	4	3	0	2	4	2	2	36	14	PF00638[23]:Ran_BP1|PF00568[3]:WH1
1911	3	2	6	2	0	3	1	0	3	2	1	2	3	4	4	36	13	PF00722[1]:Glyco_hydro_16
1912	4	1	7	0	0	0	0	0	7	4	0	3	4	2	4	36	9	PF10536[2]:PMD
1913	3	1	1	1	2	4	5	3	5	3	0	2	2	2	2	36	14	PF01096[10]:TFIIS_C|PF08711[9]:Med26|PF07500[4]:TFIIS_M
1914	2	2	3	1	0	2	5	4	2	2	2	2	2	3	4	36	14	PF00571[16]:CBS|PF00654[8]:Voltage_CLC
1915	4	2	3	2	1	1	3	3	2	3	2	2	2	3	3	36	15	PF01245[26]:Ribosomal_L19
1916	1	1	2	1	0	3	8	2	3	1	3	1	1	4	5	36	14	PF00400[13]:WD40|PF02138[2]:Beach
1917	2	2	4	1	2	2	3	2	5	2	3	2	3	2	1	36	15	PF03127[15]:GAT|PF00790[11]:VHS
1918	4	1	7	1	1	1	1	0	4	1	0	2	3	4	6	36	13	no pfam
1919	0	0	0	9	0	27	0	0	0	0	0	0	0	0	0	36	2	no pfam
1920	2	2	2	1	3	4	2	1	2	3	1	5	2	2	4	36	15	PF00410[22]:Ribosomal_S8
1921	1	2	3	0	0	1	9	3	3	1	1	2	7	1	2	36	13	PF12580[11]:TPPII|PF00082[5]:Peptidase_S8
1922	4	2	4	1	0	1	1	3	3	2	1	2	2	4	6	36	14	PF11331[30]:DUF3133
1923	4	3	6	1	2	1	1	2	5	2	0	1	3	2	3	36	14	no pfam
1924	9	0	4	0	0	0	0	0	4	2	0	2	2	4	9	36	8	PF00786[35]:PBD
1925	4	2	3	3	1	2	1	5	2	2	1	2	2	2	4	36	15	PF01126[24]:Heme_oxygenase
1926	0	0	0	0	0	0	0	0	0	0	0	0	0	33	3	36	2	PF00646[25]:F-box|PF00996[1]:GDI
1927	3	1	4	1	0	5	8	0	4	2	1	2	2	2	1	36	13	PF01156[18]:IU_nuc_hydro
1928	1	1	2	1	1	1	20	1	2	1	1	1	1	1	1	36	15	PF04758[12]:Ribosomal_S30
1929	1	2	1	1	1	1	21	1	1	1	1	1	1	1	1	36	15	no pfam
1930	4	1	3	2	2	1	0	3	3	1	2	2	2	4	6	36	14	no pfam
1931	5	2	7	1	0	1	1	0	4	2	0	3	2	3	5	36	12	no pfam
1932	1	1	3	0	1	2	2	3	3	3	4	2	3	5	3	36	14	PF05004[17]:IFRD|PF04836[12]:IFRD_C
1933	36	0	0	0	0	0	0	0	0	0	0	0	0	0	0	36	1	PF03478[31]:DUF295
1934	2	1	2	1	1	2	7	4	3	1	0	2	4	2	3	35	14	PF00240[13]:ubiquitin|PF00627[9]:UBA
1935	4	1	9	1	0	2	1	0	4	2	0	2	2	3	4	35	12	no pfam
1936	0	2	1	1	1	6	17	1	2	1	1	1	1	0	0	35	12	PF00076[7]:RRM_1
1937	2	2	5	1	1	3	5	2	5	1	0	2	3	1	2	35	14	PF00076[21]:RRM_1
1938	8	0	6	0	0	0	0	0	3	2	0	3	3	6	4	35	8	PF00304[35]:Gamma-thionin
1939	2	1	3	4	1	3	4	2	1	1	1	1	2	2	7	35	15	PF02789[19]:Peptidase_M17_N|PF00883[1]:Peptidase_M17
1940	4	1	2	1	1	1	2	2	5	3	1	3	2	3	4	35	15	PF00566[27]:RabGAP-TBC
1941	2	1	2	2	1	1	5	1	5	3	1	2	3	2	4	35	15	PF00056[20]:Ldh_1_N|PF06102[1]:DUF947
1942	1	2	4	3	2	2	3	3	3	2	2	2	2	2	2	35	15	PF00155[23]:Aminotran_1_2
1943	3	2	3	3	1	3	2	0	3	4	1	6	2	1	1	35	14	PF01255[24]:Prenyltransf
1944	0	0	0	0	0	0	0	0	0	0	0	34	0	1	0	35	2	PF01609[3]:DDE_Tnp_1
1945	0	0	35	0	0	0	0	0	0	0	0	0	0	0	0	35	1	PF00646[16]:F-box|PF07734[12]:FBA_1
1946	1	1	3	1	0	1	11	2	2	2	1	4	2	2	2	35	14	PF00560[2]:LRR_1
1947	3	2	2	3	1	2	3	3	2	2	1	2	2	3	4	35	15	PF00400[24]:WD40
1948	5	3	8	1	0	2	0	1	4	3	1	4	1	1	1	35	13	PF00168[27]:C2
1949	3	2	2	2	2	2	4	1	1	2	1	2	2	4	5	35	15	no pfam
1950	4	2	6	0	0	0	2	1	4	2	1	2	2	7	2	35	12	PF00010[31]:HLH
1951	2	2	3	0	1	2	1	4	3	2	5	3	2	3	2	35	14	PF08241[24]:Methyltransf_11|PF05724[2]:TPMT|PF00067[1]:p450
1952	0	0	0	4	1	15	15	0	0	0	0	0	0	0	0	35	4	no pfam
1953	0	0	0	0	0	0	0	0	1	0	0	0	0	32	2	35	3	PF00646[23]:F-box
1954	2	3	2	1	0	3	6	1	3	2	0	3	2	3	4	35	13	PF03151[6]:TPT|PF00005[4]:ABC_tran|PF10251[1]:PEN-2
1955	2	2	4	3	1	3	2	4	3	1	2	2	2	2	2	35	15	PF00651[24]:BTB
1956	1	1	4	2	0	2	13	1	2	1	2	1	1	2	2	35	14	PF01513[15]:NAD_kinase
1957	3	2	4	0	1	1	0	1	4	3	0	3	3	4	6	35	12	PF02681[31]:DUF212
1958	4	0	7	0	0	0	0	0	9	5	0	6	4	0	0	35	6	PF03101[34]:FAR1
1959	3	2	4	0	1	2	1	2	2	4	1	2	2	3	6	35	14	PF08449[5]:UAA|PF08627[3]:CRT-like|PF00069[1]:Pkinase
1960	2	2	4	0	3	3	4	2	3	2	0	2	3	2	3	35	13	no pfam
1961	3	2	8	0	0	2	2	2	4	2	0	2	2	3	3	35	12	PF00561[18]:Abhydrolase_1
1962	5	3	7	0	0	0	0	0	3	2	0	2	2	7	4	35	9	PF00628[4]:PHD
1963	2	2	4	2	1	1	2	0	3	2	0	3	3	7	3	35	13	PF03351[21]:DOMON
1964	2	2	2	3	2	3	8	3	3	1	1	2	1	1	1	35	15	PF00213[16]:OSCP
1965	2	1	2	1	1	1	1	3	2	4	1	3	7	2	4	35	15	PF00108[16]:Thiolase_N|PF02803[12]:Thiolase_C
1966	2	3	2	1	1	6	3	2	4	1	1	2	3	2	2	35	15	PF02798[8]:GST_N|PF00647[4]:EF1G|PF07714[1]:Pkinase_Tyr
1967	2	2	7	0	1	0	2	3	6	2	0	3	2	2	3	35	12	no pfam
1968	2	3	5	4	2	2	3	1	2	1	0	1	2	4	3	35	14	PF03357[20]:Snf7
1969	3	1	2	2	1	2	4	3	2	1	0	2	4	3	5	35	14	PF01842[15]:ACT|PF00696[8]:AA_kinase|PF00069[1]:Pkinase
1970	1	1	1	1	0	1	5	2	3	1	1	12	1	1	4	35	14	PF03178[13]:CPSF_A|PF02091[3]:tRNA-synt_2e
1971	2	2	2	2	0	1	2	1	2	6	2	2	3	2	6	35	14	PF00271[14]:Helicase_C|PF12513[8]:SUV3_C|PF00270[1]:DEAD
1972	1	1	2	3	1	2	2	6	5	1	1	1	1	3	5	35	15	PF00324[22]:AA_permease
1973	3	2	2	3	2	2	3	3	5	2	0	2	2	2	2	35	14	PF04515[23]:Choline_transpo
1974	3	1	3	0	1	2	4	1	4	2	2	2	3	3	4	35	14	PF00538[16]:Linker_histone|PF00249[11]:Myb_DNA-binding
1975	2	1	2	2	0	2	10	1	1	2	0	1	2	3	6	35	13	PF02902[17]:Peptidase_C48
1976	3	2	5	2	1	2	3	2	3	2	1	2	3	2	2	35	15	PF00149[24]:Metallophos
1977	2	1	2	2	0	1	17	3	1	1	1	1	1	1	1	35	14	PF03969[14]:AFG1_ATPase
1978	1	1	3	0	1	2	6	4	3	2	1	2	2	4	3	35	14	PF06058[24]:DCP1
1979	1	2	4	0	1	3	3	1	4	2	0	2	2	5	5	35	13	no pfam
1980	3	4	2	3	2	1	2	4	2	2	2	2	2	2	2	35	15	no pfam
1981	2	2	5	2	0	3	2	1	5	2	1	3	2	2	3	35	14	PF00097[7]:zf-C3HC4
1982	2	3	4	1	2	2	3	1	2	3	1	3	3	3	2	35	15	PF00810[23]:ER_lumen_recept|PF02892[1]:zf-BED
1983	1	1	2	6	8	2	4	0	2	2	0	2	1	2	2	35	13	no pfam
1984	0	0	0	0	0	0	0	0	0	0	0	35	0	0	0	35	1	no pfam
1985	2	3	4	1	1	1	1	2	5	1	0	3	4	4	3	35	14	no pfam
1986	0	0	1	2	0	1	23	0	0	0	0	1	0	0	7	35	6	PF03175[5]:DNA_pol_B_2|PF00940[2]:RNA_pol|PF00346[1]:Complex1_49kDa
1987	3	2	4	2	2	2	1	4	4	2	1	2	1	3	2	35	15	PF02672[26]:CP12
1988	3	1	5	1	0	2	2	1	4	3	2	2	2	3	4	35	14	no pfam
1989	0	0	0	0	0	0	0	1	0	0	0	0	0	32	2	35	3	PF06882[1]:DUF1263
1990	2	1	5	0	0	1	5	3	8	2	1	3	3	0	1	35	12	PF00924[23]:MS_channel
1991	2	1	1	2	0	1	12	1	3	3	0	1	3	3	2	35	13	PF05794[18]:Tcp11
1992	7	1	4	0	1	1	3	2	5	2	1	2	2	2	2	35	14	PF02089[26]:Palm_thioest
1993	2	3	5	0	1	3	2	1	3	3	3	2	2	2	3	35	14	PF02630[25]:SCO1-SenC
1994	1	1	3	2	1	7	7	2	1	2	0	1	1	1	5	35	14	no pfam
1995	2	2	3	3	1	2	1	1	6	3	1	2	2	2	4	35	15	PF02096[25]:60KD_IMP
1996	1	1	1	4	1	1	15	2	2	2	1	1	1	1	1	35	15	no pfam
1997	2	1	2	3	0	5	5	2	4	2	0	2	2	2	3	35	13	PF08553[20]:VID27
1998	4	1	3	2	1	2	2	4	2	2	3	2	2	3	2	35	15	PF08472[27]:S6PP_C
1999	2	1	3	5	2	2	1	3	1	2	5	2	2	2	2	35	15	no pfam
[truncated: 19,493 more rows]
