# Supplementary material for: Combined de novo and genome guided assembly and annotation of the Pinus patula juvenile shoot transcriptome
Source: BMC Genomics. 2015 Dec 12;16:1057. doi: 10.1186/s12864-015-2277-7 (PMC4676862; doi:10.1186/s12864-015-2277-7)
Supplement: Additional file 6: Table S5. — Conditional reciprocal best BLAST alignment results between full-length Sanger sequenced Pinus taeda cDNA and representative Pinus patula transcripts for each cDNA. (CSV 20 kb) [file 12864_2015_2277_MOESM6_ESM.csv]

Query	Query Length	Subject	Subject Length	%ID		Alignment Length	Mismatches	Gap Openings	Query Start	Query End	Subject Start	Subject End	E-value	Bit Score	Subject Coverage	Query Coverage
cdna_Pita_109628382	2606	PiptO63_Locus_2037_Transcript_10_10_Confidence_0.294_Length_2698_evgclass=main,okay,match__75k_comp70323_c0_seq2_len=2188,pct:100_99_	1593	99.81%	1	1593	3	0	586	2178	1	1593	0	2926	100.00%	61.13%
cdna_Pita_109628384	2673	PiptO55_Locus_14156_Transcript_2_3_Confidence_0.667_Length_2367_evgclass=main,okay,match_O63_Locus_13276_Transcript_1_3_Confidence_0.667_Length_2283,pct:99_100_	1605	99.75%	1	1605	4	0	791	2395	1	1605	0	2942	100.00%	60.04%
cdna_Pita_110349541	2884	Piptgg_GG53854_c1_g1_i2_len=3456_evgclass=maina2,okay,match_50k_comp66588_c4_seq8_len=3237,pct:100_99_	2535	99.88%	1	2535	3	0	143	2677	1	2535	0	4665	100.00%	87.90%
cdna_Pita_110349543	2870	PiptO25Locus_30869_Transcript_1_1_Confidence_1.000_Length_3190_evgclass=main,okay,match_O39_Locus_38774_Transcript_4_10_Confidence_0.368_Length_3578,pct:100_97_	2523	99.88%	1	2523	3	0	120	2642	1	2523	0	4643	100.00%	87.91%
cdna_Pita_110816010	1056	PiptO63_Locus_16701_Transcript_1_3_Confidence_0.750_Length_1282_evgclass=main,okay,match_O63_Locus_16701_Transcript_3_3_Confidence_0.750_Length_1350,pct:100_96_	1080	99.11%	1	1011	9	0	46	1056	70	1080	0	1818	93.61%	95.74%
cdna_Pita_112784978	1198	PiptSf31_scaffold45262_Locus_106067_0__7.8_LINEAR_evgclass=main,okay,match_O23Locus_2931_Transcript_3_8_Confidence_0.090_Length_1700,pct:99_99_	1137	99.52%	1	1038	5	0	1	1038	100	1137	0	1890	91.29%	86.64%
cdna_Pita_1143311	2435	PiptO63_Locus_22951_Transcript_10_10_Confidence_0.333_Length_2360_evgclass=main,okay,match_O63_Locus_22951_Transcript_5_10_Confidence_0.333_Length_2360,pct:99_100_	2157	99.17%	1	2157	17	1	1	2156	1	2157	0	3882	100.00%	88.58%
cdna_Pita_126697259	1458	PiptS47f_scaffold6262_Locus_6813_1_58.0_COMPLEX_evgclass=main,okay,match_Sf31_C1291903_71.0,pct:100_99_	1524	99.79%	1	1447	3	0	1	1447	1	1447	0	2656	94.95%	99.25%
cdna_Pita_126697261	1464	PiptO55_Locus_4049_Transcript_5_10_Confidence_0.370_Length_1717_evgclass=main,okay,match_S63f_scaffold42391_Locus_77702_0_68.2_FORK,pct:99_100_	1464	99.59%	1	1464	6	0	1	1464	1	1464	0	2671	100.00%	100.00%
cdna_Pita_12802154	1366	PiptO25Locus_10710_Transcript_1_1_Confidence_1.000_Length_1740_evgclass=maina2,okay,match_O39_Locus_11577_Transcript_1_10_Confidence_0.333_Length_1453,pct:99_100_	1026	98.73%	1	1026	13	0	14	1039	1	1026	0	1823	100.00%	75.11%
cdna_Pita_1353639	2176	PiptO25Locus_6856_Transcript_2_9_Confidence_0.179_Length_1851_evgclass=maina2,okay,match_O23Locus_7604_Transcript_3_10_Confidence_0.227_Length_2525,pct:100_98_	1851	99.46%	1	1654	9	0	40	1693	32	1685	0	3005	89.36%	76.01%
cdna_Pita_13661194	2048	PiptO63_Locus_19507_Transcript_1_2_Confidence_0.667_Length_1914_evgclass=main,okay,match_O25Locus_20479_Transcript_3_9_Confidence_0.365_Length_1941,pct:100_100_	1761	99.38%	1	1760	11	0	26	1785	1	1760	0	3190	99.94%	85.94%
cdna_Pita_13661196	1958	PiptO47_Locus_42739_Transcript_5_9_Confidence_0.622_Length_2014_evgclass=main,okay,match_S47f_scaffold29863_Locus_43255_1__5.9_FORK,pct:100_98_	1674	94.86%	1	1672	86	0	126	1797	1	1672	0	2612	99.88%	85.39%
cdna_Pita_13661198	2134	PiptO31_Locus_50909_Transcript_1_2_Confidence_0.857_Length_1492_evgclass=main,okay,match_O31_Locus_50909_Transcript_2_2_Confidence_0.857_Length_1492,pct:99_100_	1488	95.00%	1	1381	67	2	58	1437	96	1475	0	2167	92.81%	64.71%
cdna_Pita_13661200	2208	Piptdfgg_GG35226_c0_g1_i2_evgclass=main,okay,match_O47_Locus_14990_Transcript_3_5_Confidence_0.500_Length_967,pct:98_97_	1449	91.55%	1	1408	117	2	141	1547	43	1449	0	1940	97.17%	63.77%
cdna_Pita_13661202	2090	PiptO47_Locus_43189_Transcript_2_9_Confidence_0.409_Length_2062_evgclass=main,okay,match_O25Locus_8795_Transcript_4_10_Confidence_0.550_Length_2030,pct:98_100_	1791	97.32%	1	1751	47	0	62	1812	41	1791	0	2974	97.77%	83.78%
cdna_Pita_13661206	2088	Pipt_75k_comp73909_c0_seq13_len=2131_evgclass=main,okay,match_O25Locus_8366_Transcript_10_10_Confidence_0.250_Length_2092,pct:99_100_	1755	97.54%	1	1749	32	7	1	1738	7	1755	0	2981	99.66%	83.76%
cdna_Pita_13661208	1924	PiptO31_Locus_38760_Transcript_4_6_Confidence_0.438_Length_1886_evgclass=main,okay,match_O23Locus_40247_Transcript_1_1_Confidence_1.000_Length_1535,pct:99_99_	1734	98.96%	1	1734	18	0	52	1785	1	1734	0	3103	100.00%	90.12%
cdna_Pita_146233380	791	PiptO47_Locus_20292_Transcript_2_9_Confidence_0.083_Length_1034_evgclass=maina2,okay,match_O55_Locus_18511_Transcript_7_10_Confidence_0.062_Length_833,pct:99_96_	519	98.46%	1	519	5	2	23	538	1	519	0	911	100.00%	65.61%
cdna_Pita_146233382	791	PiptO63_Locus_17_Transcript_1_10_Confidence_0.179_Length_1191_evgclass=maina2,okay,match_Sf39_scaffold12509,pct:100_95_	705	99.72%	1	705	2	0	43	747	1	705	0	1291	100.00%	89.13%
cdna_Pita_148887784	1715	Pipt50k_comp67796_c0_seq2_len=1983_evgclass=maina2,okay,match_50k_comp67796_c0_seq7_len=1562,pct:99_100_	1086	99.08%	1	1086	10	0	288	1373	1	1086	0	1951	100.00%	63.32%
cdna_Pita_148887786	1403	PiptO25Locus_3160_Transcript_4_4_Confidence_0.556_Length_1992_evgclass=main,okay,match_S71f_C413245_56.0,pct:99_100_	1086	99.36%	1	1086	7	0	87	1172	1	1086	0	1967	100.00%	77.41%
cdna_Pita_148887788	2640	PiptO63_Locus_7194_Transcript_18_26_Confidence_0.158_Length_3450_evgclass=main,okay,match_O63_Locus_7194_Transcript_24_26_Confidence_0.137_Length_3028,pct:99_96_	2460	93.81%	1	2457	149	3	88	2544	1	2454	0	3692	99.88%	93.07%
cdna_Pita_148887790	2499	Pipt50k_comp56086_c0_seq1_len=2918_evgclass=main,okay,match_S71f_scaffold14029_Locus_6965_0_72.9_LINEAR,pct:99_100_	1860	99.03%	1	1860	18	0	350	2209	1	1860	0	3336	100.00%	74.43%
cdna_Pita_148887792	1776	Pipt50k_comp47131_c1_seq1_len=1962_evgclass=main,okay,match_Sf31_scaffold6710_Locus_7583_1_63.0_COMPLEX,pct:100_83_	1443	99.51%	1	1443	7	0	109	1551	1	1443	0	2627	100.00%	81.25%
cdna_Pita_157091243	3016	Piptdfgg_GG43633_c3_g1_i3utrorf_evgclass=main,okay,match_dfgg_GG43633_c3_g1_i1utrorf,pct:100_99_	2601	99.15%	1	2601	22	0	11	2611	1	2601	0	4682	100.00%	86.24%
cdna_Pita_17978648	1359	PiptO31_Locus_7674_Transcript_11_11_Confidence_0.194_Length_1572_evgclass=main,okay,match_S71f_scaffold13140_Locus_6360_0_72.7_COMPLEX,pct:99_100_	975	99.08%	1	975	9	0	243	1217	1	975	0	1751	100.00%	71.74%
cdna_Pita_17978650	1797	PiptO47_Locus_12610_Transcript_13_13_Confidence_0.288_Length_2305_evgclass=main,okay,match_O55_Locus_11585_Transcript_1_6_Confidence_0.357_Length_1935,pct:100_98_	1545	99.74%	1	1545	3	1	22	1565	1	1545	0	2830	100.00%	85.98%
cdna_Pita_212378957	1159	PiptS71f_C406395_42.0_evgclass=maina2,okay,match_O25Locus_5141_Transcript_1_2_Confidence_0.667_Length_1233,pct:99_100_	1092	98.45%	1	1095	14	3	42	1136	1	1092	0	1925	100.27%	94.48%
cdna_Pita_213495895	1452	PiptO25Locus_11345_Transcript_2_2_Confidence_0.750_Length_2026_evgclass=main,okay,match_O63_Locus_26465_Transcript_2_2_Confidence_0.750_Length_1903,pct:99_100_	1449	99.38%	1	1452	6	1	1	1452	1	1449	0	2628	100.21%	100.00%
cdna_Pita_215478265	2223	PiptS47f_scaffold36195_Locus_58791_0_64.2_LINEAR_evgclass=maina2,okay,match_O25Locus_4506_Transcript_10_10_Confidence_0.348_Length_2337,pct:99_100_	2223	91.59%	1	2224	185	2	1	2223	1	2223	0	3070	100.04%	100.04%
cdna_Pita_215478267	2124	Piptdf_c58949_g3_i1_len=2759_evgclass=main,okay,match_O55_Locus_7697_Transcript_6_9_Confidence_0.556_Length_2583,pct:100_98_	2154	93.94%	1	2144	102	15	1	2124	19	2154	0	3214	99.54%	100.94%
cdna_Pita_215478269	1440	PiptS63f_scaffold17358_Locus_9307_0_72.1_COMPLEX_evgclass=main,okay,match_S63f_scaffold17360_Locus_9307_2_70.9_COMPLEX,pct:99_100_	1596	99.79%	1	1415	3	0	26	1440	182	1596	0	2597	88.66%	98.26%
cdna_Pita_217794071	1093	PiptO23Locus_41418_Transcript_1_5_Confidence_0.423_Length_544_evgclass=main,okay,match_O23Locus_41418_Transcript_2_5_Confidence_0.423_Length_544,pct:99_100_	354	89.43%	1	350	35	2	267	615	1	349	3.00E-125	440	98.87%	32.02%
cdna_Pita_2317757	738	Piptdfgg_GG15577_c0_g1_i1_evgclass=noclass,okay	459	99.56%	1	459	1	1	150	607	459	1	0	835	100.00%	62.20%
cdna_Pita_2317759	781	Pipt_75k_comp61954_c0_seq1_len=897_evgclass=maina2,okay,match_O39_Locus_3199_Transcript_7_8_Confidence_0.333_Length_695,pct:100_90_	423	98.11%	1	423	5	1	73	492	1	423	0	734	100.00%	54.16%
cdna_Pita_2317761	1055	PiptO55_Locus_14614_Transcript_1_8_Confidence_0.375_Length_1244_evgclass=main,okay,match_O47_Locus_16038_Transcript_8_8_Confidence_0.367_Length_1057,pct:99_100_	687	96.80%	1	687	22	0	224	910	1	687	0	1147	100.00%	65.12%
cdna_Pita_2317763	3706	Piptdfgg_GG55029_c1_g1_i1_evgclass=main,okay,match_O39_Locus_19606_Transcript_5_7_Confidence_0.600_Length_603,pct:98_97_	714	99.20%	1	628	5	0	2166	2793	714	87	0	1133	87.96%	16.95%
cdna_Pita_254047133	1173	Pipt50k_comp35564_c0_seq1_len=1817_evgclass=main,okay,match_Sf55_scaffold52212,pct:100_100_	1173	99.91%	1	1173	1	0	1	1173	1	1173	0	2161	100.00%	100.00%
cdna_Pita_254047135	1119	PiptS71f_scaffold30181_Locus_43880_1_55.7_FORK_evgclass=maina2,okay,match_S63f_scaffold1789_Locus_781_1_63.6_COMPLEX,pct:99_100_	1119	97.41%	1	1119	29	0	1	1119	1	1119	0	1906	100.00%	100.00%
cdna_Pita_256016298	939	PiptO23Locus_1145_Transcript_9_14_Confidence_0.131_Length_1501_evgclass=main,okay,match_S63f_scaffold17011_Locus_9042_2_73.3_COMPLEX,pct:99_99_	1038	99.35%	1	927	6	0	1	927	1	927	0	1679	89.31%	98.72%
cdna_Pita_258676530	2403	PiptO55_Locus_12976_Transcript_6_10_Confidence_0.326_Length_2350_evgclass=main,okay,match_O63_Locus_12131_Transcript_1_9_Confidence_0.267_Length_2089,pct:99_100_	1785	99.76%	1	1655	4	0	245	1899	1	1655	0	3035	92.72%	68.87%
cdna_Pita_258676534	1792	PiptO31_Locus_5400_Transcript_13_13_Confidence_0.310_Length_3171_evgclass=main,okay,match_O39_Locus_5254_Transcript_9_10_Confidence_0.263_Length_3101,pct:99_100_	1758	99.66%	1	1758	6	0	1	1758	1	1758	0	3214	100.00%	98.10%
cdna_Pita_258676536	1734	PiptO25Locus_19555_Transcript_2_10_Confidence_0.295_Length_2738_evgclass=main,okay,match_gg_GG12491_c1_g1_i1_len=2907,pct:100_100_	1791	99.77%	1	1735	3	1	1	1734	1	1735	0	3181	96.87%	100.06%
cdna_Pita_28190292	1644	PiptO47_Locus_7403_Transcript_4_9_Confidence_0.282_Length_1401_evgclass=main,okay,match_O47_Locus_7403_Transcript_9_9_Confidence_0.282_Length_1401,pct:100_99_	1350	99.60%	1	1263	5	0	6	1268	1	1263	0	2305	93.56%	76.82%
cdna_Pita_28894481	2082	PiptS47f_scaffold4770_Locus_4985_0_68.6_COMPLEX_evgclass=main,okay,match_O47_Locus_362_Transcript_12_12_Confidence_0.196_Length_3281,pct:99_99_	1890	98.94%	1	1890	20	0	32	1921	1	1890	0	3380	100.00%	90.78%
cdna_Pita_28894483	2084	PiptO47_Locus_18470_Transcript_6_9_Confidence_0.389_Length_2119_evgclass=main,okay,match_O47_Locus_18470_Transcript_7_9_Confidence_0.306_Length_1835,pct:100_99_	1881	98.47%	1	1770	24	1	3	1772	115	1881	0	3116	94.10%	84.93%
cdna_Pita_28894485	2162	PiptO63_Locus_12620_Transcript_7_10_Confidence_0.328_Length_2136_evgclass=maina2,okay,match_O55_Locus_13467_Transcript_5_9_Confidence_0.333_Length_2128,pct:99_100_	1767	97.29%	1	1735	35	1	208	1942	45	1767	0	2933	98.19%	80.25%
cdna_Pita_28894487	2100	PiptS47f_scaffold16904_Locus_20627_0_70.3_COMPLEX_evgclass=main,okay,match_Sf55_scaffold21009,pct:99_100_	1887	95.07%	1	1886	93	0	1	1886	1	1886	0	2968	99.95%	89.81%
cdna_Pita_28894489	1960	PiptO63_Locus_1232_Transcript_10_10_Confidence_0.255_Length_2184_evgclass=main,okay,match__75k_comp71976_c0_seq5_len=1947,pct:99_97_	1782	97.36%	1	1783	28	10	99	1863	1	1782	0	3014	100.06%	90.97%
cdna_Pita_319718110	1370	Piptgg_GG271_c2_g1_i1_len=1618_evgclass=maina2,okay,match_S63f_C564611_49.0,pct:99_100_	942	99.15%	1	943	6	2	190	1131	1	942	0	1696	100.11%	68.83%
cdna_Pita_319718112	1310	PiptSf39_scaffold44522_evgclass=main,okay,match_O23Locus_1105_Transcript_10_10_Confidence_0.250_Length_1537,pct:99_100_	1011	99.59%	1	983	4	0	174	1156	29	1011	0	1794	97.23%	75.04%
cdna_Pita_32396292	1209	PiptO23Locus_18520_Transcript_6_10_Confidence_0.476_Length_895_evgclass=main,okay,match_O23Locus_18520_Transcript_10_10_Confidence_0.476_Length_890,pct:99_100_	894	93.95%	1	744	40	1	3	741	151	894	0	1120	83.22%	61.54%
cdna_Pita_32396294	1774	PiptO25Locus_1188_Transcript_1_7_Confidence_0.774_Length_1710_evgclass=maina2,okay,match_Sf55_C720561,pct:99_100_	909	99.45%	1	909	5	0	169	1077	1	909	0	1652	100.00%	51.24%
cdna_Pita_32396300	1289	PiptO31_Locus_28325_Transcript_1_1_Confidence_1.000_Length_1566_evgclass=maina2,okay,match_gg_GG29203_c0_g1_i1_len=1163,pct:99_100_	951	99.09%	1	879	8	0	1	879	73	951	0	1580	92.43%	68.19%
cdna_Pita_34147925	1023	PiptO63_Locus_12635_Transcript_2_2_Confidence_0.750_Length_1524_evgclass=main,okay,match_O47_Locus_14767_Transcript_1_6_Confidence_0.409_Length_1720,pct:100_100_	1023	99.51%	1	1023	5	0	1	1023	1	1023	0	1862	100.00%	100.00%
cdna_Pita_3415125	1204	Pipt50k_comp65705_c1_seq1_len=1593_evgclass=main,okay,match_O55_Locus_28386_Transcript_10_10_Confidence_0.276_Length_1479,pct:98_99_	1128	96.39%	1	941	29	3	10	949	192	1128	0	1544	83.42%	78.16%
cdna_Pita_341616893	2442	PiptO25Locus_7952_Transcript_3_3_Confidence_0.600_Length_3470_evgclass=main,okay,match_O63_Locus_6782_Transcript_1_2_Confidence_0.750_Length_3210,pct:99_100_	1509	99.34%	1	1509	10	0	732	2240	1	1509	0	2732	100.00%	61.79%
cdna_Pita_4104458	1232	PiptO47_Locus_16272_Transcript_5_11_Confidence_0.079_Length_1316_evgclass=maina2,okay,match_S47f_scaffold22316_Locus_28930_0_63.8_COMPLEX,pct:98_100_	780	90.54%	1	782	70	4	76	855	1	780	0	1031	100.26%	63.47%
cdna_Pita_47716869	1651	PiptO25Locus_27506_Transcript_1_1_Confidence_1.000_Length_1964_evgclass=maina2,okay,match_O23Locus_37384_Transcript_8_9_Confidence_0.281_Length_1638,pct:99_100_	1233	99.43%	1	1234	5	2	207	1439	1	1233	0	2239	100.08%	74.74%
cdna_Pita_515502	1972	PiptO23Locus_955_Transcript_10_13_Confidence_0.203_Length_2150_evgclass=main,okay,match_O63_Locus_751_Transcript_3_8_Confidence_0.306_Length_2046,pct:99_100_	1614	99.57%	1	1614	7	0	143	1756	1	1614	0	2942	100.00%	81.85%
cdna_Pita_549823836	2242	PiptO25Locus_19193_Transcript_1_9_Confidence_0.500_Length_2188_evgclass=main,okay,match_O25Locus_19193_Transcript_7_9_Confidence_0.469_Length_2170,pct:99_99_	1755	99.19%	1	1720	14	0	153	1872	1	1720	0	3099	98.01%	76.72%
cdna_Pita_55669500	1454	PiptSf25_scaffold16034_evgclass=main,okay,match_O47_Locus_12781_Transcript_5_5_Confidence_0.429_Length_2300,pct:99_100_	1302	99.31%	1	1303	8	1	21	1323	1	1302	0	2355	100.08%	89.61%
cdna_Pita_55669502	1593	PiptO25Locus_9865_Transcript_4_10_Confidence_0.327_Length_2530_evgclass=main,okay,match_O23Locus_11234_Transcript_4_6_Confidence_0.340_Length_808,pct:99_95_	1290	96.67%	1	1290	43	0	91	1380	1	1290	0	2145	100.00%	80.98%
cdna_Pita_55669504	1903	PiptO55_Locus_6623_Transcript_1_4_Confidence_0.556_Length_1807_evgclass=main,okay,match_O55_Locus_6623_Transcript_3_4_Confidence_0.778_Length_1828,pct:100_100_	1440	98.61%	1	1440	2	1	165	1586	1	1440	0	2532	100.00%	75.67%
cdna_Pita_5714391	998	Piptdf_c69729_g1_i2_len=1286_evgclass=main,okay,match_50k_comp66154_c3_seq5_len=902,pct:98_100_	762	99.61%	1	762	3	0	90	851	1	762	0	1391	100.00%	76.35%
cdna_Pita_59800263	1446	Piptdf_c69218_g1_i1_len=1677_evgclass=main,okay,match_gg_GG44298_c1_g1_i1_len=1375,pct:99_91_	1446	99.38%	1	1446	9	0	1	1446	1	1446	0	2621	100.00%	100.00%
cdna_Pita_59800265	1464	PiptO47_Locus_10528_Transcript_5_8_Confidence_0.417_Length_1631_evgclass=main,okay,match_O39_Locus_11052_Transcript_4_7_Confidence_0.450_Length_1550,pct:99_100_	1554	99.28%	1	1382	10	0	1	1382	1	1382	0	2497	88.93%	94.40%
cdna_Pita_59800267	1578	Pipt_75k_comp72498_c0_seq1_len=1932_evgclass=main,okay,match_S71f_scaffold6591_Locus_2769_4_57.2_COMPLEX,pct:99_77_	1635	94.24%	1	1458	84	0	121	1578	178	1635	0	2228	89.17%	92.40%
cdna_Pita_59800269	1557	Piptdfgg_GG17585_c2_g1_i1_evgclass=main,okay,match_S71f_scaffold17559_Locus_11345_0_24.0_LINEAR,pct:99_100_	1557	99.87%	1	1557	2	0	1	1557	1	1557	0	2865	100.00%	100.00%
cdna_Pita_59800271	2553	Pipt_75k_comp75521_c0_seq2_len=2932_evgclass=main,okay,match__75k_comp75521_c0_seq3_len=2797,pct:98_100_	2619	98.45%	1	2574	19	1	1	2553	46	2619	0	4512	98.28%	100.82%
cdna_Pita_600153	483	Pipt50k_comp64788_c0_seq1_len=826_evgclass=main,okay,match_S71f_scaffold10513_Locus_4796_0_68.7_COMPLEX,pct:98_100_	375	96.98%	1	364	10	1	60	422	8	371	1.00E-176	610	97.07%	75.36%
cdna_Pita_60299996	3127	PiptO25Locus_2354_Transcript_6_10_Confidence_0.169_Length_3201_evgclass=main,okay,match_Sf55_scaffold39543,pct:99_98_	3024	99.11%	1	2914	26	0	25	2938	1	2914	0	5238	96.36%	93.19%
cdna_Pita_60299998	3478	PiptO25Locus_1437_Transcript_10_10_Confidence_0.371_Length_3591_evgclass=main,okay,match_O25Locus_1437_Transcript_4_10_Confidence_0.371_Length_3591,pct:99_99_	3201	99.44%	1	3202	17	1	58	3259	1	3201	0	5812	100.03%	92.06%
cdna_Pita_60300000	3959	PiptO31_Locus_13266_Transcript_9_10_Confidence_0.300_Length_4454_evgclass=main,okay,match_O47_Locus_12058_Transcript_3_8_Confidence_0.526_Length_4190,pct:99_99_	3267	99.69%	1	3234	10	0	159	3392	1	3234	0	5917	98.99%	81.69%
cdna_Pita_607770	1016	PiptO39_Locus_3150_Transcript_7_9_Confidence_0.044_Length_897_evgclass=main,okay,match_O55_Locus_2704_Transcript_2_3_Confidence_0.714_Length_1414,pct:99_96_-sense	609	95.15%	1	577	8	3	1	575	51	609	0	893	94.75%	56.79%
cdna_Pita_608788320	2204	PiptS47f_scaffold54669_Locus_135254_0__6.6_LINEAR_evgclass=main,okay,match_O39_Locus_15505_Transcript_1_6_Confidence_0.381_Length_1776,pct:98_100_	1443	99.38%	1	1443	9	0	438	1880	1	1443	0	2615	100.00%	65.47%
cdna_Pita_608788322	2056	PiptO47_Locus_23850_Transcript_2_6_Confidence_0.154_Length_1840_evgclass=maina2,okay,match_O25Locus_21638_Transcript_2_4_Confidence_0.375_Length_1796,pct:99_100_	1335	99.85%	1	1335	2	0	288	1622	1	1335	0	2455	100.00%	64.93%
cdna_Pita_608788324	2233	PiptO23Locus_2190_Transcript_6_8_Confidence_0.321_Length_1470_evgclass=main,okay,match_O25Locus_2088_Transcript_2_6_Confidence_0.278_Length_2215,pct:100_97_	1452	99.44%	1	1244	7	0	426	1669	1	1244	0	2259	85.67%	55.71%
cdna_Pita_6752879	1747	Piptgg_GG11363_c1_g1_i1_len=1967_evgclass=main,okay,match_O55_Locus_645_Transcript_4_8_Confidence_0.421_Length_1949,pct:99_100_	1302	100.00%	1	1302	0	0	38	1339	1	1302	0	2405	100.00%	74.53%
cdna_Pita_8515095	909	PiptSf31_scaffold34488_Locus_61668_0_51.6_LINEAR_evgclass=main,okay,match_O63_Locus_20109_Transcript_3_3_Confidence_0.571_Length_1044,pct:99_97_	726	99.33%	1	596	3	1	134	728	1	596	0	1077	82.09%	65.57%
cdna_Pita_8515101	692	Piptdfgg_GG50149_c0_g1_i2_evgclass=main,okay,match_gg_GG51436_c0_g1_i2_len=652,pct:99_100_	564	96.46%	1	508	18	0	1	508	57	564	0	839	90.07%	73.41%
cdna_Pita_86558919	1054	PiptO31_Locus_8369_Transcript_8_10_Confidence_0.250_Length_1656_evgclass=main,okay,match_O31_Locus_8369_Transcript_4_10_Confidence_0.222_Length_1324,pct:100_98_	942	99.10%	1	891	8	0	57	947	1	891	0	1602	94.59%	84.54%
cdna_Pita_89058599	1017	PiptO31_Locus_17649_Transcript_4_4_Confidence_0.762_Length_1088_evgclass=main,okay,match_S71f_scaffold34089_Locus_57633_0_35.0_LINEAR,pct:99_100_	702	98.15%	1	703	11	2	26	727	1	702	0	1225	100.14%	69.12%
cdna_Pita_89058601	2373	PiptSf55_scaffold48158_evgclass=main,okay,match_O23Locus_9781_Transcript_10_10_Confidence_0.400_Length_2666,pct:100_100_	1605	99.75%	1	1605	4	0	327	1931	1	1605	0	2942	100.00%	67.64%
cdna_Pita_89058603	1731	Pipt50k_comp13425_c0_seq1_len=2073_evgclass=main,okay,match_O47_Locus_15253_Transcript_4_9_Confidence_0.308_Length_1756,pct:99_100_	1125	99.38%	1	1125	7	0	197	1321	1	1125	0	2039	100.00%	64.99%
cdna_Pita_89058605	2280	PiptSf55_scaffold53440_evgclass=maina2,okay,match_O25Locus_17616_Transcript_1_1_Confidence_1.000_Length_2291,pct:99_100_	1350	99.56%	1	1350	5	1	183	1531	1	1350	0	2459	100.00%	59.21%
cdna_Pita_89058607	2015	PiptO47_Locus_18313_Transcript_1_8_Confidence_0.333_Length_1819_evgclass=main,okay,match_O39_Locus_19280_Transcript_1_9_Confidence_0.156_Length_1314,pct:100_96_	1350	99.85%	1	1350	2	0	13	1362	1	1350	0	2483	100.00%	67.00%
cdna_Pita_9858813	1593	PiptS47f_scaffold14600_Locus_17412_0_71.1_BUBBLE_evgclass=main,okay,match_Sf25_scaffold47733,pct:100_99_	1350	99.14%	1	1280	8	1	24	1300	1	1280	0	2300	94.81%	80.35%
