# Supplementary material for: Combined de novo and genome guided assembly and annotation of the Pinus patula juvenile shoot transcriptome
Source: BMC Genomics. 2015 Dec 12;16:1057. doi: 10.1186/s12864-015-2277-7 (PMC4676862; doi:10.1186/s12864-015-2277-7)
Supplement: Additional file 8: Table S6. — EBSeq differential expression analysis results comparing expression between inoculated and mock-inoculated data. (TSV 6517 kb) [file 12864_2015_2277_MOESM8_ESM.tsv]

Transcript	PPEE	PPDE	PostFC	RealFC	log2(FC)	Inoc_Mean	Mock_Mean
Pipt50k_comp53070_c1_seq1_len=255_0.273_Length_1688,pct:100_88_	0	1	0,004710593	9,50E-05	-13,36	0	63,01642831
Pipt50k_comp64657_c0_seq2_len=105_5_c0_seq9_len=834,pct:98_100_	0	1	0,003757385	7,57E-05	-13,69	0	104,9714921
Pipt50k_comp68632_c0_seq1_len=832_.167_Length_1295,pct:100_100_	0	1	0,002941466	5,92E-05	-14,04	0	172,5745155
PiptO23Locus_3126_Transcript_3_11_0.253_Length_2434,pct:100_89_	0	1	0,012693941	0,000257971	-11,92	0	42,62686465
PiptO25Locus_12046_Transcript_2_1_gth_986_evgclass=noclass,okay	0	1	0,52846668	0,52826717	-0,92	707,1597271	1050,01829
PiptO25Locus_14781_Transcript_12___0.108_Length_683,pct:100_56_	0	1	0,512940221	0,512338321	-0,96	234,0765696	353,3517726
PiptO31_Locus_39447_Transcript_2__f23_scaffold45706,pct:99_100_	0	1	0,001776154	3,57E-05	-14,77	0	167,6205808
PiptO31_Locus_9227_Transcript_6_1_33495_0_57.3_FORK,pct:100_84_	0	1	367,5461069	18264,78199	14,16	206,5797023	0
PiptO39_Locus_67111_Transcript_2__f39_scaffold48721,pct:99_100_	0	1	0,007295095	0,000147464	-12,73	0	40,58534195
PiptO47_Locus_13714_Transcript_2___Sf39_scaffold6960,pct:99_99_	0	1	0,001751297	3,52E-05	-14,79	0	188,7570347
PiptO55_Locus_66679_Transcript_1___1.000_Length_503,pct:99_100_	0	1	0,004134568	8,33E-05	-13,55	0	71,83739177
PiptO55_Locus_72588_Transcript_1__4_Length_446,pct:99_46_-sense	0	1	0,006704832	0,000135453	-12,85	0	44,31966929
PiptO63_Locus_45411_Transcript_1__gth_585_evgclass=noclass,okay	0	1	0,002556003	5,14E-05	-14,25	0	116,3877122
PiptS47f_scaffold21682_Locus_2794_0.800_Length_1410,pct:99_100_	0	1	0,004667081	9,41E-05	-13,38	0	63,60672006
PiptS47f_scaffold43756_Locus_8418_e_1.000_Length_639,pct:99_95_	0	1	0,004517871	9,11E-05	-13,42	0	65,71729149
PiptS47f_scaffold645_Locus_625_0__45_2_67.4_COMPLEX,pct:99_100_	0	1	293,5937483	14579,98019	13,83	165,4170546	0
PiptSf23_scaffold38437_evgclass=m_tch_Sf25_C1400860,pct:99_100_	0	1	0,005787759	0,00011682	-13,06	0	51,23286855
PiptSf23_scaffold41550_evgclass=m_f25_scaffold41973,pct:99_100_	0	1	0,008470838	0,000171429	-12,51	0	34,91074488
PiptSf31_scaffold50945_Locus_1382__c0_seq2_len=1173,pct:99_100_	0	1	0,002841758	5,72E-05	-14,09	0	104,6542716
PiptSf55_C716623_evgclass=main,ok_1.000_Length_1023,pct:100_95_	0	1	0,001856179	3,73E-05	-14,71	0	160,3811537
PiptSf55_scaffold20767_evgclass=m__0.900_Length_485,pct:99_100_	0	1	0,005514806	0,000111281	-13,13	0	53,78337439
PiptSf55_scaffold51161_evgclass=m_e_0.750_Length_993,pct:99_83_	0	1	0,001776154	3,57E-05	-14,77	0	167,6205808
Pipt_75k_comp24965_c0_seq1_len=756_evgclass=noclass,okay	0	1	141,603888	7006,827392	12,77	85,35634152	0
Pipt_75k_comp51360_c0_seq1_len=10_f23_scaffold28265,pct:99_100_	0	1	0,002825715	5,69E-05	-14,10	0	105,2501321
Pipt_75k_comp52532_c0_seq1_len=61__0.667_Length_542,pct:99_100_	0	1	0,008847254	0,000179113	-12,45	0	33,41274036
Piptgg_GG42083_c9_g2_i2_len=1304___0.682_Length_738,pct:98_100_	1,11E-16	1	83,62424251	4117,893138	12,01	46,71138365	0
PiptO25Locus_8610_Transcript_2_10_0.342_Length_2494,pct:100_96_	2,22E-16	1	0,010743318	0,000217908	-12,16	0	32,44441657
Pipt_75k_comp40182_c0_seq1_len=17__0.533_Length_824,pct:99_100_	1,55E-15	1	0,014414225	0,000293432	-11,73	0	31,55970254
PiptSf23_scaffold40052_evgclass=noclass,okay	2,00E-15	1	0,009308564	0,000188539	-12,37	0	31,74210334
PiptO47_Locus_22480_Transcript_3___Length_908,pct:100_78_-sense	7,99E-15	1	0,629498942	0,629119502	-0,67	347,8554351	429,3139174
PiptS71f_C340075__9.0_evgclass=no__Length_404,pct:99_100_-sense	9,21E-15	1	0,013224363	0,000268892	-11,86	0	30,90240243
PiptO39_Locus_31258_Transcript_3__0.615_Length_1861,pct:99_100_	3,13E-14	1	0,017256829	0,000352294	-11,47	0	30,24543829
Piptgg_GG44806_c0_g2_i10_len=2849_0.107_Length_2496,pct:98_100_	4,71E-13	1	0,44234409	0,44106367	-1,18	108,8544818	188,0837736
Pipt_75k_comp14764_c0_seq1_len=83_034_g1_i1_len=837,pct:99_100_	1,67E-12	1	0,010194494	0,000206664	-12,24	0	28,95770831
PiptO39_Locus_10749_Transcript_4___0.727_Length_626,pct:99_100_	2,10E-12	1	0,018876058	0,000385974	-11,34	0	28,48660086
PiptSf39_scaffold2791_evgclass=ma__Length_1517utrorf,pct:99_94_	7,17E-11	1	0,602938735	0,602930075	-0,73	15642,22057	19948,33765
PiptO63_Locus_30104_Transcript_1__0.333_Length_1491,pct:99_100_	7,74E-11	1	0,019900052	0,000407329	-11,26	0	26,99256956
PiptO23Locus_27426_Transcript_1_1__1.000_Length_638,pct:99_100_	9,44E-11	1	0,010811899	0,000219314	-12,15	0	27,28707129
PiptO25Locus_12122_Transcript_1_7_0.224_Length_1725,pct:100_96_	1,11E-10	1	0,717740163	0,717542645	-0,48	579,6257985	627,820989
PiptSf23_scaffold28217_evgclass=m_f23_scaffold28216,pct:100_74_	1,47E-10	1	0,545460888	0,545004131	-0,88	306,6303351	430,9885272
PiptO55_Locus_3941_Transcript_5_8__c1_seq1_len=1896,pct:99_100_	3,86E-10	1	0,749480032	0,749461447	-0,42	5719,714469	5913,308788
Pipt_75k_comp61976_c0_seq10_len=2_0.259_Length_2097,pct:98_100_	5,68E-10	0,999999999	0,019052792	0,000389656	-11,33	0	26,21240514
PiptS47f_scaffold33215_Locus_5099_0.643_Length_1281,pct:99_100_	8,94E-10	0,999999999	0,730951992	0,730757816	-0,45	572,9655774	618,5330562
Piptdf_c45297_g1_i1_len=610_evgcl_410_0__5.4_LINEAR,pct:99_100_	1,39E-09	0,999999999	0,011266796	0,000228644	-12,09	0	26,17331328
PiptO31_Locus_14272_Transcript_6__25_scaffold27920,pct:100_100_	2,79E-09	0,999999997	0,000530289	0,00019125	-12,35	0,297368349	861,5753541
PiptO23Locus_32441_Transcript_7_9_gth_421_evgclass=noclass,okay	3,58E-09	0,999999996	0,541390842	0,540521717	-0,89	162,1104718	238,3438331
PiptO39_Locus_3186_Transcript_6_1_e_0.750_Length_789,pct:99_96_	7,57E-09	0,999999992	0,747285435	0,747144055	-0,42	754,2752413	786,9900643
Pipt_75k_comp61415_c0_seq1_len=14_71_c0_seq1_len=746,pct:99_96_	9,21E-09	0,999999991	0,011611207	0,000235714	-12,05	0	25,38811388
PiptSf39_scaffold38884_evgclass=m_e_0.714_Length_606,pct:99_89_	1,85E-08	0,999999981	0,0117436	0,000238433	-12,03	0	25,0985368
Piptdfgg_GG45252_c0_g1_i1_evgclas__0.857_Length_544,pct:99_100_	1,95E-08	0,99999998	4,012949508	4,159490519	2,06	48,22215356	9,432291629
PiptO47_Locus_7858_Transcript_6_6_63459_1_53.6_FORK,pct:100_81_	3,10E-08	0,999999969	0,664521999	0,664175789	-0,59	363,324655	435,220062
PiptO55_Locus_5612_Transcript_6_9_gth_700_evgclass=noclass,okay	4,12E-08	0,999999959	0,533218585	0,533165358	-0,91	2630,375878	3921,242932
PiptO39_Locus_2742_Transcript_6_1_ength_1678,pct:100_100_-sense	8,76E-08	0,999999912	0,781941318	0,781911201	-0,35	3205,596307	3168,939852
Pipt_75k_comp34105_c0_seq1_len=71_8_c0_seq1_len=516,pct:99_100_	2,97E-07	0,999999703	0,012301976	0,000249908	-11,97	0	23,94579726
Piptgg_GG31386_c2_g1_i2_len=1006___GG30590_c2_g1_i1,pct:99_100_	3,11E-07	0,999999689	0,063575861	0,038783397	-4,69	0,837897105	15,58758815
PiptO31_Locus_48016_Transcript_3___0.588_Length_472,pct:100_91_	5,47E-07	0,999999453	56,07994673	2745,451844	11,42	33,4056805	0
PiptO31_Locus_5674_Transcript_9_1__101.8_FORK,pct:100_71_-sense	6,32E-07	0,999999368	0,761395413	0,761343067	-0,39	1959,266203	2009,423496
PiptSf25_scaffold3757_evgclass=no_001_0__6.5_LINEAR,pct:99_100_	7,29E-07	0,999999271	0,012494259	0,000253862	-11,94	0	23,57268832
Pipt_75k_comp29227_c0_seq1_len=67_82_g1_i1_len=668,pct:100_100_	1,13E-06	0,999998865	0,012591193	0,000255857	-11,93	0	23,38891825
Pipt50k_comp62485_c0_seq8_len=218__0.357_Length_1590,pct:99_96_	1,29E-06	0,999998709	0,249112685	0,246704559	-2,02	42,37740999	134,3610594
PiptO63_Locus_8718_Transcript_3_6_99_0_37.6_LINEAR,pct:100_100_	1,93E-06	0,99999807	0,765457898	0,765451486	-0,39	15830,32868	16004,32615
PiptO39_Locus_251_Transcript_9_14_0.061_Length_1137,pct:100_96_	2,81E-06	0,999997194	0,723737199	0,723718508	-0,47	6036,940689	6598,009291
PiptO23Locus_332_Transcript_19_25__0.243_Length_1767,pct:99_69_	5,12E-06	0,99999488	0,539955469	0,538905616	-0,89	133,4823675	191,8566835
PiptO23Locus_2934_Transcript_4_12_caffold24376,pct:99_94_-sense	7,87E-06	0,999992134	0,649869329	0,649550023	-0,62	403,7082305	476,7275446
PiptSf55_scaffold34680_evgclass=m_328_0_65.7_BUBBLE,pct:100_94_	1,17E-05	0,999988256	0,618687127	0,617903241	-0,69	169,0579587	215,7757253
PiptO63_Locus_10241_Transcript_4__gth_834_evgclass=noclass,okay	1,66E-05	0,999983442	0,544612614	0,544266253	-0,88	405,2318689	562,5963227
PiptO47_Locus_3095_Transcript_10__0.281_Length_1035,pct:99_100_	1,89E-05	0,999981134	0,77581478	0,775784506	-0,37	3248,058721	3251,148263
PiptSf25_scaffold9888_evgclass=ma_f23_scaffold9702,pct:100_100_	2,18E-05	0,999978172	0,513878673	0,512204169	-0,97	83,85904661	125,3629927
PiptO47_Locus_26548_Transcript_10_0.571_Length_1789,pct:99_100_	2,55E-05	0,999974466	0,421216819	0,419149193	-1,25	65,96066067	119,8348845
PiptO31_Locus_51737_Transcript_4___1.000_Length_686,pct:100_99_	2,57E-05	0,999974262	0,271604409	0,260991199	-1,94	10,23123911	31,01859312
PiptSf31_scaffold2888_Locus_3069__Sf39_scaffold8291,pct:100_97_	3,44E-05	0,999965566	0,742691734	0,74264603	-0,43	2363,012288	2461,986326
Pipt_75k_comp74882_c0_seq1_len=38_51_g1_i2_len=3802,pct:99_100_	3,73E-05	0,999962679	0,018778963	0,016237142	-5,94	3,52834999	144,7202683
PiptSf55_scaffold8703_evgclass=noclass,okay	4,00E-05	0,99996001	0,553518257	0,553477857	-0,85	3449,657035	4751,894713
PiptO63_Locus_30774_Transcript_1__e_0.667_Length_645,pct:99_83_	4,14E-05	0,999958649	0,517914664	0,516883442	-0,95	137,3634808	202,8344541
PiptO25Locus_4491_Transcript_3_10__0.525_Length_990,pct:100_94_	5,06E-05	0,999949356	0,56446562	0,56400757	-0,83	303,1503296	409,043152
PiptSf25_scaffold29581_evgclass=m_f23_scaffold27774,pct:99_100_	6,81E-05	0,999931924	0,626849429	0,626805495	-0,67	3005,934693	3677,680588
PiptSf25_scaffold39977_evgclass=m_0.538_Length_1379,pct:99_100_	8,73E-05	0,999912718	0,464642117	0,463036571	-1,11	87,47243388	145,8007245
Pipt_75k_comp70616_c2_seq4_len=23_6_c2_seq2_len=2427,pct:98_97_	0,000167704	0,999832296	16,17839078	19,13552959	4,26	55,51686291	2,745623445
PiptO47_Locus_938_Transcript_21_3_f23_scaffold11007,pct:98_100_	0,000170866	0,999829134	0,725920385	0,725811331	-0,46	1030,294813	1096,624302
PiptO63_Locus_49895_Transcript_1__0.833_Length_1871,pct:99_100_	0,000183443	0,999816557	0,500783809	0,498081813	-1,01	52,38324841	83,86317286
Piptdf_c66906_g1_i2_len=931_evgcl_S71f_C377687_22.0,pct:99_100_	0,000187771	0,999812229	0,428403897	0,424088672	-1,24	31,80285457	56,30202997
PiptO23Locus_11673_Transcript_7_1_Length_2171utrorf,pct:100_90_	0,000191949	0,999808051	0,099172482	0,07999863	-3,64	2,045894242	19,36058176
PiptO25Locus_1367_Transcript_8_9__0.222_Length_1970,pct:99_100_	0,000197988	0,999802012	0,551790872	0,54950532	-0,86	60,77316785	86,90156509
Pipt_75k_comp72755_c1_seq2_len=10_40_4_51.1_COMPLEX,pct:100_65_	0,000200836	0,999799164	0,231333495	0,219034614	-2,19	7,683237355	26,1998216
PiptO23Locus_7582_Transcript_9_10_0.269_Length_1040,pct:100_99_	0,000205532	0,999794468	0,748024493	0,747959891	-0,42	1645,19827	1724,374561
Pipt_75k_comp74773_c1_seq7_len=21_f25_scaffold15875,pct:100_56_	0,000222027	0,999777973	0,013532354	0,005405609	-7,53	0,347920968	41,77684477
PiptS47f_scaffold38526_Locus_6542_.5_FORK_evgclass=noclass,okay	0,000230447	0,999769553	0,521659237	0,519191983	-0,95	57,0529147	87,72365251
PiptO39_Locus_320_Transcript_10_1_0.144_Length_1717,pct:100_95_	0,000272127	0,999727873	229,4297027	262,4656134	8,04	1079,688074	3,229546137
PiptO55_Locus_225_Transcript_4_10__0.378_Length_738,pct:99_100_	0,00029781	0,99970219	0,5122381	0,511432639	-0,97	174,1333564	261,1146847
PiptO31_Locus_7228_Transcript_4_9_e_0.269_Length_986,pct:99_99_	0,000312911	0,999687089	0,784474099	0,784368181	-0,35	902,9462441	893,8024096
PiptO47_Locus_23728_Transcript_4__0.550_Length_1355,pct:100_93_	0,00031826	0,99968174	0,62633425	0,625189885	-0,68	115,0171855	142,5111541
PiptO47_Locus_10186_Transcript_6__3_c3_seq1_len=2630,pct:99_88_	0,0003215	0,9996785	0,240521182	0,237024244	-2,08	29,70899085	90,46423562
PiptO55_Locus_5969_Transcript_1_1_0.269_Length_1038,pct:100_96_	0,000450762	0,999549238	0,815002805	0,814983389	-0,30	4392,028021	4157,203198
PiptO47_Locus_4284_Transcript_8_1_gth_753_evgclass=noclass,okay	0,000461082	0,999538918	0,389639645	0,387529525	-1,37	62,8994691	131,0364864
PiptS71f_scaffold9308_Locus_4147__e_0.933_Length_563,pct:98_97_	0,000483623	0,999516377	0,271795046	0,263602319	-1,92	13,35097789	38,57963676
PiptO47_Locus_45289_Transcript_4__f55_scaffold23902,pct:99_100_	0,000658357	0,999341643	0,48527536	0,481735563	-1,05	39,55349496	62,29500504
Piptdfgg_GG36539_c0_g1_i1_evgclas_1.000_Length_472,pct:100_100_	0,00088985	0,99911015	0,553358145	0,551912233	-0,86	96,09084584	133,3306422
Pipt_75k_comp56038_c0_seq1_len=50_169_g1_i1_len=508,pct:98_100_	0,000907471	0,999092529	0,014268427	0,000290422	-11,75	0	20,60452322
Pipt_75k_comp85598_c0_seq1_len=83_tch_Sf25_C1386896,pct:99_100_	0,000907471	0,999092529	0,014268427	0,000290422	-11,75	0	20,60452322
PiptO31_Locus_24371_Transcript_8__e_0.308_Length_640,pct:99_95_	0,000967802	0,999032198	0,667162509	0,667032934	-0,58	969,5846848	1109,8802
Pipt50k_comp67153_c0_seq4_len=190_523_0_32.3_COMPLEX,pct:98_99_	0,001065687	0,998934313	0,456636534	0,454916031	-1,14	81,25925107	137,4821759
PiptO39_Locus_9276_Transcript_10__0.224_Length_1832,pct:99_100_	0,001174345	0,998825655	0,561929782	0,561363746	-0,83	244,7483247	338,3283183
PiptS71f_C384913_28.0_evgclass=ma__1.000_Length_874,pct:99_100_	0,001217233	0,998782767	0,319506558	0,313335021	-1,67	19,49728841	50,69403338
PiptS63f_scaffold43133_Locus_8080_0.400_Length_1101,pct:99_100_	0,001267859	0,998732141	0,798483129	0,79841459	-0,32	1327,664125	1298,293242
Piptdf_c36073_g1_i1_len=472_evgcl_61_c0_seq1_len=422,pct:99_99_	0,001525585	0,998474415	0,009742964	0,00348219	-8,17	0,293782287	46,22095749
Pipt50k_comp57140_c0_seq3_len=135_S71f_C404889_72.0,pct:99_100_	0,001542766	0,998457234	0,683628238	0,683404623	-0,55	546,415485	611,2896064
Pipt_75k_comp64266_c0_seq3_len=15_e_0.311_Length_641,pct:98_97_	0,001625159	0,998374841	0,252822556	0,239647979	-2,06	7,729406711	23,41582382
PiptO47_Locus_6684_Transcript_5_1__0.176_Length_1847,pct:98_95_	0,001882906	0,998117094	0,687796466	0,687356228	-0,54	275,9105172	312,5649516
Pipt50k_comp59991_c0_seq3_len=137_e_0.667_Length_645,pct:99_83_	0,002063829	0,997936171	0,606703776	0,605770453	-0,72	144,3301058	185,2788089
Pipt50k_comp64795_c0_seq3_len=244_.500_Length_2725,pct:100_100_	0,002329208	0,997670792	0,732675154	0,732453356	-0,45	498,513405	526,2624172
PiptO31_Locus_17073_Transcript_10_.133_Length_1565,pct:100_100_	0,002559634	0,997440366	0,725452731	0,725396135	-0,46	1988,254392	2099,543709
Pipt50k_comp64210_c2_seq1_len=132_0.286_Length_1222,pct:99_100_	0,002962293	0,997037707	0,699688112	0,699378526	-0,52	383,699868	426,5351551
PiptO63_Locus_31402_Transcript_1__02_1_32.1_COMPLEX,pct:99_100_	0,003137476	0,996862524	0,754156749	0,753804968	-0,41	298,7712033	309,3352408
PiptO25Locus_1626_Transcript_8_15__Length_1419utrorf,pct:99_36_	0,003244778	0,996755222	0,471160049	0,468534474	-1,09	53,40736519	86,29455321
PiptO23Locus_8075_Transcript_10_1_0.263_Length_2510,pct:99_100_	0,003443862	0,996556138	0,472448283	0,471112223	-1,09	104,6204347	171,7457592
PiptO55_Locus_14015_Transcript_4__Sf55_scaffold8053,pct:99_100_	0,003814856	0,996185144	0,718522773	0,718267951	-0,48	449,6411667	481,321877
PiptO47_Locus_20647_Transcript_7__0.667_Length_1493,pct:99_100_	0,003916198	0,996083802	0,566999161	0,564926257	-0,82	66,25521767	90,42853264
PiptO39_Locus_26418_Transcript_5__0.424_Length_1775,pct:99_100_	0,004027187	0,995972813	0,645348717	0,644535339	-0,63	158,2129972	196,4579401
PiptO47_Locus_1864_Transcript_3_1_0.455_Length_1853,pct:100_88_	0,004223469	0,995776531	0,684825173	0,684549604	-0,55	444,787349	504,5149114
Piptdf_c68709_g2_i1_len=1744_evgc_709_g2_i3_len=1270,pct:99_62_	0,00492993	0,99507007	0,182392136	0,17413498	-2,52	9,673686174	41,3696841
PiptO25Locus_26226_Transcript_2_4__GG27137_c0_g2_i1,pct:100_96_	0,005144606	0,994855394	0,02396225	0,000492476	-10,99	0	19,5802146
PiptO39_Locus_4420_Transcript_8_9_0.231_Length_1059,pct:100_94_	0,005537238	0,994462762	0,825262741	0,825194894	-0,28	1201,606347	1136,233239
PiptO47_Locus_4080_Transcript_1_1_5_c0_seq1_len=571,pct:99_100_	0,006652266	0,993347734	68,10263042	102,9452458	6,69	117,9747761	0,556879006
PiptSf55_scaffold26228_evgclass=m_f39_scaffold43619,pct:99_100_	0,00728966	0,99271034	0,61875303	0,618640178	-0,69	1176,279853	1471,056495
Pipt_75k_comp75400_c2_seq5_len=10_057_0_57.6_COMPLEX,pct:99_98_	0,007697374	0,992302626	0,738728162	0,738451192	-0,44	394,6032271	411,6907512
Piptdfgg_GG35678_c0_g1_i2_evgclas__c1_g1_i1_len=646,pct:99_100_	0,008281466	0,991718534	0,33144478	0,321285668	-1,64	12,08037856	28,0997073
PiptSf31_scaffold26153_Locus_4043_COMPLEX_evgclass=noclass,okay	0,008566024	0,991433976	0,526687401	0,524987146	-0,93	82,39663373	122,9487588
Piptgg_GG3759_c2_g1_i1_len=1235_e_0.143_Length_1183,pct:99_100_	0,009403241	0,990596759	0,665618435	0,665614169	-0,59	29468,10119	33911,27444
PiptS63f_scaffold1709_Locus_747_3_g_GG15586_c2_g1_i1,pct:99_97_	0,011180018	0,988819982	0,680076244	0,680065376	-0,56	11313,52146	12688,44498
Pipt50k_comp67328_c0_seq2_len=189_20_g1_i3_len=1320,pct:98_100_	0,01144796	0,98855204	0,429475208	0,426682906	-1,23	49,10511234	88,17017428
Pipt_75k_comp74772_c0_seq10_len=1__c0_seq1_len=1758,pct:100_99_	0,011720939	0,988279061	0,013483703	0,004155114	-7,91	0,232088007	40,83542787
PiptO31_Locus_1804_Transcript_2_9__0.182_Length_709,pct:100_91_	0,012249342	0,987750658	0,837646679	0,837629867	-0,26	4566,835633	4278,668702
Pipt_75k_comp45711_c0_seq1_len=52__1.000_Length_426,pct:99_100_	0,012905133	0,987094867	0,015071477	0,000307012	-11,67	0	19,49076521
PiptO39_Locus_4836_Transcript_2_1_0.200_Length_1068,pct:99_100_	0,013085363	0,986914637	0,659006465	0,658977164	-0,60	4339,651254	5011,607237
PiptS63f_scaffold12279_Locus_5979__Length_760,pct:99_100_-sense	0,013243936	0,986756064	0,632330593	0,632143045	-0,66	698,6975848	846,6672718
PiptO39_Locus_4830_Transcript_1_2_0.933_Length_2445,pct:99_100_	0,013479463	0,986520537	0,5141766	0,511295373	-0,97	48,3738923	72,49194767
Pipt_75k_comp72914_c0_seq1_len=21_caffold21137utrorf,pct:99_95_	0,01484531	0,98515469	0,689104581	0,688883052	-0,54	545,8744372	612,0851791
PiptO31_Locus_6366_Transcript_8_1_24002_0_25.4_FORK,pct:98_100_	0,017502959	0,982497041	0,546729757	0,543894237	-0,88	49,49425911	69,5931085
PiptO55_Locus_29019_Transcript_3__f55_scaffold29736,pct:99_100_	0,01757694	0,98242306	0,514012113	0,510570231	-0,97	41,02156215	61,42967154
PiptS71f_C371905__6.0_evgclass=noclass,okay	0,017794988	0,982205012	0,038322397	0,013955453	-6,16	0,293782287	20,88547475
PiptO55_Locus_8141_Transcript_9_1_0.448_Length_2592,pct:100_92_	0,018021518	0,981978482	0,602014711	0,600676967	-0,74	101,7341434	129,0397202
Pipt_75k_comp64017_c0_seq1_len=10__0.714_Length_833,pct:99_100_	0,018330572	0,981669428	0,347785573	0,341518454	-1,55	19,81896795	43,68799873
PiptO63_Locus_2309_Transcript_9_1_e_0.224_Length_725,pct:98_92_	0,018882873	0,981117127	0,688305377	0,688049346	-0,54	474,0421043	526,9114913
PiptO39_Locus_25211_Transcript_10__0.400_Length_664,pct:99_100_	0,019352695	0,980647305	0,606805407	0,606394409	-0,72	328,6346051	420,9783005
PiptO39_Locus_10421_Transcript_1___0.215_Length_1304,pct:98_96_	0,019725511	0,980274489	0,594329494	0,59329585	-0,75	132,2514056	168,5811502
Piptdfgg_GG18818_c0_g1_i1_evgclas__c0_g1_i1_len=569,pct:99_100_	0,023300102	0,976699898	0,636958787	0,636781761	-0,65	737,1233088	908,9624556
Pipt50k_comp58653_c1_seq3_len=103_caffold30013,pct:99_48_-sense	0,023857011	0,976142989	0,673335746	0,672550276	-0,57	157,9743247	178,7777213
PiptS63f_scaffold218_Locus_87_0_5_7_c3_g1_i1_len=948,pct:98_86_	0,025787689	0,974212311	0,739416548	0,739000509	-0,44	262,6112676	273,382418
PiptO47_Locus_35069_Transcript_2__0.714_Length_1045,pct:98_100_	0,025966041	0,974033959	0,327885179	0,316902202	-1,66	11,23109526	28,07512888
PiptS63f_scaffold9426_Locus_4394__s_4394_1_50.6_FORK,pct:99_98_	0,026153409	0,973846591	0,694174187	0,693782962	-0,53	306,8179317	338,1700576
Pipt50k_comp67246_c0_seq5_len=155_51_g1_i1_len=1472,pct:99_100_	0,026616957	0,973383043	0,657267961	0,657048104	-0,61	580,5955418	684,5734177
Pipt50k_comp66492_c1_seq2_len=129_61_g4_i2_len=1324,pct:100_77_	0,027050941	0,972949059	0,228941436	0,202068692	-2,31	3,185223363	13,53393954
PiptO55_Locus_442_Transcript_8_10_gth_539_evgclass=noclass,okay	0,027499257	0,972500743	0,687094084	0,686430969	-0,54	182,9775074	203,6297409
PiptO25Locus_17239_Transcript_6_9_gth_684_evgclass=noclass,okay	0,029230073	0,970769927	0,427256278	0,426774324	-1,23	286,8098929	502,1199604
PiptO63_Locus_55104_Transcript_1__448_0_10.8_LINEAR,pct:99_100_	0,030586816	0,969413184	0,353466462	0,341203993	-1,55	10,10980822	24,29170066
PiptO25Locus_9286_Transcript_8_10__0.304_Length_1013,pct:99_98_	0,030807287	0,969192713	0,778534162	0,778495642	-0,36	2530,531887	2496,977057
Pipt_75k_comp69501_c0_seq1_len=18__c0_seq4_len=1735,pct:98_100_	0,031076004	0,968923996	0,738045528	0,737845025	-0,44	543,759113	577,9490071
PiptO23Locus_5127_Transcript_7_10_0.203_Length_1703,pct:100_99_	0,033499721	0,966500279	0,333647457	0,323430327	-1,63	11,74060331	27,20313006
PiptO31_Locus_3277_Transcript_6_1_c0_g1_i1_len=2502,pct:99_100_	0,038196275	0,961803725	0,783388457	0,783300488	-0,35	1088,28994	1075,811226
PiptO25Locus_20468_Transcript_3_4_8_c0_seq2_len=3209,pct:99_99_	0,042109385	0,957890615	0,481320853	0,480898019	-1,06	337,322213	532,6674395
PiptO47_Locus_1499_Transcript_6_1_gth_899_evgclass=noclass,okay	0,042145836	0,957854164	0,592655166	0,592157398	-0,76	273,2989998	353,7391427
PiptSf23_scaffold15014_evgclass=m_3516_0_53.0_LINEAR,pct:98_99_	0,045632235	0,954367765	0,533781477	0,530790194	-0,91	46,90866795	66,32274508
PiptO25Locus_14529_Transcript_3_5_1.000_Length_2712,pct:98_100_	0,046151628	0,953848372	21,5140786	50,92037003	5,67	20,04776252	0,363658734
Pipt_75k_comp76314_c2_seq4_len=1273_evgclass=noclass,okay	0,046828642	0,953171358	0,369044013	0,360470159	-1,47	15,2437684	31,60970688
Pipt50k_comp34285_c0_seq1_len=201_0.194_Length_1863,pct:98_100_	0,04863417	0,95136583	0,142854759	0,139643441	-2,84	20,79093974	108,709812
PiptO63_Locus_16509_Transcript_6__0.474_Length_938,pct:100_100_	0,04937565	0,95062435	0,630183733	0,629055561	-0,67	116,4826304	146,2582944
Piptdfgg_GG30177_c0_g1_i1_evgclas_Sf55_scaffold6000,pct:98_100_	0,050193309	0,949806691	0,453317029	0,451946257	-1,15	101,8090755	172,0341593
Pipt_75k_comp71070_c1_seq21_len=2__0.296_Length_1189,pct:99_99_	0,055586469	0,944413531	0,776291797	0,77600828	-0,37	346,5232042	344,3336161
PiptO55_Locus_2297_Transcript_2_1_93_1_57.7_BUBBLE,pct:100_100_	0,055671942	0,944328058	0,734618087	0,734566392	-0,45	2134,091489	2216,819074
PiptSf31_scaffold34444_Locus_6157_0.833_Length_1019,pct:98_100_	0,056499035	0,943500965	0,231865013	0,209273555	-2,26	3,989911965	14,11057213
PiptO63_Locus_20828_Transcript_4___0.517_Length_903,pct:99_100_	0,058591087	0,941408913	0,513944324	0,511396555	-0,97	55,39758745	81,17683598
Pipt_75k_comp8463_c0_seq1_len=494_evgclass=noclass,okay	0,059849698	0,940150302	0,039549939	0,014414173	-6,12	0,293782287	20,51035262
Pipt50k_comp52648_c0_seq1_len=280_0.714_Length_1992,pct:100_96_	0,065212587	0,934787413	0,715125939	0,714877835	-0,48	464,5926146	495,6075645
Piptdfgg_GG32607_c0_g1_i2_evgclas__c0_g1_i2_len=376,pct:99_100_	0,067290604	0,932709396	0,644924082	0,644309968	-0,63	210,8112761	247,4160543
Piptgg_GG2918_c4_g1_i1_len=2572_e__c4_g1_i5_len=2443,pct:98_99_	0,067475535	0,932524465	0,654699997	0,653557242	-0,61	111,4694263	132,2283481
Pipt50k_comp65628_c1_seq1_len=199_0.183_Length_1982,pct:99_100_	0,069590224	0,930409776	0,015648345	0,000318946	-11,61	0	18,76125371
Pipt_75k_comp72075_c0_seq17_len=2__c0_seq34_len=2262,pct:98_99_	0,076253588	0,923746412	0,022766493	0,00046734	-11,06	0	18,48992324
PiptO55_Locus_28864_Transcript_2__8_c0_g1_i1_len=526,pct:99_89_	0,078697735	0,921302265	0,330940218	0,327057696	-1,61	31,79462527	71,31739938
PiptSf39_scaffold15090_evgclass=m_e_0.400_Length_573,pct:99_90_	0,080624495	0,919375505	14,10934161	14,79207094	3,89	156,2277456	6,56681272
PiptO23Locus_19912_Transcript_4_1__0.142_Length_505,pct:100_77_	0,083354815	0,916645185	0,46164768	0,455849866	-1,13	24,18547183	39,96893541
Piptdfgg_GG44303_c2_g1_i2_evgclas_30060_0_58.9_FORK,pct:98_100_	0,085952651	0,914047349	45,13380911	255,1855597	8,00	31,90317436	0,094606067
Pipt_75k_comp67402_c0_seq4_len=21__c0_seq2_len=2109,pct:98_100_	0,087257409	0,912742591	0,644219415	0,643758768	-0,64	281,4410971	339,5114119
Pipt50k_comp67566_c0_seq4_len=105_caffold2175utrorf,pct:98_100_	0,08845447	0,91154553	0,287761666	0,277598601	-1,85	10,95680776	28,59268393
PiptS63f_C565005_79.0_evgclass=ma_0.417_Length_1303,pct:99_100_	0,090916313	0,909083687	0,686418495	0,686403763	-0,54	8260,499748	9200,750419
PiptO39_Locus_26993_Transcript_1__0.583_Length_1135,pct:98_100_	0,094678286	0,905321714	0,155745166	0,132161013	-2,92	2,578183586	14,63655258
Pipt50k_comp40742_c0_seq1_len=199_155_0__9.6_LINEAR,pct:99_100_	0,098279718	0,901720282	0,376272336	0,36965457	-1,44	19,90244353	40,01363706
PiptO25Locus_13431_Transcript_4_4__0.786_Length_1774,pct:99_92_	0,098570527	0,901429473	0,066461149	0,053098634	-4,24	2,01913109	26,17548762
PiptO23Locus_3897_Transcript_2_11__c0_seq13_len=1064,pct:99_96_	0,102292554	0,897707446	0,026395298	0,007717583	-7,02	0,211523247	19,66467367
PiptO23Locus_14549_Transcript_6_1__0.419_Length_1328,pct:99_81_	0,102728028	0,897271972	0,598798163	0,598032957	-0,74	178,2795076	225,2822194
PiptO39_Locus_26124_Transcript_1___0.237_Length_1076,pct:98_66_	0,103963487	0,896036513	0,399999293	0,392108417	-1,35	16,82130719	31,88603398
PiptSf31_scaffold1725_Locus_1816__850_0__7.5_LINEAR,pct:99_100_	0,105545663	0,894454337	0,37886637	0,36832264	-1,44	12,3139541	25,0646786
PiptO47_Locus_1020_Transcript_1_1_0.269_Length_1114,pct:99_100_	0,110951517	0,889048483	0,799843976	0,799647394	-0,32	460,5630781	445,4338933
PiptO25Locus_17675_Transcript_4_5_c1_seq2_len=1817,pct:100_100_	0,1166048	0,8833952	18,03271695	32,43338026	5,02	21,64166897	0,339696194
PiptO63_Locus_14764_Transcript_3___0.545_Length_443,pct:100_53_	0,116670421	0,883329579	0,620993031	0,620980994	-0,69	11011,96834	13904,5382
PiptO25Locus_4641_Transcript_4_12__0.101_Length_1463,pct:98_74_	0,118970209	0,881029791	0,642787606	0,641824802	-0,64	134,7838822	159,3576778
PiptO39_Locus_159_Transcript_5_9__517_0_62.5_LINEAR,pct:99_100_	0,120027264	0,879972736	0,717946118	0,717267398	-0,48	168,2014416	184,9516981
PiptO47_Locus_3385_Transcript_4_8__0.262_Length_1248,pct:99_97_	0,120037456	0,879962544	0,617581082	0,617534453	-0,70	2868,465832	3554,038307
PiptO55_Locus_6548_Transcript_7_9__0.343_Length_972,pct:98_100_	0,120396156	0,879603844	0,540675736	0,537981515	-0,89	52,12145783	73,09210317
PiptS47f_scaffold42948_Locus_8095__1.000_Length_680,pct:100_97_	0,122087621	0,877912379	35,04205415	60,05534248	5,91	48,62235447	0,668767026
PiptSf55_scaffold6555_evgclass=no_494_3_41.9_COMPLEX,pct:98_58_	0,124884464	0,875115536	0,310390423	0,301653284	-1,73	13,48204341	36,98655517
PiptS47f_C840378_68.0_evgclass=ma_atch_Sf55_C714659,pct:99_100_	0,128859301	0,871140699	0,730092328	0,729892427	-0,45	558,4100332	592,4959309
PiptO39_Locus_5079_Transcript_11__g_GG24609_c1_g1_i1,pct:98_61_	0,128970882	0,871029118	0,582632163	0,58256875	-0,78	2161,81418	2807,801908
Pipt_75k_comp69643_c2_seq27_len=1_c1_seq11_len=1681,pct:98_100_	0,13147391	0,86852609	0,015894479	0,000324042	-11,59	0	18,46610784
Piptdfgg_GG26983_c5_g1_i2_evgclas_0.167_Length_2321,pct:100_76_	0,133673566	0,866326434	0,712441753	0,712231843	-0,49	551,1841652	589,6938346
PiptSf39_scaffold27446_evgclass=m__0.412_Length_847,pct:100_74_	0,135515448	0,864484552	0,409866642	0,401110596	-1,32	15,39150728	28,63122028
Piptdf_c65014_g4_i1_len=2418_evgc_0.141_Length_1615,pct:99_100_	0,136886066	0,863113934	0,016012473	0,000326486	-11,58	0	18,44268682
Pipt_75k_comp59772_c0_seq4_len=18_403_g2_i1_len=945,pct:98_100_	0,139009262	0,860990738	0,666324025	0,666210498	-0,59	1106,942156	1257,069077
PiptO25Locus_7643_Transcript_1_10_0.457_Length_1891,pct:99_100_	0,139421526	0,860578474	0,634977709	0,634419149	-0,66	234,8766524	284,8644554
PiptO25Locus_14095_Transcript_2_2__0.385_Length_989,pct:99_100_	0,139893979	0,860106021	0,550999907	0,548103613	-0,87	48,08697832	65,57325974
Piptdf_c69559_g1_i1_len=2334_evgc__0.340_Length_1721,pct:98_93_	0,140942032	0,859057968	0,050521873	0,021118316	-5,57	0,393731326	17,33136918
PiptS47f_scaffold54792_Locus_1359_39_scaffold35598,pct:100_100_	0,142629563	0,857370437	0,22985135	0,214597436	-2,22	5,933022734	24,49837905
PiptS71f_C340455__4.0_evgclass=noclass,okay	0,142956284	0,857043716	0,019069396	0,000390002	-11,32	0	18,31459211
Piptdfgg_GG27557_c3_g1_i1_evgclas_095_0_45.3_COMPLEX,pct:98_97_	0,145528815	0,854471185	0,739638479	0,739129097	-0,44	213,3658288	223,8250243
PiptO39_Locus_18616_Transcript_1___0.300_Length_567,pct:99_100_	0,153048197	0,846951803	0,77731203	0,777118528	-0,36	504,9345208	503,1242688
PiptO47_Locus_13426_Transcript_4___GG37213_c3_g1_i1,pct:99_100_	0,154413828	0,845586172	0,776638873	0,776491865	-0,36	666,838322	662,7589633
PiptSf39_scaffold43691_evgclass=m_f25_scaffold26021,pct:99_100_	0,159682849	0,840317151	0,384345181	0,378234262	-1,40	21,68908107	41,72890822
PiptO39_Locus_7274_Transcript_9_1_6064_g1_i2_len=501,pct:99_40_	0,164515957	0,835484043	0,17950623	0,148210463	-2,75	2,189646574	10,50911255
Pipt50k_comp64746_c0_seq2_len=113__0.571_Length_780,pct:99_100_	0,164670426	0,835329574	0,586019396	0,583196339	-0,78	48,43173177	65,08313765
PiptO47_Locus_18411_Transcript_2__1.000_Length_1338,pct:98_100_	0,167212005	0,832787995	0,491369565	0,488643133	-1,03	51,49085581	78,74381812
PiptSf25_scaffold3451_evgclass=ma_Sf25_scaffold3454,pct:100_57_	0,173520507	0,826479493	0,52971407	0,52463391	-0,93	27,63590749	42,43097787
PiptSf55_scaffold1999_evgclass=ma_0.183_Length_1645,pct:99_100_	0,179684366	0,820315634	0,698227986	0,698183809	-0,52	2700,882737	2938,749932
PiptS63f_scaffold3295_Locus_1440__Sf55_scaffold6856,pct:100_90_	0,182197847	0,817802153	0,712508159	0,711885024	-0,49	185,943201	200,448726
Pipt50k_comp66115_c0_seq5_len=795_e_0.591_Length_625,pct:98_59_	0,182587068	0,817412932	0,610391682	0,609405278	-0,71	136,8060353	172,4355692
PiptO25Locus_13118_Transcript_2_1_0.176_Length_1982,pct:99_100_	0,191469602	0,808530398	31,88988	155,8817344	7,28	21,25863437	0,066825481
PiptO55_Locus_15819_Transcript_1__0.275_Length_1307,pct:99_100_	0,191754303	0,808245697	0,63706509	0,636983868	-0,65	1609,224333	1917,843852
Piptdfgg_GG19443_c6_g1_i1_evgclas__0.274_Length_1892,pct:99_98_	0,192178301	0,807821699	0,016056495	0,000327398	-11,58	0	18,27676898
Pipt50k_comp47253_c0_seq1_len=126_1.000_Length_1220,pct:99_100_	0,194565935	0,805434065	0,539476759	0,536514231	-0,90	46,85825185	65,94421244
Pipt_75k_comp75407_c2_seq1_len=379_evgclass=noclass,okay	0,195971999	0,804028001	0,668149655	0,667510267	-0,58	196,0805532	221,7490673
PiptO39_Locus_18863_Transcript_1___0.250_Length_979,pct:99_100_	0,198473939	0,801526061	0,624822031	0,62240195	-0,68	54,60458209	70,85052176
PiptO55_Locus_6100_Transcript_5_6__Length_671,pct:100_95_-sense	0,199694764	0,800305236	0,7892136	0,789165986	-0,34	1975,447094	1937,80241
PiptSf39_scaffold42456_evgclass=m_456_0_11.4_LINEAR,pct:99_100_	0,20201007	0,79798993	0,07093124	0,061295684	-4,03	3,258980688	50,76513257
PiptO47_Locus_450_Transcript_5_6__e_0.562_Length_994,pct:98_99_	0,202554722	0,797445278	0,087270692	0,080253659	-3,64	6,199970763	49,39327384
Piptdf_c65299_g1_i8_len=967_evgcl_99_g1_i6_len=862,pct:100_100_	0,202696785	0,797303215	3,273373177	3,327358127	1,73	78,59821666	18,58154924
Pipt_75k_comp79471_c0_seq1_len=80__1.000_Length_489,pct:100_90_	0,203771041	0,796228959	0,131151481	0,083854443	-3,58	0,860989106	7,422844699
Pipt50k_comp58590_c0_seq2_len=153_5_0_62.9_COMPLEX,pct:100_100_	0,203982607	0,796017393	0,765236648	0,765180975	-0,39	1825,70506	1830,037279
PiptO31_Locus_44869_Transcript_3__0.500_Length_1300,pct:98_100_	0,211471132	0,788528868	0,587320455	0,584784478	-0,77	53,62992146	70,09622013
PiptS71f_C353973_15.0_evgclass=ma_0291_0_14.7_LINEAR,pct:99_91_	0,212251428	0,787748572	26,79030544	36,93286012	5,21	52,43294106	1,354628786
PiptO47_Locus_10031_Transcript_1___c0_seq2_len=1067,pct:99_100_	0,213978818	0,786021182	0,698612524	0,697767955	-0,52	141,1076067	154,9717018
PiptO31_Locus_5206_Transcript_6_1_0.281_Length_1380,pct:100_99_	0,214176221	0,785823779	0,816081297	0,816010705	-0,29	1201,949783	1135,884544
PiptO23Locus_12351_Transcript_2_8_e_0.289_Length_377,pct:98_97_	0,214219204	0,785780796	0,635043583	0,633630708	-0,66	93,19320687	113,1506398
PiptO55_Locus_32115_Transcript_1___0.833_Length_1137,pct:99_99_	0,216699778	0,783300222	0,565647995	0,5626256	-0,83	46,1327652	63,58848168
Pipt_75k_comp71323_c1_seq2_len=56_3_c1_seq12_len=482,pct:99_96_	0,216908821	0,783091179	0,501200838	0,496853343	-1,01	32,0530273	52,57583402
PiptO55_Locus_79489_Transcript_2__091_0__7.2_LINEAR,pct:100_99_	0,219644729	0,780355271	0,05665081	0,014471169	-6,11	0,180460191	11,97542928
Pipt_75k_comp68667_c1_seq3_len=573_evgclass=noclass,okay	0,219901267	0,780098733	0,120940213	0,073164593	-3,77	0,734455718	7,680673434
Piptdfgg_GG35108_c0_g1_i1_evgclas_c0_g1_i1_len=1150,pct:100_84_	0,226029575	0,773970425	0,716697403	0,716396827	-0,48	381,0323171	406,7153716
PiptO25Locus_16831_Transcript_1_1__Length_770,pct:100_69_-sense	0,230097584	0,769902416	0,600972859	0,59895949	-0,74	67,47013381	86,11656811
Pipt50k_comp61974_c0_seq5_len=206__c0_seq4_len=1554,pct:99_100_	0,23528548	0,76471452	0,379234077	0,374428666	-1,42	26,64889605	56,31963643
Piptdf_c49193_g1_i1_len=1918_evgc_0.583_Length_1927,pct:100_99_	0,237728706	0,762271294	0,524711342	0,520902795	-0,94	36,76924435	52,60404682
PiptO39_Locus_17409_Transcript_4___0.262_Length_2223,pct:99_98_	0,23926268	0,76073732	0,641280661	0,639692082	-0,64	81,48176856	97,02250802
Pipt50k_comp50876_c0_seq1_len=206_0.471_Length_2044,pct:99_100_	0,246604972	0,753395028	0,769159076	0,768877107	-0,38	355,4513995	354,3981922
PiptS47f_scaffold4161_Locus_4344__4895_0_61.4_LINEAR,pct:99_71_	0,246800016	0,753199984	0,322102354	0,315678082	-1,66	18,86956358	47,77824447
PiptSf39_scaffold1073_evgclass=ma_f31_C1297641_37.0,pct:99_100_	0,252238516	0,747761484	0,576950209	0,576423513	-0,79	259,3960434	366,8691763
PiptO47_Locus_22958_Transcript_5___0.346_Length_891,pct:100_99_	0,255568684	0,744431316	0,784960639	0,784914391	-0,35	2059,864554	2025,579371
PiptO31_Locus_40003_Transcript_6__0.580_Length_1124,pct:99_100_	0,256747386	0,743252614	0,239711098	0,215041001	-2,22	3,713332348	12,50099904
Piptgg_GG15351_c3_g1_i2_len=804_e_e_0.833_Length_534,pct:98_71_	0,264716011	0,735283989	0,478612061	0,472563427	-1,08	22,79853512	37,89396912
Pipt50k_comp35711_c0_seq1_len=547_evgclass=noclass,okay	0,268649129	0,731350871	0,175079479	0,166775196	-2,58	9,276348996	39,01378809
Pipt_75k_comp30685_c0_seq1_len=72__1.000_Length_379,pct:100_96_	0,2687577	0,7312423	0,067289657	0,036123436	-4,79	0,587564574	16,0615941
PiptO23Locus_22925_Transcript_9_1__0.097_Length_764,pct:100_40_	0,271852094	0,728147906	0,636586033	0,635337295	-0,65	104,5699683	123,8317727
PiptO55_Locus_20601_Transcript_4__S63f_C491276__3.0,pct:100_90_	0,271983685	0,728016315	0,229380524	0,199411606	-2,33	2,795262481	11,69307806
Pipt50k_comp59864_c0_seq16_len=95_e_0.357_Length_857,pct:98_73_	0,276790507	0,723209493	0,526612722	0,525602885	-0,93	137,9138543	204,7038363
PiptO39_Locus_9185_Transcript_2_7_427_0_11.9_LINEAR,pct:100_91_	0,278920724	0,721079276	0,075088469	0,068828454	-3,86	5,607958995	50,4721635
Piptdf_c69401_g1_i3_len=1567_evgc__0.692_Length_1549,pct:98_96_	0,279563676	0,720436324	0,071142052	0,043737906	-4,51	0,844217412	18,14515336
PiptO25Locus_12025_Transcript_6_1_0.295_Length_2158,pct:98_100_	0,294322516	0,705677484	0,732500789	0,732167564	-0,45	333,596228	351,8456949
PiptO31_Locus_2148_Transcript_1_9_e_0.196_Length_680,pct:98_94_	0,295096606	0,704903394	0,030102066	0,000622498	-10,65	0	17,65866204
PiptO23Locus_18835_Transcript_3_9__0.295_Length_1117,pct:98_99_	0,29511989	0,70488011	0,660640383	0,66002809	-0,60	206,7145851	242,9986819
PiptO39_Locus_9074_Transcript_8_1_e_0.333_Length_620,pct:99_68_	0,302362343	0,697637657	0,696915355	0,696668154	-0,52	483,9295023	529,6413276
PiptO63_Locus_53_Transcript_7_10___0.228_Length_2797,pct:99_94_	0,308062014	0,691937986	0,741532386	0,741238714	-0,43	368,5811611	382,1038871
PiptS47f_scaffold51769_Locus_1211_4.0_LINEAR,pct:100_100_-sense	0,311541859	0,688458141	0,282241967	0,266837669	-1,91	6,95847547	18,94185551
PiptS71f_scaffold11575_Locus_5402_02_2_15.8_COMPLEX,pct:100_60_	0,312808666	0,687191334	0,550261528	0,547367555	-0,87	47,88674087	67,87589407
Pipt_75k_comp60015_c0_seq4_len=15__0.700_Length_1724,pct:99_92_	0,315863495	0,684136505	0,342727931	0,327651769	-1,61	7,942799259	18,12710718
PiptO25Locus_4042_Transcript_1_1___1.000_Length_633,pct:99_100_	0,316148908	0,683851092	0,486529173	0,480096112	-1,06	21,7488855	35,11076056
PiptO39_Locus_6494_Transcript_4_4_.750_Length_1078,pct:100_100_	0,317334002	0,682665998	0,665669789	0,664508612	-0,59	108,2642223	125,9330053
PiptO47_Locus_2401_Transcript_2_4_0.857_Length_2557,pct:99_100_	0,321278375	0,678721625	0,635559457	0,63459442	-0,66	135,2862732	164,5086549
PiptO25Locus_3161_Transcript_9_11_0.625_Length_1490,pct:99_100_	0,332264398	0,667735602	0,055718915	0,051332501	-4,28	6,110671572	66,9084047
Pipt_75k_comp72494_c1_seq1_len=69_0_c4_g1_i3_len=569,pct:99_86_	0,332809226	0,667190774	0,630444245	0,62899176	-0,67	90,66080648	114,7205406
Pipt50k_comp53070_c1_seq2_len=210_0.310_Length_2037,pct:100_85_	0,335267941	0,664732059	0,047495377	0,044310111	-4,50	7,2409193	87,3910224
PiptSf31_scaffold48649_Locus_1254_Sf39_scaffold45193,pct:99_98_	0,339522378	0,660477622	0,196706967	0,143983872	-2,80	1,189473396	7,455744526
Piptdfgg_GG18770_c4_g1_i1_evgclas_eq2_len=1839utrorf,pct:99_94_	0,344687124	0,655312876	0,415362707	0,404313175	-1,31	12,22062835	23,77545711
Piptgg_GG42527_c0_g1_i3_len=2222__1.000_Length_1787,pct:99_100_	0,345715653	0,654284347	0,617400639	0,616612949	-0,70	168,6016873	207,6797171
PiptO63_Locus_11795_Transcript_1__0.281_Length_1748,pct:99_100_	0,347139527	0,652860473	0,706630894	0,706203372	-0,50	273,8728856	295,7656499
PiptO55_Locus_11401_Transcript_4___0.300_Length_815,pct:99_100_	0,34742552	0,65257448	1,80047899	1,807436738	0,85	117,5445754	53,78155845
PiptS47f_scaffold26870_Locus_3718__0.429_Length_1267,pct:99_78_	0,349539175	0,650460825	0,43403856	0,426644526	-1,23	18,35269233	32,46183394
Piptgg_GG8866_c1_g1_i2_len=2664_e__c2_seq4_len=2495,pct:99_100_	0,353563545	0,646436455	0,256460327	0,247156099	-2,02	11,14933871	33,14529385
Pipt_75k_comp71070_c1_seq15_len=1__c1_seq4_len=1931,pct:98_100_	0,354344894	0,645655106	0,644419016	0,643929282	-0,64	262,5576518	313,9234434
PiptO25Locus_11821_Transcript_3_1__0.276_Length_1264,pct:98_99_	0,365531669	0,634468331	0,020052109	0,000410503	-11,25	0	17,78153084
PiptSf55_scaffold14201_evgclass=m_03_0_53.1_COMPLEX,pct:99_100_	0,369509295	0,630490705	0,757072657	0,756457543	-0,40	169,1064596	178,4732097
PiptS47f_scaffold7501_Locus_8285__85_4_56.3_COMPLEX,pct:100_91_	0,369888052	0,630111948	3,714261816	3,775829109	1,92	93,63452348	22,25550688
PiptO55_Locus_31988_Transcript_4__f25_scaffold34557,pct:99_100_	0,370145495	0,629854505	0,047636057	0,045560649	-4,46	11,65654019	135,1441979
PiptO63_Locus_4716_Transcript_1_1_55_1_50.5_COMPLEX,pct:98_100_	0,370630081	0,629369919	0,60167345	0,600797188	-0,74	155,6842995	199,6527388
PiptO39_Locus_5414_Transcript_2_2__14.7_LINEAR,pct:99_89_-sense	0,374841362	0,625158638	20,90222847	28,34153165	4,82	45,12051622	1,324484939
Piptdfgg_GG24893_c4_g1_i1_evgclass=noclass,okay	0,377238753	0,622761247	0,698440306	0,698158205	-0,52	422,8080123	480,5042124
PiptO39_Locus_110462_Transcript_1_e_0.667_Length_562,pct:99_88_	0,379882167	0,620117833	0,092343242	0,034873222	-4,84	0,293782287	8,321394757
Pipt_75k_comp73812_c0_seq4_len=14_412_1_83.5_COMPLEX,pct:98_93_	0,381038791	0,618961209	26,46324909	1001,195334	9,97	14,47351124	0,003030489
PiptO47_Locus_22603_Transcript_3__0.500_Length_1808,pct:99_100_	0,381336788	0,618663212	0,446951143	0,441027011	-1,18	23,32587297	38,78733259
PiptO25Locus_6693_Transcript_2_6___0.550_Length_785,pct:100_97_	0,381434277	0,618565723	0,551281171	0,547226861	-0,87	34,36023002	49,41156697
Piptdfgg_GG52595_c1_g1_i1_evgclas__c1_g1_i2_len=488,pct:99_100_	0,382546124	0,617453876	0,556222631	0,555530396	-0,85	202,1400098	281,3937446
PiptSf55_scaffold33600_evgclass=m_f39_scaffold18321,pct:100_92_	0,386824049	0,613175951	0,042535926	0,010363928	-6,59	0,157605225	11,11209676
PiptO55_Locus_40503_Transcript_1___0.500_Length_728,pct:99_100_	0,389238999	0,610761001	0,544778877	0,544004447	-0,88	182,5290449	252,1406262
PiptO31_Locus_3051_Transcript_3_1_6_Length_698,pct:99_93_-sense	0,392433772	0,607566228	0,55088813	0,550294086	-0,86	236,8371293	322,0856403
PiptO31_Locus_13902_Transcript_1__gth_551_evgclass=noclass,okay	0,393906196	0,606093804	0,092600648	0,076348762	-3,71	2,350258297	20,17982959
Piptdf_c70608_g1_i2_len=681_evgcl_608_g1_i1_len=569,pct:100_74_	0,401730348	0,598269652	0,090832729	0,049339001	-4,34	0,587564574	11,63175428
PiptO25Locus_10127_Transcript_7_1_0.286_Length_2069,pct:100_77_	0,40227353	0,59772647	0,671625811	0,671104557	-0,58	239,0725422	273,5767665
PiptO55_Locus_25864_Transcript_1___0.750_Length_354,pct:99_100_	0,404523002	0,595476998	0,572432941	0,570106797	-0,81	59,19628001	78,49461422
PiptO25Locus_24871_Transcript_1_7__0.304_Length_842,pct:100_94_	0,405264358	0,594735642	0,402324865	0,399327532	-1,32	45,13868963	88,81184597
PiptSf23_scaffold12516_evgclass=n__0.731_Length_3021,pct:98_99_	0,407116281	0,592883719	0,125137463	0,119227966	-3,07	10,21102097	56,31838908
PiptO25Locus_46453_Transcript_1_1_gth_578_evgclass=noclass,okay	0,412128148	0,587871852	0,367907478	0,355328852	-1,49	9,94569002	23,16027615
PiptO39_Locus_18886_Transcript_3__0.136_Length_1005,pct:100_82_	0,417508538	0,582491462	0,6509384	0,650857609	-0,62	1591,786913	1889,476712
Pipt50k_comp67768_c1_seq12_len=66_9_c0_g1_i1_len=863,pct:98_60_	0,420888242	0,579111758	0,179719562	0,161599433	-2,63	4,115251991	18,0969448
Pipt50k_comp56457_c0_seq3_len=126_0.667_Length_1202,pct:99_100_	0,431062472	0,568937528	0,436447027	0,434428709	-1,20	68,49216294	116,8164073
PiptO47_Locus_23380_Transcript_6__Sf39_scaffold36808,pct:99_69_	0,433131116	0,566868884	16,24717237	30,12038216	4,91	18,54745092	0,541323625
PiptO25Locus_35110_Transcript_2_2_gth_963_evgclass=noclass,okay	0,433271361	0,566728639	0,274379975	0,249724117	-2,00	4,22710057	12,54691315
PiptO47_Locus_28699_Transcript_8__f55_scaffold22859,pct:99_100_	0,439365156	0,560634844	0,460117703	0,455380991	-1,13	29,16143113	51,36485725
PiptO55_Locus_4422_Transcript_5_1_0.231_Length_1455,pct:99_100_	0,439884115	0,560115885	0,602997722	0,60257504	-0,73	318,9267953	400,8239116
PiptS63f_scaffold44723_Locus_8734_0.375_Length_2001,pct:100_99_	0,441997279	0,558002721	0,753196454	0,753142194	-0,41	1932,21891	1992,73774
Pipt_75k_comp66219_c0_seq5_len=17_c0_seq8_len=1620,pct:100_100_	0,445169455	0,554830545	0,431486396	0,424767615	-1,24	20,2854555	35,24171442
Piptdf_c65830_g1_i3_len=961_evgcl_f25_scaffold16213,pct:100_61_	0,447366866	0,552633134	7,945054178	15,21320788	3,93	8,249308139	0,466505779
Pipt50k_comp58087_c0_seq2_len=246_f25_scaffold35818,pct:100_99_	0,448477317	0,551522683	23,9267648	249,5736141	7,96	14,03691768	0,038904174
PiptO25Locus_18789_Transcript_5_6_0.462_Length_1093,pct:98_100_	0,453687619	0,546312381	0,225021955	0,186830093	-2,42	2,063736343	8,953517458
PiptO47_Locus_29786_Transcript_2__0.333_Length_1204,pct:100_91_	0,456310136	0,543689864	0,691705828	0,691686906	-0,53	6371,404801	7352,66223
PiptSf39_scaffold13221_evgclass=m__0.857_Length_404,pct:98_100_	0,45638365	0,54361635	0,588054847	0,587660949	-0,77	347,6656106	447,3993742
PiptO23Locus_10296_Transcript_10__0.151_Length_2082,pct:100_97_	0,458110498	0,541889502	0,379720447	0,373749336	-1,42	21,7178833	43,01978872
Pipt_75k_comp76902_c0_seq2_len=21_2_c0_seq1_len=1578,pct:99_99_	0,458934694	0,541065306	0,100233903	0,08334174	-3,58	2,447967316	28,46844108
PiptO25Locus_890_Transcript_10_15_0.076_Length_1787,pct:99_100_	0,464986877	0,535013123	0,368229379	0,365883066	-1,45	56,19315153	117,9845353
PiptSf31_scaffold34022_Locus_6039_0.565_Length_1469,pct:99_100_	0,465771104	0,534228896	0,682998844	0,682702506	-0,55	412,1303117	458,6172954
Pipt_75k_comp71949_c2_seq2_len=23_798_g5_i4_len=1477,pct:99_93_	0,469192355	0,530807645	0,230350434	0,216388569	-2,21	6,522322357	22,57197117
PiptO55_Locus_33905_Transcript_1__0.750_Length_1251,pct:99_100_	0,474210976	0,525789024	0,529781346	0,524288426	-0,93	25,56911784	38,32463804
Pipt_75k_comp76616_c1_seq18_len=9_Sf55_scaffold5226,pct:99_100_	0,474261478	0,525738522	0,687653802	0,687471131	-0,54	666,0182796	781,1155436
PiptO63_Locus_15000_Transcript_2__0.192_Length_1314,pct:99_100_	0,474882897	0,525117103	0,811343397	0,811250872	-0,30	936,0061097	886,8509407
PiptO63_Locus_49314_Transcript_2__e_0.812_Length_660,pct:98_84_	0,47762938	0,52237062	0,34787858	0,334592935	-1,58	9,319480163	20,35524017
PiptSf25_scaffold5455_evgclass=ma__0.273_Length_1081,pct:99_97_	0,479199564	0,520800436	0,775191465	0,774982185	-0,37	470,9091814	467,4881298
PiptSf23_scaffold32535_evgclass=m_tch_Sf25_C1395834,pct:99_100_	0,480420347	0,519579653	0,202070353	0,186659253	-2,42	5,457289477	20,56727232
PiptO31_Locus_28193_Transcript_8__gth_490_evgclass=noclass,okay	0,485616662	0,514383338	0,558316073	0,557834369	-0,84	287,4774995	386,8983105
PiptO47_Locus_29926_Transcript_10_0.568_Length_1886,pct:99_100_	0,486852793	0,513147207	0,33848566	0,319956109	-1,64	6,639450213	15,63834478
PiptS63f_scaffold26971_Locus_2754_00_2_47.2_COMPLEX,pct:99_100_	0,498709391	0,501290609	0,071052499	0,007944516	-6,98	0,057419152	7,33360134
PiptO31_Locus_52168_Transcript_5__gth_803_evgclass=noclass,okay	0,499389819	0,500610181	0,513528512	0,507916834	-0,98	25,09781716	37,66501852
Pipt50k_comp59648_c0_seq10_len=14_e_0.450_Length_757,pct:99_99_	0,503464512	0,496535488	0,447545227	0,445371954	-1,17	64,44986033	110,3375781
Pipt_75k_comp51382_c0_seq1_len=55_e_0.750_Length_466,pct:99_97_	0,504146526	0,495853474	0,094786236	0,036378384	-4,78	0,297368349	8,087882429
PiptSf23_scaffold10391_evgclass=m_f23_scaffold10392,pct:100_98_	0,507144242	0,492855758	0,075433104	0,04541137	-4,46	0,820273595	16,12940711
PiptO31_Locus_3465_Transcript_15___0.340_Length_2582,pct:98_98_	0,508597161	0,491402839	0,13364575	0,109175009	-3,20	2,28856333	18,63438628
PiptSf39_scaffold31887_evgclass=m_7_Length_642,pct:99_82_-sense	0,508951881	0,491048119	0,602280614	0,602259747	-0,73	6469,481415	8217,710375
PiptO31_Locus_11133_Transcript_18_0.168_Length_2035,pct:100_99_	0,509064428	0,490935572	3,249372286	3,376512795	1,76	33,64987788	7,608450834
PiptS63f_C547217__5.0_evgclass=ma_atch_Sf55_C707067,pct:99_100_	0,509201741	0,490798259	6,183296107	8,372935072	3,07	11,25186062	1,235374654
Piptdfgg_GG21759_c0_g1_i1_evgclass=noclass,okay	0,514020387	0,485979613	0,164260823	0,116286996	-3,10	1,141585762	6,863104553
PiptS47f_scaffold14234_Locus_1689_426_0_76.0_COMPLEX,pct:99_98_	0,515196432	0,484803568	0,712309464	0,71165701	-0,49	177,6695114	190,5949339
Piptdf_c58835_g1_i1_len=784_evgcl__0.750_Length_836,pct:100_96_	0,51682498	0,48317502	0,624914114	0,622484425	-0,68	54,75087679	68,92460719
PiptO55_Locus_33932_Transcript_3___c0_seq1_len=1272,pct:100_96_	0,518707622	0,481292378	0,508304875	0,503587106	-0,99	29,77838411	43,57038076
PiptO31_Locus_8487_Transcript_11__0.201_Length_2072,pct:100_97_	0,520003377	0,479996623	0,741996744	0,741667999	-0,43	329,1688324	339,1630886
Piptdf_c67565_g1_i5_len=2341_evgc_028_0_15.0_LINEAR,pct:100_87_	0,521383435	0,478616565	0,154003979	0,138411089	-2,85	4,132314006	20,86775238
PiptO55_Locus_18481_Transcript_3___0.464_Length_773,pct:99_100_	0,523124713	0,476875287	0,546797075	0,546334748	-0,87	300,7757297	427,0023209
PiptO39_Locus_11268_Transcript_5__e_0.333_Length_664,pct:99_98_	0,523301265	0,476698735	0,729806027	0,72974089	-0,45	1712,186298	1789,149244
PiptO31_Locus_17746_Transcript_5__gth_528_evgclass=noclass,okay	0,530302372	0,469697628	0,495527923	0,491322207	-1,03	33,32644655	50,25091548
PiptO63_Locus_8190_Transcript_5_1_0.242_Length_2434,pct:99_100_	0,538968699	0,461031301	0,671134263	0,670893249	-0,58	518,7770369	589,9131184
PiptSf55_scaffold28110_evgclass=n_6_2_35.0_COMPLEX,pct:100_100_	0,539008076	0,460991924	0,44226922	0,43887802	-1,19	40,85734381	72,75484738
PiptSf39_scaffold22702_evgclass=m_f25_scaffold50623,pct:99_100_	0,547968481	0,452031519	12,9140974	19,10041692	4,26	20,16957404	0,556879006
PiptS47f_C829686_60.0_evgclass=ma__1.000_Length_1100,pct:99_97_	0,5499267	0,4500733	0,671190151	0,67037893	-0,58	153,1339107	174,151881
PiptSf25_scaffold4083_evgclass=ma_0.636_Length_1168,pct:99_100_	0,551928429	0,448071571	0,504039745	0,499605553	-1,00	31,75419662	46,98237067
PiptSf39_scaffold4886_evgclass=ma_Sf55_scaffold1611,pct:98_100_	0,554440758	0,445559242	0,406073091	0,398469605	-1,33	17,66401063	32,0239187
Pipt50k_comp65645_c1_seq9_len=747_5_c1_seq2_len=726,pct:98_100_	0,555120872	0,444879128	0,187583539	0,171055651	-2,55	4,992731949	20,51774997
PiptO25Locus_20918_Transcript_5_9__0.316_Length_906,pct:99_100_	0,557922456	0,442077544	0,547499064	0,544073137	-0,88	40,43343981	55,55927737
PiptS63f_scaffold26606_Locus_2681__0.538_Length_1536,pct:99_99_	0,55829172	0,44170828	0,790882611	0,790677759	-0,34	455,8368479	453,982464
Pipt50k_comp66928_c4_seq7_len=536_evgclass=noclass,okay	0,565546472	0,434453528	0,118129629	0,03957446	-4,66	0,231947312	5,717126254
PiptSf23_scaffold21717_evgclass=m_953_0_14.9_LINEAR,pct:99_100_	0,567219657	0,432780343	0,466115797	0,459421174	-1,12	20,84243621	33,39977782
Piptdfgg_GG49213_c1_g1_i1_evgclas_c0_g1_i1_len=1379,pct:99_100_	0,571679551	0,428320449	0,387163645	0,384910194	-1,38	59,13166175	110,4800003
PiptO25Locus_14172_Transcript_2_5_0.750_Length_3985,pct:99_100_	0,573502797	0,426497203	0,5666157	0,565582923	-0,82	133,5952252	178,0848708
PiptO55_Locus_31988_Transcript_3__f25_scaffold34557,pct:98_100_	0,575630579	0,424369421	0,058779302	0,056823604	-4,14	15,20614074	142,3486456
PiptSf39_scaffold49664_evgclass=m_0.333_Length_1765,pct:99_100_	0,576447904	0,423552096	0,697295975	0,697239213	-0,52	2099,738123	2281,91226
PiptO63_Locus_6227_Transcript_4_1__0.122_Length_1107,pct:99_96_	0,578762729	0,421237271	0,648067915	0,647544302	-0,63	247,0181363	288,8204584
Piptgg_GG51366_c4_g1_i2_len=978_e__GG50080_c6_g1_i1,pct:99_100_	0,579094184	0,420905816	0,054901115	0,02324906	-5,43	0,368736753	8,720725233
PiptO25Locus_22249_Transcript_8_9_f25_scaffold50806,pct:100_80_	0,580445824	0,419554176	0,626105271	0,624359081	-0,68	75,64291151	94,70312052
PiptO23Locus_38511_Transcript_3_8__0.600_Length_688,pct:100_98_	0,580748431	0,419251569	0,16076154	0,124295053	-3,01	1,664491008	8,909188273
PiptO23Locus_16284_Transcript_6_7_0.042_Length_1034,pct:99_100_	0,581749372	0,418250628	0,661975108	0,661811206	-0,60	773,0371943	882,2086176
PiptO39_Locus_23527_Transcript_4__.197_Length_1609,pct:100_100_	0,58260961	0,41739039	0,095984687	0,077249216	-3,69	2,206535971	24,06256383
PiptS47f_scaffold9031_Locus_10310__LINEAR_evgclass=noclass,okay	0,582661494	0,417338506	0,627097057	0,625132868	-0,68	67,3187456	81,28924025
PiptO23Locus_10385_Transcript_1_1_S63f_C557747_55.0,pct:99_100_	0,582821245	0,417178755	0,784225913	0,783877018	-0,35	273,8805997	271,1009043
PiptSf55_scaffold16272_evgclass=m_f39_scaffold10611,pct:99_100_	0,585912681	0,414087319	0,637687773	0,637216619	-0,65	275,9647802	329,0896129
Pipt_75k_comp78974_c0_seq1_len=20__GG25325_c2_g1_i1,pct:100_60_	0,589917971	0,410082029	0,216025024	0,170905994	-2,55	1,626235272	8,619058189
PiptO23Locus_12115_Transcript_2_7_0.429_Length_1305,pct:99_100_	0,593427633	0,406572367	0,574612906	0,571135304	-0,81	39,2942815	52,40057318
Piptgg_GG33843_c1_g1_i1_len=1253__72_3_54.8_COMPLEX,pct:99_100_	0,595787674	0,404212326	0,461572013	0,460585292	-1,12	141,3200666	230,5469647
PiptO55_Locus_38010_Transcript_2__e_0.333_Length_379,pct:99_57_	0,597324381	0,402675619	0,131565132	0,072759858	-3,78	0,576894597	5,771631255
PiptO39_Locus_42613_Transcript_4__g_GG46975_c0_g1_i2,pct:98_99_	0,597619071	0,402380929	0,095109877	0,003469681	-8,17	0,008202736	5,211547381
Piptgg_GG15748_c1_g1_i5_len=1762__23_scaffold33810,pct:100_100_	0,602723144	0,397276856	0,621295549	0,621057982	-0,69	557,7455957	691,7202833
PiptO55_Locus_40923_Transcript_1__f39_scaffold39048,pct:99_100_	0,60272599	0,39727401	0,125686048	0,081477028	-3,62	0,881346861	10,0441118
PiptO31_Locus_18810_Transcript_5___0.151_Length_1345,pct:99_97_	0,604626913	0,395373087	0,511844254	0,510665537	-0,97	119,9855628	172,3039243
PiptSf39_scaffold51847_evgclass=m_1.000_Length_1447,pct:99_100_	0,605568028	0,394431972	0,357250503	0,343482495	-1,54	8,983835539	18,96503438
PiptO47_Locus_5055_Transcript_2_4__0.571_Length_1377,pct:99_91_	0,607955101	0,392044899	0,743072734	0,742790356	-0,43	381,2140381	393,2488524
Piptdfgg_GG23195_c0_g1_i3_evgclas__c2_seq1_len=1001,pct:99_100_	0,611983337	0,388016663	0,728317685	0,727634006	-0,46	162,9390901	180,7098643
Pipt_75k_comp64107_c0_seq66_len=2_Sf23_scaffold10670,pct:99_96_	0,613968666	0,386031334	0,740920884	0,740829038	-0,43	1181,098193	1211,920075
PiptO23Locus_16484_Transcript_6_9_0.288_Length_1124,pct:98_100_	0,615899331	0,384100669	0,573843076	0,572057326	-0,81	77,94873735	108,5371586
PiptO39_Locus_12001_Transcript_5__f39_scaffold45245,pct:99_100_	0,61600228	0,38399772	0,489634769	0,485376483	-1,04	32,64997679	50,9570873
Piptdfgg_GG4982_c0_g1_i2_evgclass_g_GG4982_c0_g1_i5,pct:100_99_	0,616495251	0,383504749	0,390175817	0,382516891	-1,39	17,22465541	32,36630144
PiptO23Locus_11920_Transcript_7_9__GG36848_c0_g1_i1,pct:100_96_	0,617526442	0,382473558	0,726285272	0,725718364	-0,46	198,0783612	207,1598931
Pipt_75k_comp77193_c0_seq1_len=72_e_0.857_Length_450,pct:98_54_	0,618388328	0,381611672	0,372400237	0,360882086	-1,47	11,08998479	22,14611624
PiptSf39_scaffold28221_evgclass=m_Sf23_scaffold5417,pct:100_95_	0,620413714	0,379586286	0,503507353	0,49794864	-1,01	24,92973261	37,73117987
PiptO39_Locus_12967_Transcript_8__scaffold5613,pct:99_69_-sense	0,623044782	0,376955218	0,514371039	0,509518816	-0,97	28,97233282	41,95055523
Pipt50k_comp66985_c0_seq4_len=976_85_c0_seq2_len=961,pct:99_96_	0,630925081	0,369074919	0,596555887	0,593310594	-0,75	41,52267609	54,58020719
PiptS47f_scaffold46323_Locus_9552_Sf55_scaffold6944,pct:100_98_	0,632551164	0,367448836	0,638723825	0,638614662	-0,65	1196,043549	1406,322251
PiptS63f_scaffold31924_Locus_4029_e_0.136_Length_684,pct:99_98_	0,634826643	0,365173357	0,618934204	0,617997612	-0,69	141,9343232	172,6704119
Piptdfgg_GG52758_c1_g1_i1_evgclass=noclass,okay	0,638235056	0,361764944	0,296445661	0,27409985	-1,87	4,876897027	12,89232117
PiptO31_Locus_26046_Transcript_5__0.833_Length_1676,pct:98_100_	0,641720339	0,358279661	0,756827013	0,756472592	-0,40	292,8432592	300,977938
Pipt_75k_comp72482_c1_seq6_len=1289_evgclass=noclass,okay	0,644268159	0,355731841	0,339274036	0,335597581	-1,58	34,11851357	72,18354244
PiptO25Locus_8795_Transcript_2_10_0.444_Length_1989,pct:98_100_	0,647438628	0,352561372	0,206755721	0,180723896	-2,47	3,166123101	12,27537083
Pipt50k_comp64922_c1_seq7_len=105_22_c1_seq6_len=882,pct:98_90_	0,647564311	0,352435689	0,254796045	0,222837839	-2,17	2,861409112	9,537936346
Piptdfgg_GG34295_c1_g2_i3_evgclas__1.000_Length_765,pct:98_100_	0,649234069	0,350765931	0,163102191	0,143222988	-2,80	3,288893941	17,18603505
Piptgg_GG577_c6_g1_i1_len=673_evg_gg_GG569_c6_g1_i1,pct:99_100_	0,650901295	0,349098705	0,652716615	0,652432736	-0,62	449,7383943	545,1476158
Piptgg_GG40738_c0_g1_i2_len=440_e__GG39690_c0_g1_i1,pct:99_100_	0,654858583	0,345141417	0,489378764	0,482789746	-1,05	21,30948954	32,6849677
Piptgg_GG45611_c2_g1_i1_len=1616__c2_g1_i2_len=1749,pct:100_98_	0,655032177	0,344967823	0,228673495	0,211627427	-2,24	5,542516943	18,09592577
PiptO23Locus_2189_Transcript_5_8__0.239_Length_2300,pct:99_100_	0,65641149	0,34358851	0,66182605	0,660544807	-0,60	98,86710577	113,5103082
Pipt50k_comp64796_c0_seq5_len=897_6_c0_seq1_len=689,pct:99_100_	0,658584676	0,341415324	0,216676421	0,172685972	-2,53	1,692185974	7,615636759
PiptO39_Locus_180_Transcript_10_1_66.4_COMPLEXutrorf,pct:98_91_	0,660917345	0,339082655	0,604906803	0,603858915	-0,73	128,8949944	161,3621967
Piptgg_GG53447_c7_g1_i2_len=1524__805_1_70.4_BUBBLE,pct:99_100_	0,661412429	0,338587571	0,025466192	0,000524176	-10,90	0	17,13892421
PiptO23Locus_28885_Transcript_4_7_e_0.286_Length_646,pct:98_94_	0,662757128	0,337242872	0,523836908	0,519140639	-0,95	29,65442991	42,49939131
PiptS47f_scaffold27960_Locus_3937_f55_scaffold45411,pct:100_97_	0,663874002	0,336125998	6,296286279	9,101188333	3,19	9,598281753	1,003092009
Piptdf_c66174_g2_i2_len=759_evgclass=noclass,okay	0,664271869	0,335728131	0,241882592	0,206196504	-2,28	2,525480113	10,01634818
Piptdf_c64930_g3_i1_len=2027_evgc__0.278_Length_1297,pct:99_86_	0,664423726	0,335576274	0,667791048	0,666729137	-0,58	117,5010106	135,3870152
PiptO47_Locus_22291_Transcript_1__gth_371_evgclass=noclass,okay	0,6660483	0,3339517	0,416814361	0,410875064	-1,28	22,89648477	40,18934709
Pipt50k_comp57467_c0_seq1_len=787_f39_scaffold48411,pct:98_100_	0,666133519	0,333866481	0,528419567	0,526999627	-0,92	98,63097315	139,9354101
PiptO39_Locus_20048_Transcript_6__46_0_60.4_COMPLEX,pct:100_45_	0,666444611	0,333555389	0,61488966	0,613156284	-0,71	76,94556375	96,38242514
PiptS71f_scaffold33548_Locus_5574__0.391_Length_1306,pct:99_99_	0,667047918	0,332952082	0,587939339	0,584927972	-0,77	45,44111913	61,53877637
Piptgg_GG56268_c0_g1_i1_len=1722__924_1_49.4_BUBBLE,pct:98_100_	0,670604492	0,329395508	0,720487387	0,720084419	-0,47	281,1120118	302,6198613
PiptS47f_scaffold21648_Locus_2790_Sf55_scaffold2964,pct:99_100_	0,670707614	0,329292386	0,672350764	0,671772726	-0,57	215,7924231	242,0438897
PiptO31_Locus_54220_Transcript_2___0.750_Length_400,pct:100_92_	0,673439686	0,326560314	0,113432194	0,062884036	-3,99	0,599495169	9,38084949
PiptS63f_scaffold34632_Locus_4876_0.800_Length_2182,pct:100_98_	0,676361767	0,323638233	0,743039571	0,742551785	-0,43	221,4787632	226,798065
PiptO25Locus_373_Transcript_1_1_C_gth_362_evgclass=noclass,okay	0,67724931	0,32275069	0,422449029	0,421480038	-1,25	142,1630612	244,6081081
PiptO55_Locus_10644_Transcript_5__0.571_Length_2401,pct:99_100_	0,681078762	0,318921238	0,660510737	0,659846727	-0,60	190,9414106	217,2014335
PiptO31_Locus_18111_Transcript_1___c0_seq5_len=2339,pct:99_100_	0,68135441	0,31864559	0,731533171	0,730814576	-0,45	154,3613995	161,3777293
PiptO31_Locus_22985_Transcript_10_0.328_Length_1350,pct:99_100_	0,681404106	0,318595894	0,750071909	0,749929718	-0,42	744,6110255	756,0222365
PiptO63_Locus_37489_Transcript_1__174_0__7.3_LINEAR,pct:100_72_	0,68438521	0,31561479	0,211124122	0,194050125	-2,37	4,991141706	21,94661921
Pipt50k_comp60260_c0_seq2_len=114_844_2_57.0_COMPLEX,pct:99_77_	0,685802954	0,314197046	0,544145357	0,542494096	-0,88	84,75051306	115,9365561
PiptO55_Locus_5833_Transcript_1_6__0.318_Length_1117,pct:99_99_	0,686129299	0,313870701	0,743372357	0,743320869	-0,43	2089,830837	2162,940254
PiptO39_Locus_31518_Transcript_10_0.310_Length_1989,pct:99_100_	0,688649437	0,311350563	0,389309502	0,378523541	-1,40	12,3244077	24,66609774
Piptdfgg_GG39442_c0_g1_i7_evgclas_g_GG39442_c0_g1_i6,pct:99_97_	0,689705497	0,310294503	0,67869362	0,67746504	-0,56	100,1842429	113,6166577
Piptdfgg_GG2392_c4_g1_i3_evgclass_313_2_48.1_COMPLEX,pct:98_98_	0,689706968	0,310293032	0,484624886	0,481683363	-1,05	47,37908321	72,5915781
PiptO47_Locus_65388_Transcript_1__564_0_18.9_LINEAR,pct:99_100_	0,690129532	0,309870468	0,403793858	0,398171632	-1,33	23,57579558	43,54147961
Pipt50k_comp66739_c0_seq1_len=948_9_c0_seq3_len=892,pct:98_100_	0,690877337	0,309122663	1,457427974	1,457986808	0,54	675,8516503	352,0775791
Pipt50k_comp60490_c0_seq13_len=58_eq12_len=366,pct:98_74_-sense	0,691468175	0,308531825	0,109198793	0,100483292	-3,31	5,770279809	41,42161157
PiptO47_Locus_11018_Transcript_10__0.184_Length_1039,pct:98_96_	0,694735929	0,305264071	0,621261969	0,620369382	-0,69	148,258119	186,8083992
PiptO31_Locus_66380_Transcript_3__e_0.800_Length_544,pct:98_91_	0,695788225	0,304211775	0,130573816	0,107825047	-3,21	2,309542786	19,99836925
PiptO63_Locus_21849_Transcript_1___0.250_Length_744,pct:99_100_	0,69708289	0,30291711	0,518803317	0,51655073	-0,95	62,13169368	91,89212431
PiptO63_Locus_3052_Transcript_5_8_0.357_Length_1379,pct:99_100_	0,697731485	0,302268515	0,727768165	0,727686336	-0,46	1366,13762	1437,525628
PiptO55_Locus_31169_Transcript_1__32_0_14.7_LINEAR,pct:100_100_	0,698356034	0,301643966	0,629274945	0,628138786	-0,67	115,0068105	140,346534
Piptdf_c69297_g1_i2_len=815_evgcl__Length_1916utrorf,pct:98_99_	0,700192154	0,299807846	0,547850916	0,54326373	-0,88	30,17047896	42,42461319
PiptS63f_scaffold38793_Locus_6339_e_0.062_Length_974,pct:98_98_	0,700460868	0,299539132	14,60630877	14,89801322	3,90	381,1870573	19,92626125
Pipt50k_comp52695_c0_seq2_len=578_e_0.611_Length_486,pct:99_39_	0,700610372	0,299389628	10,15725315	11,70788269	3,55	38,32365207	2,936050358
Pipt50k_comp65127_c0_seq6_len=109_8_c0_seq5_len=970,pct:98_100_	0,707173925	0,292826075	0,605622685	0,604620462	-0,73	133,1677037	171,7642497
PiptO39_Locus_14810_Transcript_6___GG38960_c5_g1_i1,pct:98_100_	0,707655957	0,292344043	0,689613915	0,689184748	-0,54	281,6259068	310,8554757
PiptO47_Locus_16295_Transcript_7__0.688_Length_2246,pct:98_100_	0,711545954	0,288454046	0,382230198	0,37609158	-1,41	21,22266593	43,74888332
Pipt_75k_comp63723_c0_seq3_len=12__1280utrorf,pct:100_39_-sense	0,711785371	0,288214629	0,465962199	0,459716453	-1,12	22,2304591	35,51960507
PiptO25Locus_12093_Transcript_2_2_51_0_38.9_LINEAR,pct:100_100_	0,712026048	0,287973952	0,712077148	0,711773894	-0,49	381,3351384	413,1962792
PiptO25Locus_17008_Transcript_5_1__0.176_Length_653,pct:99_100_	0,715339776	0,284660224	0,090427735	0,053920057	-4,21	0,787462651	9,782737913
PiptO31_Locus_23818_Transcript_1__0.527_Length_1380,pct:99_100_	0,715538045	0,284461955	0,575464955	0,571497075	-0,81	34,84238909	47,56332682
PiptO63_Locus_28159_Transcript_1__29.0_LINEAR,pct:100_70_-sense	0,715593223	0,284406777	0,519054912	0,515136633	-0,96	35,83272752	51,60218449
Piptdfgg_GG48791_c0_g1_i1_evgclas_c0_g1_i1_len=1188,pct:99_100_	0,716045491	0,283954509	0,523761915	0,520970595	-0,94	50,49069271	71,1178028
PiptO23Locus_22134_Transcript_4_9__45296_0_67.1_FORK,pct:99_98_	0,717935558	0,282064442	0,756058221	0,75586774	-0,40	548,5847384	555,0332392
PiptS63f_scaffold30322_Locus_3602_f55_scaffold37564,pct:100_94_	0,720039203	0,279960797	0,450226228	0,449161729	-1,15	130,3781448	215,9320052
PiptO25Locus_27375_Transcript_4_8__0.200_Length_532,pct:99_100_	0,720397861	0,279602139	0,285941473	0,260660679	-1,94	4,230686632	11,51901081
PiptO63_Locus_7756_Transcript_2_4_e_0.833_Length_735,pct:99_86_	0,720429492	0,279570508	0,4913252	0,487680199	-1,04	38,79516084	65,53787111
PiptSf55_C701950_evgclass=main,ok_e_0.750_Length_700,pct:99_88_	0,720455864	0,279544136	0,143658199	0,120106206	-3,06	2,378946793	18,66796943
Pipt_75k_comp41996_c0_seq1_len=60_6_c0_seq1_len=464,pct:99_100_	0,721207934	0,278792066	0,110779246	0,042371152	-4,56	0,293782287	6,970125742
PiptO55_Locus_12909_Transcript_1___0.421_Length_1746,pct:99_95_	0,721969006	0,278030994	0,336356205	0,320366906	-1,64	7,553393306	17,38345949
PiptO55_Locus_11291_Transcript_6__f23_scaffold30269,pct:100_98_	0,723670022	0,276329978	0,800975861	0,800884048	-0,32	983,7600061	951,6092656
PiptO31_Locus_9619_Transcript_5_1_251_c0_g1_i1,pct:99_53_-sense	0,723836734	0,276163266	0,548524986	0,547727614	-0,87	175,6212559	261,0546553
PiptO47_Locus_11699_Transcript_5___0.222_Length_683,pct:100_91_	0,723972401	0,276027599	0,683693004	0,683012073	-0,55	179,3742749	197,5567659
PiptO23Locus_5351_Transcript_8_10__0.088_Length_795,pct:100_78_	0,726167619	0,273832381	0,658924815	0,658511549	-0,60	307,4319777	352,6434512
PiptO23Locus_102372_Transcript_1__tch_Sf23_C1373685,pct:99_100_	0,727342393	0,272657607	0,016983157	0,000346613	-11,49	0	17,26324918
Pipt50k_comp64978_c0_seq6_len=296_c0_seq10_len=2995,pct:100_99_	0,727512313	0,272487687	0,679747026	0,678691371	-0,56	116,5503737	131,2548251
Piptdf_c69962_g1_i3_len=2292_evgc__0.800_Length_2204,pct:98_99_	0,727684299	0,272315701	0,642147457	0,641851827	-0,64	440,1762396	522,1973486
PiptO55_Locus_58526_Transcript_1__744_0_12.0_LINEAR,pct:99_100_	0,727882403	0,272117597	13,72999938	24,97459957	4,64	15,70915991	0,597006422
Pipt_75k_comp75160_c0_seq3_len=16_0.511_Length_1603,pct:99_100_	0,728493967	0,271506033	0,292451689	0,291625296	-1,78	141,3165853	372,9422309
PiptSf25_scaffold21605_evgclass=m_32_0_10.5_LINEAR,pct:100_100_	0,728650073	0,271349927	0,240967317	0,235863464	-2,08	19,78409377	59,30186802
PiptO31_Locus_20808_Transcript_1__0.289_Length_1028,pct:100_93_	0,728810545	0,271189455	0,659102979	0,658247085	-0,60	147,7041511	169,8831558
PiptO55_Locus_47771_Transcript_1___0.889_Length_408,pct:99_100_	0,729066952	0,270933048	0,312525086	0,293151002	-1,77	5,952664844	15,99806952
PiptO39_Locus_33224_Transcript_7__0.606_Length_2152,pct:98_100_	0,729613	0,270387	0,197187638	0,184242198	-2,44	6,341789432	24,03372763
PiptO63_Locus_3272_Transcript_1_1_0.108_Length_1166,pct:99_100_	0,730114431	0,269885569	0,66883314	0,668008276	-0,58	151,1979174	170,9287465
PiptS63f_scaffold4528_Locus_1982___c0_g1_i1_len=1355,pct:99_99_	0,731990531	0,268009469	0,668176335	0,667616898	-0,58	223,7579372	255,388725
PiptO55_Locus_1573_Transcript_2_6_0.583_Length_1714,pct:99_100_	0,732326966	0,267673034	0,499434226	0,496491018	-1,01	47,60593323	78,7877897
PiptO25Locus_422_Transcript_1_10___0.196_Length_1259,pct:99_81_	0,732672251	0,267327749	0,144273638	0,071969072	-3,80	0,454973574	6,1679696
Pipt50k_comp51695_c0_seq1_len=150_0.273_Length_1027,pct:100_97_	0,733057219	0,266942781	0,652665432	0,651091961	-0,62	81,30046608	94,44111376
PiptO23Locus_5828_Transcript_8_9___0.511_Length_738,pct:100_99_	0,734465143	0,265534857	0,133471697	0,017495954	-5,84	0,065621888	3,842279637
PiptS63f_scaffold38282_Locus_6158_090_1_58.3_COMPLEX,pct:98_98_	0,735457954	0,264542046	0,634128799	0,633643306	-0,66	270,2142949	336,6241201
PiptO47_Locus_8206_Transcript_21__0.116_Length_2517,pct:98_100_	0,736220291	0,263779709	1,54374326	1,544538329	0,63	594,103759	298,9702623
PiptO47_Locus_2451_Transcript_1_9__0.125_Length_908,pct:99_100_	0,736299912	0,263700088	0,743210898	0,743197734	-0,43	8212,848228	8687,445101
PiptO39_Locus_30500_Transcript_2__0.286_Length_1038,pct:99_100_	0,737750283	0,262249717	0,534976379	0,533915447	-0,91	131,556218	183,5232475
Pipt_75k_comp67841_c0_seq2_len=73_41_c0_seq1_len=747,pct:99_90_	0,737976945	0,262023055	0,268668974	0,235257116	-2,09	2,807157215	9,699986821
PiptO39_Locus_15424_Transcript_3___0.667_Length_669,pct:99_100_	0,7381921	0,2618079	0,546300704	0,543587735	-0,88	51,56324045	69,94080325
Piptdfgg_GG5976_c0_g2_i1_evgclass__c0_g1_i2_len=553,pct:100_95_	0,738284136	0,261715864	0,309052059	0,291776563	-1,78	6,598875239	15,9142272
PiptO47_Locus_9645_Transcript_8_1_0.179_Length_2434,pct:99_100_	0,738871174	0,261128826	0,643691341	0,643289859	-0,64	323,2708777	379,4834601
PiptSf39_C748880_evgclass=main,ok_eq1_len=533,pct:100_36_-sense	0,740050304	0,259949696	0,119506647	0,063850134	-3,97	0,567206819	8,485370469
PiptO39_Locus_21538_Transcript_6__e_0.556_Length_985,pct:99_98_	0,740283451	0,259716549	6,666569155	7,188615783	2,85	44,63991048	5,81853975
PiptO39_Locus_13756_Transcript_3__th_1021_evgclass=noclass,okay	0,740533202	0,259466798	0,476832787	0,470799314	-1,09	23,2339707	40,78531573
PiptO47_Locus_13564_Transcript_6__497_0_55.7_LINEAR,pct:100_93_	0,745656674	0,254343326	0,624025988	0,623881884	-0,68	919,535122	1109,511375
PiptO47_Locus_25990_Transcript_7__0.286_Length_1113,pct:100_95_	0,74667138	0,25332862	0,694931697	0,694908875	-0,53	5249,059944	5735,528279
PiptO47_Locus_23532_Transcript_3__gth_642_evgclass=noclass,okay	0,747112275	0,252887725	0,768971438	0,768307598	-0,38	151,4708588	157,7508349
PiptO23Locus_51735_Transcript_2_2_.833_Length_1507,pct:100_100_	0,747185687	0,252814313	0,492647688	0,483611759	-1,05	15,4883154	25,48636959
PiptSf31_C1173134__3.0_evgclass=noclass,okay	0,747233912	0,252766088	0,115432177	0,044293941	-4,50	0,293782287	6,667076797
PiptSf31_scaffold4361_Locus_4712__match_Sf39_C755617,pct:99_94_	0,74726578	0,25273422	0,074100004	0,040134885	-4,64	0,591150636	8,099355029
Piptdfgg_GG7672_c1_g1_i6_evgclass_g_GG7672_c1_g1_i2,pct:98_100_	0,747656028	0,252343972	0,408723877	0,401214072	-1,32	17,61338336	32,41187154
PiptO55_Locus_4323_Transcript_2_2_64_c1_seq1_len=556,pct:99_61_	0,750694097	0,249305903	0,094259248	0,058315188	-4,10	0,840631351	8,3165483
PiptSf25_scaffold9916_evgclass=ma_15.2_LINEAR,pct:100_68_-sense	0,751350484	0,248649516	0,360669054	0,349965414	-1,51	11,75223056	28,96208197
PiptSf23_C1430746_evgclass=main,o_85_0_67.0_LINEAR,pct:100_100_	0,751614011	0,248385989	0,731030873	0,730988434	-0,45	2625,486727	2724,822835
PiptO63_Locus_3087_Transcript_4_1_0.333_Length_2052,pct:99_100_	0,752890941	0,247109059	0,71748356	0,717333103	-0,48	761,6700993	804,9875047
PiptO63_Locus_7383_Transcript_10__0.464_Length_1878,pct:99_100_	0,753099824	0,246900176	0,25658629	0,248742741	-2,01	13,33866929	37,67307179
Pipt50k_comp50634_c0_seq1_len=374__Sf55_scaffold6933,pct:99_52_	0,753703109	0,246296891	0,329939277	0,328137169	-1,61	67,84555971	173,4553212
PiptO25Locus_21875_Transcript_3_3__S63f_C486546__4.0,pct:98_83_	0,754113052	0,245886948	0,176383139	0,133963096	-2,90	1,44855368	7,443162431
PiptO63_Locus_27520_Transcript_1__Sf25_scaffold16960,pct:99_97_	0,754267828	0,245732172	0,503615341	0,502720413	-0,99	156,1461671	245,8928046
PiptO23Locus_4741_Transcript_4_11_0.714_Length_4434,pct:99_100_	0,754905903	0,245094097	0,507479559	0,504594469	-0,99	48,15128472	72,24459217
PiptO31_Locus_909_Transcript_6_14_0.203_Length_1870,pct:99_100_	0,755077208	0,244922792	0,772252803	0,772231934	-0,37	4762,838568	4754,163856
Pipt50k_comp37385_c0_seq3_len=122__0.571_Length_621,pct:99_100_	0,755478599	0,244521401	0,706377053	0,706171804	-0,50	571,0180043	615,813589
Piptdfgg_GG13527_c0_g1_i1_evgclas_GG13527_c0_g1_i2,pct:100_100_	0,757466705	0,242533295	0,076321216	0,053707609	-4,22	1,189473396	14,50515588
Pipt_75k_comp54951_c0_seq1_len=18__c0_seq2_len=1815,pct:98_100_	0,757806595	0,242193405	0,175000847	0,169775108	-2,56	15,44145062	79,39072046
PiptO39_Locus_9535_Transcript_8_9_0.600_Length_2284,pct:99_100_	0,761020686	0,238979314	0,723892142	0,723122899	-0,47	146,1031608	155,3502363
PiptO55_Locus_8013_Transcript_8_1_2_c0_seq1_len=1433,pct:98_95_	0,761118602	0,238881398	0,421772007	0,411715055	-1,28	13,48008269	24,0907801
PiptO25Locus_12989_Transcript_2_2_gth_366_evgclass=noclass,okay	0,762434999	0,237565001	0,331018696	0,329406551	-1,60	77,86815378	204,7857112
PiptO55_Locus_1067_Transcript_7_9__0.516_Length_1006,pct:99_91_	0,762463246	0,237536754	0,100211747	0,044667089	-4,48	0,401331509	8,25039128
Pipt_75k_comp16428_c0_seq1_len=54__1.000_Length_467,pct:99_100_	0,762627171	0,237372829	0,114980599	0,04042263	-4,63	0,273424532	6,364027852
PiptO39_Locus_18068_Transcript_1___GG48394_c0_g1_i1,pct:100_94_	0,764358057	0,235641943	6,768181191	7,935861503	2,99	21,68984988	1,599900824
Piptgg_GG20892_c3_g1_i2_len=1845__0.619_Length_1298,pct:99_100_	0,765795857	0,234204143	0,758856489	0,758633598	-0,40	462,7319561	476,8422388
PiptO47_Locus_36334_Transcript_4___0.147_Length_554,pct:99_100_	0,766251055	0,233748945	8,035179752	9,871429719	3,30	20,69561234	1,113758012
PiptSf55_scaffold23559_evgclass=m_510_g1_i5_len=579,pct:99_100_	0,768155045	0,231844955	2,132898882	2,194374819	1,13	22,74296094	6,872284705
Pipt50k_comp55110_c0_seq4_len=122_c0_g1_i1_len=1227,pct:99_100_	0,77046147	0,22953853	0,574858297	0,573979634	-0,80	157,1365024	204,6846051
PiptSf55_scaffold5350_evgclass=ma_0.196_Length_1405,pct:99_100_	0,770534277	0,229465723	0,805128566	0,805063616	-0,31	1365,277085	1299,003578
PiptO31_Locus_5626_Transcript_1_1__1.000_Length_520,pct:100_99_	0,771090768	0,228909232	10,46317185	24,49573306	4,61	9,265701024	0,326227818
PiptO39_Locus_2814_Transcript_4_4_1.000_Length_2381,pct:100_96_	0,771449142	0,228550858	0,65766654	0,657326218	-0,61	373,2516767	433,0179508
PiptSf55_scaffold8787_evgclass=ma_07_g1_i1_len=1119,pct:100_90_	0,771650147	0,228349853	0,778691868	0,778591205	-0,36	964,9886393	954,9865838
Pipt_75k_comp53889_c0_seq1_len=74_f23_scaffold42230,pct:99_100_	0,772441839	0,227558161	10,32213353	26,26411263	4,72	8,932804813	0,303048945
Pipt50k_comp65299_c1_seq4_len=314__c0_seq6_len=2040,pct:99_100_	0,772465295	0,227534705	0,102046681	0,059675516	-4,07	0,680973519	8,314604973
PiptO39_Locus_26993_Transcript_6__0.583_Length_1135,pct:99_100_	0,772624821	0,227375179	2,423627863	2,51949838	1,33	21,0730793	5,559511263
PiptO39_Locus_14000_Transcript_4__0.889_Length_2214,pct:99_100_	0,775463825	0,224536175	0,579486793	0,576697134	-0,79	48,98306615	66,45505823
Pipt50k_comp61755_c0_seq1_len=935__GG13405_c0_g1_i1,pct:99_100_	0,775467224	0,224532776	0,367488151	0,360857814	-1,47	19,46413133	38,31303041
PiptS71f_scaffold35206_Locus_6188_7_c0_seq3_len=823,pct:98_100_	0,77547181	0,22452819	0,818979125	0,818948777	-0,29	2772,130016	2639,529801
PiptO31_Locus_11668_Transcript_2__0.579_Length_2258,pct:99_100_	0,7757307	0,2242693	0,327648263	0,314004553	-1,67	9,05952053	20,70882567
PiptO55_Locus_4422_Transcript_9_1_40_0_55.8_COMPLEX,pct:99_100_	0,776194299	0,223805701	0,660574124	0,660160519	-0,60	305,3748884	350,3366776
Piptdf_c61885_g1_i2_len=950_evgcl_e_0.090_Length_548,pct:99_97_	0,777476005	0,222523995	0,581392674	0,579326706	-0,79	66,12982654	84,95042855
PiptSf23_scaffold20851_evgclass=m_954_0_51.9_COMPLEX,pct:98_96_	0,77917245	0,22082755	0,560301012	0,558273412	-0,84	68,47023255	91,75187849
PiptO47_Locus_13288_Transcript_7__0.250_Length_1739,pct:98_100_	0,779641202	0,220358798	0,698293473	0,698213728	-0,52	1497,436253	1634,867443
PiptO23Locus_37035_Transcript_2_3_gth_537_evgclass=noclass,okay	0,780120749	0,219879251	3,825697272	4,080205146	2,03	25,28118385	5,664322325
PiptSf55_scaffold31823_evgclass=m__GG28053_c0_g1_i2,pct:99_100_	0,781783819	0,218216181	0,715934601	0,715744752	-0,48	605,5739099	644,0982593
PiptO23Locus_10593_Transcript_9_1_8874_0_22.4_LINEAR,pct:99_72_	0,782507839	0,217492161	0,114015866	0,047241506	-4,40	0,360920382	6,609375585
PiptO39_Locus_15990_Transcript_1___0.145_Length_680,pct:100_91_	0,782825405	0,217174595	0,087445998	0,077623102	-3,69	3,983687814	27,68331402
PiptS63f_scaffold45698_Locus_9176_0.229_Length_3151,pct:98_100_	0,783060433	0,216939567	0,806504081	0,806431555	-0,31	1219,081756	1169,997028
Pipt50k_comp61910_c0_seq1_len=219_0.500_Length_1937,pct:99_100_	0,783185397	0,216814603	0,746830169	0,746754179	-0,42	1406,049491	1449,725574
Pipt50k_comp56552_c0_seq2_len=219_Sf23_scaffold24128,pct:98_99_	0,785210626	0,214789374	0,521364054	0,519915726	-0,94	97,20500229	158,0308851
PiptO23Locus_44438_Transcript_1_8__c1_seq1_len=1013,pct:99_100_	0,786457387	0,213542613	0,628623068	0,627474937	-0,67	114,4369036	136,6562268
PiptO39_Locus_71132_Transcript_1___0.750_Length_616,pct:100_99_	0,787414503	0,212585497	12,64448622	29,91163179	4,90	11,16372691	0,326227818
PiptO63_Locus_21419_Transcript_4___0.500_Length_771,pct:98_100_	0,787617203	0,212382797	0,232713569	0,221343625	-2,18	8,227012833	31,02575798
PiptSf31_scaffold6260_Locus_7024__e_0.762_Length_521,pct:98_80_	0,78890184	0,21109816	0,469600635	0,463718386	-1,11	23,7984907	37,3251648
PiptSf39_scaffold23682_evgclass=m_f55_scaffold27266,pct:99_100_	0,788942297	0,211057703	0,233171002	0,212791185	-2,23	4,59146894	14,75905091
PiptO31_Locus_8532_Transcript_5_1__0.319_Length_969,pct:98_100_	0,790463238	0,209536762	12,416222	21,18861318	4,41	15,26492764	0,687921106
PiptSf25_scaffold33597_evgclass=m_622_0__3.0_LINEAR,pct:100_97_	0,791648312	0,208351688	0,219501382	0,18042417	-2,47	2,019346561	8,308812662
Piptdfgg_GG20126_c0_g1_i1_evgclas_27305_1_65.5_FORK,pct:99_100_	0,793048367	0,206951633	0,749712966	0,749497229	-0,42	494,1507445	506,8025111
PiptO31_Locus_6111_Transcript_5_7__0.721_Length_2394,pct:98_99_	0,79442188	0,20557812	0,652046724	0,650760163	-0,62	98,98163156	115,8847297
PiptO55_Locus_43348_Transcript_4__0.500_Length_1109,pct:99_100_	0,794710729	0,205289271	0,583777835	0,581819683	-0,78	69,91522289	89,08622042
Pipt_75k_comp83754_c0_seq1_len=669_evgclass=noclass,okay	0,79521294	0,20478706	0,14621968	0,076591726	-3,71	0,546849063	6,058117766
PiptO63_Locus_34547_Transcript_2__Sf55_scaffold19823,pct:98_97_	0,795295195	0,204704805	0,164756641	0,158545374	-2,66	12,38935382	70,8440757
PiptS71f_C319495__4.0_evgclass=noclass,okay	0,795628284	0,204371716	0,446483464	0,440182529	-1,18	22,06536446	36,14130419
PiptSf31_scaffold19838_Locus_2764__Sf23_scaffold4348,pct:99_99_	0,795864366	0,204135634	0,74958828	0,749266047	-0,42	330,2897637	336,9967717
Piptdfgg_GG54099_c0_g1_i1_evgclas__c0_g1_i1_len=463,pct:99_100_	0,7969806	0,2030194	0,191726165	0,146509108	-2,77	1,439533207	7,001206386
Pipt_75k_comp72569_c0_seq2_len=19__c0_seq6_len=2380,pct:98_100_	0,797593501	0,202406499	0,395085258	0,384226979	-1,38	12,04710261	22,57797624
PiptO39_Locus_48550_Transcript_2__0.941_Length_2519,pct:99_100_	0,798012753	0,201987247	0,557146454	0,553417497	-0,85	36,97271169	49,87946745
Piptdfgg_GG20206_c0_g1_i1_evgclas_S63f_C574209_56.0,pct:99_100_	0,798798597	0,201201403	0,645371381	0,645071689	-0,63	431,9336486	500,8748157
Pipt_75k_comp73971_c1_seq8_len=16_87_g1_i1_len=1567,pct:98_100_	0,798815374	0,201184626	0,683370076	0,683229606	-0,55	868,5388874	961,8985148
PiptS71f_C361127_23.0_evgclass=ma_e_0.182_Length_658,pct:99_99_	0,799610188	0,200389812	0,58383988	0,583262416	-0,78	237,1136637	302,0369763
Piptdf_c68937_g1_i2_len=3536_evgc_9_c1_seq6_len=2769,pct:98_83_	0,800419103	0,199580897	13,82851104	338,3169212	8,40	7,30931402	0,00556879
PiptO63_Locus_3431_Transcript_1_1_07_0_47.2_COMPLEX,pct:99_100_	0,800472208	0,199527792	0,662473121	0,661288011	-0,60	106,462708	121,2684928
PiptO39_Locus_942_Transcript_9_11__Length_714,pct:100_88_-sense	0,801076917	0,198923083	0,655987534	0,655840082	-0,61	866,4535193	989,0415354
PiptSf25_scaffold5205_evgclass=ma_0.750_Length_1067,pct:99_100_	0,801199102	0,198800898	11,69546069	21,00373621	4,39	13,28580044	0,606097891
PiptO63_Locus_3539_Transcript_3_1_0.481_Length_1676,pct:99_100_	0,802171957	0,197828043	0,396238877	0,388491133	-1,36	17,05680837	32,4806381
Pipt50k_comp61615_c1_seq1_len=657_f23_scaffold10976,pct:100_73_	0,803004609	0,196995391	0,133005816	0,084027838	-3,57	0,802894542	8,821200188
Piptgg_GG52365_c1_g1_i2_len=718_e_e_1.000_Length_635,pct:98_99_	0,803790805	0,196209195	0,147004573	0,127424124	-2,97	3,144160629	16,0893661
Pipt50k_comp44880_c0_seq1_len=980_evgclass=noclass,okay	0,804725337	0,195274663	0,445412147	0,435474908	-1,20	13,90547711	23,2743951
PiptO39_Locus_7463_Transcript_6_6_0.684_Length_1296,pct:100_91_	0,805156184	0,194843816	7,924392991	11,51984014	3,53	12,28787484	0,556879006
Pipt50k_comp67195_c2_seq11_len=34_c1_seq13_len=1370,pct:98_100_	0,805498465	0,194501535	0,175097965	0,158573883	-2,66	4,677388263	19,33078111
PiptO23Locus_26638_Transcript_8_1__0.250_Length_965,pct:100_98_	0,806259145	0,193740855	0,69876729	0,698643777	-0,52	966,5743269	1054,876664
Pipt50k_comp7082_c0_seq1_len=616___Length_383,pct:100_96_-sense	0,806540861	0,193459139	0,137570029	0,076523031	-3,71	0,587564574	7,576223633
PiptSf31_scaffold1967_Locus_2067__0.375_Length_1851,pct:99_100_	0,806711135	0,193288865	0,736575191	0,736366695	-0,44	525,2764177	542,4910955
PiptO25Locus_16368_Transcript_2_2_1.000_Length_1059,pct:99_100_	0,807450858	0,192549142	3,212443907	3,674913754	1,88	9,80924278	1,392197515
Piptdfgg_GG40298_c0_g1_i1_evgclass=noclass,okay	0,80893462	0,19106538	0,469838003	0,461725066	-1,11	17,10453089	27,0381744
Pipt50k_comp57382_c0_seq6_len=289__0.225_Length_1354,pct:98_85_	0,809287584	0,190712416	11,6296044	16,06193651	4,01	21,32859405	1,272313382
PiptO31_Locus_2028_Transcript_10__0.370_Length_1466,pct:99_100_	0,810362865	0,189637135	0,8126918	0,812608926	-0,30	1036,366273	982,9786861
Pipt_75k_comp79224_c0_seq1_len=382_evgclass=noclass,okay	0,810885887	0,189114113	0,18548518	0,148114915	-2,76	1,769865847	8,27991151
Pipt_75k_comp53393_c0_seq1_len=55_e_1.000_Length_500,pct:98_94_	0,811004358	0,188995642	0,360405763	0,344495701	-1,54	7,790776081	19,28924885
PiptO31_Locus_34352_Transcript_4__0.400_Length_1490,pct:99_100_	0,811599926	0,188400074	0,571482465	0,567679937	-0,82	36,33053033	47,55351366
Pipt_75k_comp54983_c0_seq1_len=25__0.533_Length_2055,pct:98_55_	0,812212602	0,187787398	0,183541621	0,169858143	-2,56	5,604791319	31,04021867
PiptO55_Locus_29650_Transcript_2__824_0__8.0_LINEAR,pct:99_100_	0,812326245	0,187673755	0,305525846	0,290611506	-1,78	7,574325373	18,3678373
Piptdf_c67801_g1_i2_len=903_evgcl_9_c0_seq1_len=467,pct:98_100_	0,813315085	0,186684915	0,260800779	0,211325096	-2,24	1,749508091	7,222232197
PiptO55_Locus_2355_Transcript_5_1__4718_0_38.4_FORK,pct:100_61_	0,814348392	0,185651608	0,154451576	0,145396093	-2,78	7,419340309	38,06309205
Pipt_75k_comp77209_c1_seq8_len=28_c1_seq6_len=2817,pct:100_100_	0,81581322	0,18418678	0,329513195	0,323607756	-1,63	20,65761509	46,54823858
PiptO23Locus_23910_Transcript_10__0.524_Length_2913,pct:99_100_	0,818305405	0,181694595	0,51945481	0,511753815	-0,97	18,14622326	28,45918553
PiptO39_Locus_41372_Transcript_1__593_1_49.4_COMPLEX,pct:98_98_	0,821419507	0,178580493	8,116700881	9,719276618	3,28	24,30156402	2,205300047
PiptO55_Locus_4794_Transcript_3_6__0.208_Length_792,pct:98_100_	0,821521449	0,178478551	0,459173573	0,458303348	-1,13	158,9763496	271,2457885
PiptSf55_scaffold9060_evgclass=ma__0.632_Length_2319,pct:99_94_	0,822584328	0,177415672	0,542840503	0,542132537	-0,88	198,857061	275,3874239
Piptdf_c57223_g1_i1_len=2590_evgc__c0_seq1_len=2562,pct:99_100_	0,823788084	0,176211916	0,148632427	0,142927613	-2,81	11,80911779	57,60360227
Pipt_75k_comp71893_c1_seq6_len=19_c1_seq16_len=1909,pct:99_100_	0,824650071	0,175349929	0,524942086	0,521422654	-0,94	39,89814431	56,4472654
Pipt_75k_comp12336_c0_seq1_len=54_f23_scaffold41766,pct:100_96_	0,824793103	0,175206897	0,149728171	0,081296449	-3,62	0,567206819	4,721444203
Pipt_75k_comp71970_c0_seq8_len=13_59_g1_i6_len=1257,pct:99_100_	0,824875327	0,175124673	0,584690783	0,583268954	-0,78	95,55887591	124,1208254
Pipt_75k_comp76239_c0_seq17_len=6_147_1_40.4_COMPLEX,pct:99_87_	0,824881184	0,175118816	11,30890837	24,58320509	4,62	11,05830158	0,406085587
PiptO31_Locus_27860_Transcript_6__24847_1__8.0_FORK,pct:98_100_	0,825888365	0,174111635	0,42879737	0,421168922	-1,25	17,69433003	30,44708028
PiptO25Locus_4564_Transcript_5_9__f25_scaffold42159,pct:99_100_	0,826164352	0,173835648	0,706594808	0,706450801	-0,50	812,376866	874,1034365
Piptdfgg_GG31556_c0_g1_i1_evgclas__c0_g1_i1_len=625,pct:99_100_	0,826241002	0,173758998	0,150698373	0,082344735	-3,60	0,570792881	4,721444203
PiptSf25_scaffold24223_evgclass=m_f23_scaffold22563,pct:99_100_	0,826314403	0,173685597	0,167996984	0,11086266	-3,17	0,948783125	7,690280921
Piptgg_GG56315_c0_g1_i1_len=966_e_f55_scaffold24923,pct:100_71_	0,827411663	0,172588337	0,223272591	0,172126934	-2,54	1,452139742	6,471338793
PiptO39_Locus_78483_Transcript_1___1.000_Length_964,pct:99_100_	0,82773792	0,17226208	0,369667186	0,358860343	-1,48	11,80552539	28,28341697
Pipt_75k_comp61976_c0_seq5_len=24_0.201_Length_1896,pct:98_100_	0,827971136	0,172028864	0,177518291	0,170859556	-2,55	11,8548446	57,81215392
PiptO31_Locus_4734_Transcript_13__0.194_Length_1059,pct:100_97_	0,828176268	0,171823732	0,742637574	0,742447957	-0,43	570,4388305	593,3890485
Pipt50k_comp64970_c0_seq1_len=125_c0_seq11_len=1261,pct:100_92_	0,829533993	0,170466007	0,432169224	0,420859883	-1,25	11,88556197	21,25315297
PiptO39_Locus_18269_Transcript_6__gth_518_evgclass=noclass,okay	0,829930199	0,170069801	0,667722065	0,666103141	-0,59	77,44775296	88,04103519
Pipt50k_comp63079_c1_seq7_len=825_09_c1_seq2_len=977,pct:98_99_	0,830069609	0,169930391	0,40023172	0,397248123	-1,33	45,83198782	83,34998062
Piptdfgg_GG12287_c1_g1_i1_evgclas__c1_g1_i1_len=522,pct:98_100_	0,830353743	0,169646257	4,608726344	6,482534617	2,70	6,931357194	0,556879006
PiptO39_Locus_1522_Transcript_10___0.275_Length_1487,pct:99_96_	0,831189293	0,168810707	0,734282275	0,733875804	-0,45	271,0342519	280,1956496
Pipt_75k_comp42162_c0_seq1_len=15_465_0__4.0_LINEAR,pct:99_100_	0,83138547	0,16861453	10,65449181	13,85019643	3,79	23,18844293	1,561602471
PiptO25Locus_28177_Transcript_1_8_61_1_47.4_COMPLEX,pct:98_100_	0,831899197	0,168100803	0,388312488	0,374226071	-1,42	9,157273909	17,81143271
PiptO39_Locus_7868_Transcript_9_1_th_1262_evgclass=noclass,okay	0,83351818	0,16648182	0,277932822	0,248591249	-2,01	3,476552373	9,86906559
Pipt50k_comp59881_c0_seq5_len=148_0.304_Length_1464,pct:98_100_	0,83368457	0,16631543	0,651247831	0,649377278	-0,62	68,53999434	79,43696942
Pipt_75k_comp68667_c1_seq1_len=19__0.625_Length_1999,pct:99_95_	0,83434189	0,16565811	0,122671254	0,111471354	-3,17	4,898263161	28,44574468
Pipt_75k_comp75576_c0_seq15_len=6_61_c0_seq5_len=592,pct:99_93_	0,834375174	0,165624826	0,110082914	0,052294489	-4,26	0,434797785	5,306971906
PiptO25Locus_5368_Transcript_3_10__0.100_Length_3352,pct:98_96_	0,835486756	0,164513244	0,477639833	0,470354773	-1,09	18,67710417	31,98832612
PiptO23Locus_18952_Transcript_8_9_s_2471_0_68.7_FORK,pct:98_93_	0,836946475	0,163053525	0,720803491	0,720299784	-0,47	225,4050811	236,7868715
PiptO63_Locus_1094_Transcript_3_1_e_0.326_Length_695,pct:99_75_	0,837633898	0,162366102	0,635531272	0,633797552	-0,66	75,57551314	90,42977999
Pipt_75k_comp74660_c1_seq23_len=1_35.3_COMPLEX,pct:99_64_-sense	0,838093223	0,161906777	0,107214282	0,084803219	-3,56	1,998733327	12,73404868
PiptO23Locus_20359_Transcript_2_1_th_2009_evgclass=noclass,okay	0,838534455	0,161465545	0,100788084	0,044289784	-4,50	0,407402552	5,318313505
PiptO23Locus_42115_Transcript_3_4_gth_365_evgclass=noclass,okay	0,838792522	0,161207478	0,10649481	0,072253643	-3,79	1,110103599	9,336424818
PiptO25Locus_12349_Transcript_16__0.181_Length_1413,pct:98_100_	0,838812971	0,161187029	4,774024842	5,60525122	2,49	14,18935975	2,427422052
PiptO25Locus_12850_Transcript_4_1__0.242_Length_1431,pct:99_79_	0,839392981	0,160607019	0,748629574	0,748424531	-0,42	517,4123685	534,5672667
PiptSf25_scaffold3647_evgclass=no__18047_0_31.6_FORK,pct:98_95_	0,839622849	0,160377151	0,388723128	0,379630666	-1,40	14,80487313	31,35195812
PiptSf55_scaffold4193_evgclass=ma_s_549_0_27.7_FORK,pct:99_100_	0,839684539	0,160315461	0,387232031	0,38573038	-1,37	88,47007623	170,9090382
PiptS47f_scaffold4741_Locus_4941__f55_scaffold16217,pct:100_95_	0,840155258	0,159844742	0,154102917	0,133577625	-2,90	3,264688908	22,12257301
Piptdfgg_GG29194_c8_g1_i1_evgclas_Sf23_scaffold11712,pct:99_74_	0,840505994	0,159494006	0,180875908	0,144255549	-2,79	1,908503231	8,544741785
Pipt_75k_comp59794_c0_seq2_len=2535_evgclass=noclass,okay	0,840750068	0,159249932	0,670869947	0,670336515	-0,58	232,8115197	263,0220897
PiptO31_Locus_11775_Transcript_3___0.286_Length_703,pct:99_100_	0,84121525	0,15878475	0,715501259	0,714555605	-0,48	121,2767084	132,5751796
PiptO31_Locus_5821_Transcript_3_6__GG38465_c0_g1_i5,pct:99_100_	0,841257753	0,158742247	0,263263086	0,241847153	-2,05	4,739402648	13,64798158
PiptSf31_scaffold10085_Locus_1190__0.682_Length_553,pct:98_100_	0,84176485	0,15823515	4,879172041	5,414825961	2,44	21,68240057	2,110571433
PiptO39_Locus_14083_Transcript_2__g_GG12513_c4_g2_i3,pct:98_93_	0,84205226	0,15794774	0,405929138	0,39412445	-1,34	11,16464563	20,46985739
PiptS47f_scaffold35467_Locus_5681_Sf39_scaffold10244,pct:99_63_	0,842253631	0,157746369	0,49936914	0,491390412	-1,03	17,54061677	27,11662134
PiptO25Locus_964_Transcript_4_7_C_Length_1010,pct:100_58_-sense	0,842548673	0,157451327	0,42404064	0,422349395	-1,24	81,35487596	139,0832997
PiptO25Locus_6567_Transcript_5_12_0.109_Length_1058,pct:100_93_	0,842593632	0,157406368	0,708984436	0,708162452	-0,50	141,1617349	155,8368722
PiptO23Locus_1871_Transcript_4_10_0.062_Length_1090,pct:100_99_	0,844376028	0,155623972	0,626686161	0,625933685	-0,68	176,1945156	214,5847664
PiptS63f_scaffold206_Locus_83_3_4_83_0_44.4_COMPLEX,pct:99_100_	0,845820213	0,154179787	0,707851215	0,707144266	-0,50	165,2109872	177,0426755
PiptO55_Locus_24363_Transcript_1__6232_0_20.4_LINEAR,pct:99_98_	0,846601039	0,153398961	0,588742888	0,587560947	-0,77	115,8216834	146,6514869
Piptdf_c56571_g1_i2_len=473_evgcl_30_c0_seq3_len=462,pct:98_82_	0,846711908	0,153288092	0,170658981	0,131868616	-2,92	1,606097345	11,39704262
Pipt_75k_comp76422_c2_seq10_len=1_c2_seq41_len=1228,pct:98_100_	0,848415981	0,151584019	0,606012809	0,605324408	-0,72	196,778058	244,2228721
PiptO47_Locus_56251_Transcript_1__f55_scaffold44602,pct:100_98_	0,848773565	0,151226435	0,285791027	0,250748516	-2,00	2,876749605	9,385933885
Pipt_75k_comp74108_c2_seq5_len=24__c1_seq1_len=2103,pct:99_100_	0,849177546	0,150822454	0,685455077	0,68509953	-0,55	342,263049	391,341913
Pipt50k_comp63536_c0_seq1_len=802_142_g1_i2_len=773,pct:99_100_	0,849823119	0,150176881	0,131468486	0,058654085	-4,09	0,371710436	4,409062485
Pipt_75k_comp63724_c0_seq1_len=12_369_0__4.4_LINEAR,pct:99_100_	0,850240043	0,149759957	0,159947651	0,130777562	-2,93	2,207754009	15,45549621
PiptO23Locus_18095_Transcript_2_3_5_c0_seq1_len=444,pct:100_99_	0,850401689	0,149598311	0,121697141	0,074101405	-3,75	0,746207009	7,089773184
PiptSf39_scaffold17603_evgclass=m__1.000_Length_1319,pct:99_95_	0,850725146	0,149274854	6,880601544	7,832465216	2,97	26,9069825	2,349132665
PiptO23Locus_19368_Transcript_1_9__0.262_Length_720,pct:100_94_	0,850806005	0,149193995	9,497388256	11,43599959	3,52	27,85532152	2,199840534
Pipt_75k_comp79704_c0_seq1_len=640_evgclass=noclass,okay	0,851220271	0,148779729	0,151618994	0,059684363	-4,07	0,293782287	4,89514087
Pipt_75k_comp75704_c1_seq6_len=24_Sf23_scaffold41647,pct:98_96_	0,852288676	0,147711324	2,146328723	2,19125045	1,13	31,30793447	11,42594473
PiptO23Locus_12131_Transcript_2_8_0.192_Length_1304,pct:99_100_	0,852742476	0,147257524	0,514023502	0,510796934	-0,97	43,62295107	64,51488351
PiptO23Locus_5102_Transcript_3_8__0.362_Length_2276,pct:99_100_	0,853003569	0,146996431	0,424727318	0,422162624	-1,24	53,66033145	91,45311223
PiptO47_Locus_18217_Transcript_5__0.326_Length_1513,pct:99_100_	0,853284124	0,146715876	0,176687673	0,155746989	-2,68	3,566359231	15,4602426
Piptdf_c67714_g3_i1_len=1738_evgc__0.526_Length_1868,pct:98_83_	0,853494288	0,146505712	0,121506964	0,087225682	-3,52	1,261466594	8,578966312
Piptgg_GG37209_c6_g1_i2_len=1254__.171_Length_1163,pct:100_100_	0,854070855	0,145929145	0,553293583	0,553102198	-0,85	728,3587197	976,1600909
PiptO31_Locus_11957_Transcript_4___0.299_Length_1414,pct:99_94_	0,854264398	0,145735602	0,450382724	0,443394199	-1,17	19,61462334	32,3001313
PiptO39_Locus_774_Transcript_2_9__6.7_LINEAR,pct:100_100_-sense	0,854716886	0,145283114	0,430681569	0,427087186	-1,23	38,51919542	64,57577659
PiptO31_Locus_26088_Transcript_2___0.214_Length_1159,pct:98_94_	0,856520033	0,143479967	0,398268291	0,394781898	-1,34	38,68889249	69,95288818
Piptdfgg_GG37005_c1_g1_i3_evgclas__c1_g1_i2_len=529,pct:98_100_	0,857500794	0,142499206	0,380871785	0,364630858	-1,46	7,958905889	16,66373656
PiptO55_Locus_15716_Transcript_3__e_0.293_Length_733,pct:98_72_	0,857561898	0,142438102	0,675505605	0,674946347	-0,57	221,1818185	253,4218361
PiptSf31_scaffold51026_Locus_1386__c0_seq1_len=1391,pct:99_100_	0,857638711	0,142361289	0,684406388	0,684310784	-0,55	1275,747028	1403,913998
PiptO31_Locus_27684_Transcript_4__Length_2110utrorf,pct:100_96_	0,858617789	0,141382211	0,632035089	0,631880459	-0,66	853,4953852	1007,865808
PiptO31_Locus_62796_Transcript_1__f25_scaffold26974,pct:99_100_	0,858627693	0,141372307	0,435371913	0,424447421	-1,24	12,15360297	21,68219537
PiptO23Locus_91928_Transcript_1_1_23_C1366060,pct:100_99_-sense	0,859132978	0,140867022	0,356471953	0,332223308	-1,59	4,930798169	11,73506655
Piptdfgg_GG5104_c4_g2_i2_evgclass_0_c4_g1_i2_len=527,pct:98_77_	0,859683931	0,140316069	0,484676693	0,479561022	-1,06	27,52223855	41,58594656
PiptS47f_C806756__8.0_evgclass=ma_.140_Length_1199,pct:100_100_	0,859718247	0,140281753	0,124121081	0,103540388	-3,27	2,532652237	16,89118705
Piptdfgg_GG38381_c4_g1_i2_evgclas_c5_g1_i2_len=1964,pct:99_100_	0,860563736	0,139436264	0,719809579	0,71958695	-0,47	510,9671278	550,1927351
PiptO39_Locus_23974_Transcript_10_0.595_Length_1245,pct:98_100_	0,861022745	0,138977255	0,637793692	0,63714585	-0,65	201,1579799	235,3958195
Piptdfgg_GG51501_c0_g1_i1_evgclas__0.833_Length_991,pct:99_100_	0,862289536	0,137710464	1,627911482	1,638766269	0,71	53,38656447	24,33394965
PiptO23Locus_2375_Transcript_6_9__e_0.409_Length_419,pct:99_45_	0,863835076	0,136164924	0,711452956	0,710666492	-0,49	147,7210931	159,2644186
PiptSf23_scaffold23290_evgclass=m_0.500_Length_1311,pct:99_100_	0,864352342	0,135647658	7,419029063	8,271416525	3,05	34,61788208	3,024192459
Piptdfgg_GG8924_c0_g1_i1_evgclass__0.533_Length_776,pct:98_100_	0,864724175	0,135275825	0,186501481	0,160496713	-2,64	2,850378342	12,0255334
PiptO25Locus_4109_Transcript_4_9__Sf55_scaffold38473,pct:98_83_	0,864854994	0,135145006	0,664898472	0,662922118	-0,59	63,14432623	74,07374992
PiptO23Locus_11113_Transcript_3_8_e_0.133_Length_952,pct:99_84_	0,864885963	0,135114037	0,515286819	0,511801244	-0,97	40,36702361	58,70310991
PiptO31_Locus_69014_Transcript_2__e_1.000_Length_429,pct:99_94_	0,865267731	0,134732269	0,469818582	0,460937529	-1,12	15,6777704	28,79507577
PiptO31_Locus_4466_Transcript_1_1_0.474_Length_2290,pct:100_99_	0,865538037	0,134461963	0,785365395	0,785100557	-0,35	359,3945377	351,5396759
Piptdfgg_GG55744_c0_g1_i1_evgclas__c0_seq5_len=1513,pct:99_100_	0,86570356	0,13429644	0,562365205	0,562027874	-0,83	415,9542488	552,6078279
PiptSf39_scaffold35292_evgclass=m__0.280_Length_2191,pct:99_98_	0,865918715	0,134081285	0,732222938	0,732082418	-0,45	789,0699785	829,5836109
PiptSf39_scaffold42741_evgclass=m__0.316_Length_581,pct:100_96_	0,866216905	0,133783095	6,767489449	15,3198702	3,94	5,932307088	0,326227818
PiptO47_Locus_7799_Transcript_5_9_9_c0_seq5_len=1994,pct:99_95_	0,866933524	0,133066476	0,607631969	0,60539046	-0,72	59,84425948	75,62473728
PiptSf31_scaffold28005_Locus_4470_1.000_Length_1782,pct:98_100_	0,867326593	0,132673407	0,265157017	0,24744748	-2,01	5,738614017	16,05717187
Pipt50k_comp62616_c1_seq4_len=121_10_c0_seq3_len=487,pct:99_80_	0,86786181	0,13213819	0,320056271	0,313129582	-1,68	17,28421133	38,68916905
Pipt_75k_comp76969_c1_seq3_len=17_Sf23_scaffold2288,pct:100_51_	0,86808974	0,13191026	0,198245491	0,162833085	-2,62	2,030537653	11,44967284
PiptO63_Locus_30035_Transcript_1__0.111_Length_1093,pct:99_100_	0,868099403	0,131900597	0,719962078	0,719914247	-0,47	2383,348542	2506,480626
PiptO25Locus_861_Transcript_5_7_C_gth_447_evgclass=noclass,okay	0,868349701	0,131650299	0,429365015	0,415843376	-1,27	9,662937857	18,344629
PiptO23Locus_2361_Transcript_5_12_0_c0_seq2_len=539,pct:100_81_	0,869639038	0,130360962	0,429292824	0,409693955	-1,29	6,717255286	14,01205411
Piptdf_c65919_g1_i3_len=1979_evgc_19_g1_i1_len=3556,pct:100_93_	0,869756042	0,130243958	0,748263417	0,748037972	-0,42	473,0649744	485,3248852
PiptSf23_scaffold40452_evgclass=noclass,okay	0,87083463	0,12916537	0,527826688	0,526972541	-0,92	164,4243664	229,1022274
Piptdf_c69401_g1_i1_len=1626_evgc_02_c0_seq4_len=768,pct:99_89_	0,870950131	0,129049869	0,160217032	0,073730746	-3,76	0,380631487	5,17217777
PiptO47_Locus_547_Transcript_6_11_0.223_Length_2207,pct:99_100_	0,870953607	0,129046393	0,715658047	0,715555636	-0,48	1122,040793	1197,271595
PiptO47_Locus_151_Transcript_6_10_th_1033_evgclass=noclass,okay	0,871016317	0,128983683	0,529490666	0,523896768	-0,93	24,8686682	36,60350873
PiptO39_Locus_2085_Transcript_6_7_Length_1255,pct:100_77_-sense	0,871272523	0,128727477	0,657470908	0,656876908	-0,61	214,5766277	247,9481885
PiptO23Locus_26801_Transcript_3_4__0.600_Length_979,pct:98_100_	0,872514271	0,127485729	0,410552583	0,40012285	-1,32	12,71197468	23,92857434
PiptSf25_scaffold3240_evgclass=ma_274_0_65.8_LINEAR,pct:100_99_	0,87281275	0,12718725	0,6625619	0,662523067	-0,59	3252,527235	3705,272312
PiptSf39_scaffold28682_evgclass=m_0.688_Length_1635,pct:98_100_	0,873350593	0,126649407	7,414932674	7,665003442	2,94	108,8164764	11,03452956
PiptO55_Locus_732_Transcript_5_6__0.161_Length_587,pct:100_100_	0,873574316	0,126425684	0,632955365	0,632592986	-0,66	361,5260985	432,2512306
PiptO47_Locus_69074_Transcript_1___0.083_Length_564,pct:99_100_	0,874063412	0,125936588	5,0768407	7,133611587	2,83	7,873365719	0,978683453
PiptO31_Locus_13255_Transcript_10_0.176_Length_2104,pct:99_100_	0,874485872	0,125514128	0,731594909	0,730569438	-0,45	108,305442	115,9481051
Piptdfgg_GG18276_c0_g1_i1_evgclas_f25_scaffold11233,pct:99_100_	0,874767207	0,125232793	0,193323294	0,163987423	-2,61	2,562609562	11,82605843
PiptS63f_scaffold2266_Locus_986_4_12_3_27.9_COMPLEX,pct:100_99_	0,874796838	0,125203162	0,58199806	0,581107401	-0,78	153,0441448	198,8793147
PiptO25Locus_4970_Transcript_11_1__1.000_Length_1582,pct:99_91_	0,874894297	0,125105703	0,613464177	0,609372401	-0,71	32,29373152	43,64755108
PiptO23Locus_3203_Transcript_7_9___c1_seq10_len=1399,pct:98_97_	0,875115694	0,124884306	0,655308294	0,653896161	-0,61	90,30025749	103,3491645
PiptO47_Locus_10370_Transcript_1__f55_scaffold22343,pct:99_100_	0,875358252	0,124641748	0,484954151	0,482531467	-1,05	58,16801898	87,59692769
PiptSf55_scaffold6885_evgclass=ma_0.263_Length_382,pct:100_100_	0,875390327	0,124609673	6,397791408	7,977124643	3,00	15,77812025	1,736468661
PiptS63f_scaffold7752_Locus_3555__C348037_71.0,pct:98_72_-sense	0,875827467	0,124172533	0,650293673	0,649281889	-0,62	126,7839155	158,4473881
PiptS71f_scaffold19401_Locus_1521_9_Length_804,pct:98_76_-sense	0,87614501	0,12385499	0,591042219	0,590832616	-0,76	652,5484814	910,515814
PiptO25Locus_1724_Transcript_4_7___0.476_Length_1135,pct:99_98_	0,876477845	0,123522155	6,811278069	8,946950024	3,16	13,41820094	1,347320887
PiptO31_Locus_70054_Transcript_1__seq1_len=500,pct:99_87_-sense	0,876562398	0,123437602	0,217042198	0,172058996	-2,54	1,684256037	9,076095972
PiptO25Locus_26592_Transcript_5_7_th_1361_evgclass=noclass,okay	0,876616536	0,123383464	7,04550549	10,81867387	3,44	10,09149029	0,806581492
PiptO31_Locus_17278_Transcript_14__0.184_Length_864,pct:100_88_	0,877328541	0,122671459	0,675558137	0,674177557	-0,57	89,8773452	100,2071547
PiptO47_Locus_5073_Transcript_5_1_0.183_Length_1079,pct:99_100_	0,879039274	0,120960726	0,733147697	0,732748138	-0,45	277,0653045	287,0814479
PiptO55_Locus_21912_Transcript_2__0.727_Length_1382,pct:99_100_	0,879212665	0,120787335	0,520281404	0,513955761	-0,96	21,88862082	31,680793
PiptS71f_scaffold28085_Locus_3716_55_scaffold35852,pct:100_100_	0,879285786	0,120714214	0,176964379	0,162193183	-2,62	5,135977311	24,00152356
Pipt_75k_comp72256_c0_seq1_len=27__c0_seq2_len=2765,pct:98_100_	0,879441363	0,120558637	0,362574226	0,359686468	-1,48	44,8555278	87,95762489
PiptO23Locus_33254_Transcript_8_9_match_Sf39_C803863,pct:99_85_	0,879491875	0,120508125	0,2063488	0,140354267	-2,83	0,99253105	6,255072248
Pipt_75k_comp59506_c0_seq2_len=18_112807_0_48.3_FORK,pct:99_97_	0,879889882	0,120110118	0,616890209	0,61590169	-0,70	134,8824999	162,8360475
Pipt_75k_comp67688_c0_seq6_len=18__c0_seq2_len=1815,pct:99_100_	0,880489839	0,119510161	0,583984519	0,583946697	-0,78	3624,088152	4917,856457
PiptO47_Locus_60969_Transcript_1__gth_443_evgclass=noclass,okay	0,881152091	0,118847909	0,182593491	0,13915031	-2,85	1,495972855	9,468703921
PiptO47_Locus_12482_Transcript_8__94_3_69.5_COMPLEX,pct:100_97_	0,88119185	0,11880815	0,785277121	0,78519701	-0,35	1187,726347	1158,726821
PiptS71f_scaffold32100_Locus_5064_526_0_66.0_LINEAR,pct:99_100_	0,881501604	0,118498396	0,754031359	0,754011449	-0,41	5282,383529	5362,001706
Piptdfgg_GG21475_c0_g1_i1_evgclas__0.357_Length_3838,pct:99_99_	0,881945982	0,118054018	0,413199891	0,408428947	-1,29	28,3183516	49,42179682
PiptSf55_C733380_evgclass=main,ok_486_0_61.6_LINEAR,pct:99_100_	0,88245428	0,11754572	0,30795864	0,307391678	-1,70	211,4600306	607,3597007
PiptO25Locus_12107_Transcript_6_7_319_g2_i3_len=805,pct:100_77_	0,882865815	0,117134185	0,162236154	0,12107405	-3,05	1,454618509	7,558024662
PiptO31_Locus_4185_Transcript_3_1_0.110_Length_1452,pct:98_100_	0,883257019	0,116742981	8,070737046	11,98672992	3,58	12,11143021	0,890601942
PiptS63f_scaffold32020_Locus_4059__LINEAR_evgclass=noclass,okay	0,883396048	0,116603952	0,566421573	0,565816265	-0,82	229,4038344	297,9524515
PiptO25Locus_16006_Transcript_3_9__0.237_Length_914,pct:98_100_	0,883531511	0,116468489	11,81775786	12,0168189	3,59	362,6515975	26,97422892
Piptdf_c61599_g1_i1_len=1264_evgc_99_g1_i6_len=1160,pct:100_97_	0,883698454	0,116301546	0,533153852	0,531059987	-0,91	66,95257867	93,35599519
PiptSf39_scaffold46875_evgclass=m_73_0_10.0_COMPLEX,pct:99_100_	0,883932091	0,116067909	0,272510229	0,238778018	-2,07	2,887507791	8,508484954
PiptS47f_scaffold6794_Locus_7426___0.684_Length_750,pct:100_96_	0,884024682	0,115975318	0,486227317	0,483910185	-1,05	60,36644609	91,43754014
PiptO47_Locus_34598_Transcript_8__0.467_Length_2043,pct:99_100_	0,884549777	0,115450223	0,393517438	0,384004545	-1,38	13,91358324	26,88621945
PiptSf39_C800719_evgclass=noclass,okay	0,885023772	0,114976228	0,139038422	0,055019501	-4,18	0,297368349	4,75148289
PiptO63_Locus_78198_Transcript_1___0.625_Length_432,pct:98_100_	0,885031472	0,114968528	0,329664565	0,311209686	-1,68	6,475942294	14,45612824
PiptS63f_scaffold44238_Locus_8525__1.000_Length_532,pct:99_100_	0,885599597	0,114400403	0,420609815	0,415857304	-1,27	28,70029906	56,902521
PiptO23Locus_9850_Transcript_7_10_Length_1599,pct:100_78_-sense	0,885898632	0,114101368	0,77591454	0,775646108	-0,37	367,288161	363,2810508
PiptSf23_scaffold31879_evgclass=m_3_c0_seq1_len=1140,pct:99_91_	0,886024502	0,113975498	0,721538764	0,721290665	-0,47	455,8673264	486,6445388
Piptgg_GG13454_c0_g1_i1_len=912_e_g_GG13104_c0_g1_i1,pct:99_94_	0,886207308	0,113792692	0,40180402	0,380770772	-1,39	6,073542547	12,94839987
PiptO23Locus_491_Transcript_10_10_51647_1_39.3_FORK,pct:99_100_	0,886646091	0,113353909	0,697377684	0,696646977	-0,52	162,9085055	176,3759498
PiptO25Locus_12619_Transcript_6_8_Length_1922,pct:99_100_-sense	0,886806752	0,113193248	10,67401006	380,994701	8,57	5,502542238	0,003030489
PiptSf31_scaffold33942_Locus_6012_124_1_74.1_BUBBLE,pct:100_89_	0,886826287	0,113173713	0,648905761	0,648784452	-0,62	1062,032601	1222,783901
Piptdfgg_GG16007_c6_g6_i1_evgclas_e_0.375_Length_839,pct:98_77_	0,887042116	0,112957884	0,278318935	0,268449812	-1,90	11,05877264	28,50891842
PiptO63_Locus_30104_Transcript_2__0.300_Length_1522,pct:99_100_	0,887103393	0,112896607	0,311534057	0,299476917	-1,74	10,14065149	24,72606733
PiptO25Locus_19901_Transcript_4_6__0.071_Length_921,pct:99_100_	0,887145994	0,112854006	0,151788228	0,126360444	-2,98	2,323817891	11,38360286
PiptSf31_scaffold11201_Locus_1348_1.000_Length_1247,pct:100_94_	0,887403041	0,112596959	9,689931891	14,76197428	3,88	14,47395276	0,909146836
PiptO25Locus_11136_Transcript_10___0.267_Length_1645,pct:99_96_	0,887909713	0,112090287	0,126591913	0,077482641	-3,69	0,752082655	5,935078042
PiptSf39_C802505_evgclass=main,ok_5_c0_seq1_len=645,pct:100_97_	0,88798336	0,11201664	9,358185685	16,63232725	4,06	10,57616234	0,606097891
PiptS63f_scaffold22602_Locus_1834_.0_FORK_evgclass=noclass,okay	0,888029446	0,111970554	0,455162609	0,446899344	-1,16	16,59391011	27,17804793
Pipt50k_comp57337_c0_seq2_len=200__c0_seq7_len=2046,pct:100_99_	0,888852668	0,111147332	0,634295524	0,633057999	-0,66	105,9140742	125,3944587
PiptO63_Locus_5566_Transcript_1_1_th_1248_evgclass=noclass,okay	0,889153805	0,110846195	0,605081138	0,603325816	-0,73	76,8841322	94,1938818
PiptO25Locus_27735_Transcript_3_4_e_0.471_Length_365,pct:99_48_	0,889255981	0,110744019	0,445808576	0,439449821	-1,19	21,74414082	35,88570865
PiptO39_Locus_4729_Transcript_8_1_0.500_Length_1645,pct:98_100_	0,889978384	0,110021616	0,588614824	0,587026569	-0,77	86,20104488	108,2866937
PiptO23Locus_20404_Transcript_3_6_gth_716_evgclass=noclass,okay	0,890297174	0,109702826	0,153837328	0,083912217	-3,57	0,570144642	4,496216841
PiptO63_Locus_6816_Transcript_9_1_e_0.408_Length_962,pct:98_80_	0,890443208	0,109556792	0,642900503	0,641988304	-0,64	141,9560728	164,6352998
Piptdf_c65916_g2_i1_len=675_evgcl__GG22871_c10_g1_i1,pct:98_99_	0,890770626	0,109229374	0,329939206	0,313427525	-1,67	7,325532916	16,27156994
PiptO55_Locus_22118_Transcript_8___0.800_Length_572,pct:99_100_	0,891871441	0,108128559	0,308336434	0,285886892	-1,81	4,953463454	12,08467755
Piptdf_c71054_g2_i1_len=1738_evgc_3_c0_seq4_len=1400,pct:98_95_	0,89189453	0,10810547	0,649286661	0,6491683	-0,62	1086,954237	1255,519261
PiptO23Locus_1755_Transcript_12_2_Length_1194,pct:100_52_-sense	0,891954654	0,108045346	0,114182089	0,047469968	-4,40	0,33784963	4,350376202
PiptO23Locus_21087_Transcript_5_9_e_0.571_Length_448,pct:98_81_	0,892222633	0,107777367	0,182641475	0,092320668	-3,44	0,446052524	4,61957729
PiptO31_Locus_19851_Transcript_5__f23_scaffold17306,pct:100_79_	0,892363344	0,107636656	0,404483582	0,401198784	-1,32	41,38276648	73,16950819
PiptO39_Locus_21720_Transcript_3__e_0.600_Length_857,pct:99_76_	0,892521466	0,107478534	0,151901114	0,123276804	-3,02	2,007675594	10,7062913
Pipt_75k_comp73258_c3_seq8_len=22_652_0_42.0_LINEAR,pct:99_100_	0,892615276	0,107384724	0,746432544	0,745961913	-0,42	227,0168296	231,0432472
Pipt_75k_comp46244_c0_seq1_len=37_f23_scaffold26895,pct:99_100_	0,89309036	0,10690964	0,183246579	0,104383769	-3,26	0,587564574	5,50123876
Pipt_75k_comp36842_c0_seq1_len=10_ch_Sf25_C1387134,pct:100_100_	0,893114804	0,106885196	0,238720456	0,193316578	-2,37	1,773451909	6,536876735
PiptO47_Locus_17641_Transcript_10_0.591_Length_1744,pct:99_100_	0,893143314	0,106856686	8,08737647	13,80925226	3,79	9,427250165	0,629276763
PiptO31_Locus_22217_Transcript_2__0.692_Length_1169,pct:99_100_	0,893343832	0,106656168	0,641722829	0,639861903	-0,64	69,60020532	82,35950166
Piptdf_c15728_g1_i1_len=1028_evgc__1.000_Length_468,pct:100_92_	0,89342847	0,10657153	8,065943219	13,38562534	3,74	9,910752803	0,652455635
PiptO47_Locus_20691_Transcript_9__0.218_Length_1425,pct:99_100_	0,8935082	0,1064918	0,41397351	0,404463255	-1,31	14,08119923	25,50685544
Pipt50k_comp64735_c0_seq4_len=208__c0_seq6_len=2082,pct:99_100_	0,893801661	0,106198339	0,406274067	0,40405608	-1,31	61,00234873	130,1874657
PiptO23Locus_917_Transcript_10_10_0.134_Length_1068,pct:98_100_	0,893893289	0,106106711	0,700014231	0,699647889	-0,52	323,1825296	358,5166578
PiptO63_Locus_59814_Transcript_1__S71f_C309927__4.0,pct:100_97_	0,893964784	0,106035216	7,585646306	11,98112891	3,58	10,56299483	0,737274868
Pipt50k_comp55626_c0_seq1_len=919__0.750_Length_746,pct:99_100_	0,894199071	0,105800929	0,183111853	0,146952616	-2,77	1,937915539	12,12195781
PiptO47_Locus_3038_Transcript_3_1__0.090_Length_817,pct:99_100_	0,894557774	0,105442226	5,59287962	8,879829868	3,15	6,90244964	0,739439427
Pipt50k_comp62937_c2_seq3_len=531_e_0.405_Length_358,pct:98_80_	0,894621025	0,105378975	0,127700468	0,083525834	-3,58	0,944648513	7,105277375
PiptO39_Locus_32971_Transcript_1__514_3__4.2_COMPLEX,pct:99_88_	0,894791322	0,105208678	0,154739976	0,039744715	-4,65	0,148684175	3,9366058
PiptO47_Locus_48919_Transcript_1___GG27026_c0_g1_i1,pct:99_100_	0,894890712	0,105109288	0,667580046	0,666385031	-0,59	104,4151971	118,8041465
Pipt_75k_comp71439_c0_seq4_len=15_affold22277,pct:100_39_-sense	0,895492171	0,104507829	0,223859933	0,185544527	-2,43	2,045894242	10,72155964
Pipt_75k_comp74965_c1_seq1_len=18__c0_seq7_len=1838,pct:99_100_	0,895572931	0,104427069	0,653594288	0,653272323	-0,61	398,6079567	454,9720716
PiptSf39_C799967_evgclass=main,ok_1.000_Length_498,pct:100_100_	0,895574623	0,104425377	0,180566246	0,120341714	-3,05	0,888518985	6,405800851
PiptSf25_scaffold9430_evgclass=ma__1.000_Length_824,pct:100_93_	0,895585747	0,104414253	0,326008029	0,28856645	-1,79	2,900693422	8,549184806
PiptO23Locus_18615_Transcript_1_3__c0_seq1_len=1111,pct:100_99_	0,89572379	0,10427621	0,68560636	0,684910364	-0,55	174,1314837	193,7038331
PiptO47_Locus_21253_Transcript_3__e_0.478_Length_468,pct:99_94_	0,896511876	0,103488124	0,579774117	0,57702176	-0,79	50,52214145	67,38797552
Pipt_75k_comp69723_c1_seq24_len=1_f23_scaffold26667,pct:100_94_	0,896606025	0,103393975	0,182776838	0,149022454	-2,75	2,135445593	12,99170829
PiptSf39_C789084_evgclass=noclassa2,okay	0,897020301	0,102979699	0,164877922	0,066449696	-3,91	0,297368349	4,54573418
Pipt_75k_comp74954_c1_seq3_len=433_evgclass=noclass,okay	0,897424828	0,102575172	4,973394211	6,246532102	2,64	10,91481221	1,050731312
PiptO25Locus_15399_Transcript_2_8_0.375_Length_1748,pct:99_100_	0,89758429	0,10241571	0,582087628	0,581680076	-0,78	337,2020854	429,2365021
PiptO39_Locus_5515_Transcript_7_8_0.625_Length_1016,pct:100_98_	0,897622638	0,102377362	0,631133605	0,63098862	-0,66	908,7158015	1073,852703
PiptO25Locus_8879_Transcript_7_10_0.316_Length_886,pct:100_100_	0,897774969	0,102225031	0,617894553	0,617383636	-0,70	261,1799364	316,1422481
Piptdfgg_GG37850_c1_g1_i1_evgclas_Length_1798utrorf,pct:100_36_	0,89782951	0,10217049	0,263097226	0,229713826	-2,12	2,776620455	8,573515639
PiptO25Locus_27476_Transcript_1_2__0.155_Length_598,pct:98_100_	0,897900935	0,102099065	0,255107863	0,22641727	-2,14	3,354838807	12,69333911
Piptdf_c70838_g5_i1_len=1808_evgc__Sf23_scaffold5130,pct:99_51_	0,898243459	0,101756541	0,129648776	0,067447663	-3,89	0,549583309	5,013274314
Piptdf_c67916_g5_i1_len=577_evgcl__1.000_Length_464,pct:100_99_	0,898390628	0,101609372	7,143272402	8,001629495	3,00	31,86299332	3,166701547
PiptO55_Locus_13418_Transcript_2__0.250_Length_1963,pct:98_100_	0,898495895	0,101504105	0,259652972	0,250611694	-2,00	11,53780882	32,25229079
PiptO25Locus_5614_Transcript_5_9___0.638_Length_970,pct:98_100_	0,898663987	0,101336013	0,594989985	0,591702178	-0,76	41,32447748	54,74510863
PiptO63_Locus_25645_Transcript_3___0.444_Length_461,pct:100_96_	0,898983266	0,101016734	0,576422964	0,576385669	-0,79	3699,989058	4768,684232
PiptSf39_scaffold47465_evgclass=m_0_c1_g1_i5_len=446,pct:99_97_	0,899020911	0,100979089	0,172287136	0,16068781	-2,64	6,382768942	26,23221294
Pipt50k_comp67389_c1_seq3_len=234_901_3_12.4_COMPLEX,pct:99_99_	0,899122955	0,100877045	0,520450841	0,514854498	-0,96	24,9531708	35,30599487
PiptO25Locus_859_Transcript_8_11__gth_574_evgclass=noclass,okay	0,899209154	0,100790846	0,559375974	0,55822375	-0,84	121,093546	162,5467374
Pipt_75k_comp76781_c0_seq2_len=353_evgclass=noclass,okay	0,89950236	0,10049764	0,147861725	0,059215764	-4,08	0,300342033	3,719776408
Piptdf_c69419_g1_i2_len=1686_evgc_0.421_Length_1686,pct:99_100_	0,899670819	0,100329181	0,730308381	0,729389226	-0,46	121,2794225	127,2268912
Pipt_75k_comp72362_c0_seq1_len=14__c0_seq14_len=815,pct:98_100_	0,899785443	0,100214557	0,339006396	0,329765023	-1,60	13,41456877	29,37492123
PiptO39_Locus_2995_Transcript_6_7__0.529_Length_977,pct:98_100_	0,899815842	0,100184158	0,63922087	0,636867937	-0,65	54,812813	68,33155582
Piptgg_GG30795_c3_g1_i1_len=507_evgclass=noclass,okay	0,899834164	0,100165836	0,178518391	0,10196182	-3,29	0,591150636	5,751868982
PiptO55_Locus_29614_Transcript_3___0.346_Length_1037,pct:98_93_	0,900448924	0,099551076	0,494826886	0,486500096	-1,04	16,914567	27,65236507
Pipt50k_comp57595_c0_seq4_len=760_evgclass=noclass,okay	0,900457264	0,099542736	0,654091926	0,653670222	-0,61	303,4362453	349,0342847
Pipt50k_comp12604_c0_seq1_len=669__1.000_Length_642,pct:99_100_	0,900717898	0,099282102	0,230780762	0,199912426	-2,32	2,839620156	9,466067279
Pipt_75k_comp64223_c1_seq3_len=12_3_c1_seq4_len=1267,pct:99_98_	0,90095541	0,09904459	0,186192268	0,105662324	-3,24	0,623407932	5,112687064
PiptO47_Locus_7527_Transcript_10___c0_seq1_len=2086,pct:99_100_	0,90104619	0,09895381	0,656479932	0,656036064	-0,61	288,245764	336,3412018
PiptO23Locus_2062_Transcript_8_9__e_0.204_Length_918,pct:99_59_	0,901538053	0,098461947	0,447854532	0,43666216	-1,20	12,26250247	20,85212061
PiptS71f_scaffold24545_Locus_2707_0.312_Length_1558,pct:100_95_	0,901860578	0,098139422	0,743344526	0,74322867	-0,43	930,9744008	954,4205633
PiptO39_Locus_1806_Transcript_10__seq1_len=733,pct:99_54_-sense	0,901965419	0,098034581	0,517973125	0,517833879	-0,95	1015,236583	1475,070437
PiptO55_Locus_7404_Transcript_4_6__0.500_Length_539,pct:99_100_	0,902223037	0,097776963	0,445730647	0,436184068	-1,20	14,42859134	24,32669742
PiptO63_Locus_31588_Transcript_4___0.360_Length_833,pct:99_100_	0,902373439	0,097626561	0,643372471	0,641276366	-0,64	61,73672039	72,15859228
PiptO31_Locus_4243_Transcript_8_1_f25_scaffold11909,pct:99_100_	0,90242886	0,09757114	5,751067876	6,6235549	2,73	20,89691095	2,804488264
PiptSf23_scaffold10728_evgclass=n__0.193_Length_1234,pct:98_75_	0,902516067	0,097483933	0,261600332	0,235766817	-2,08	3,813919192	11,21958309
Piptdfgg_GG41921_c0_g1_i1_evgclas_691_0__4.3_LINEAR,pct:99_100_	0,902752093	0,097247907	8,757903875	22,02486052	4,46	7,085366681	0,303048945
PiptO47_Locus_55767_Transcript_1__1.000_Length_639,pct:100_100_	0,902758412	0,097241588	0,272907496	0,24718326	-2,02	3,838258659	12,24558781
PiptO23Locus_18838_Transcript_7_1__i2_len=683,pct:100_61_-sense	0,902815883	0,097184117	0,325872234	0,306845544	-1,70	6,172193627	14,01695649
PiptSf23_scaffold14069_evgclass=noclass,okay	0,903197109	0,096802891	0,229177827	0,18952684	-2,40	2,0761887	7,424343556
PiptO25Locus_2884_Transcript_10_1_665_1_64.9_COMPLEX,pct:98_88_	0,903275786	0,096724214	0,57705798	0,572246559	-0,81	28,38429704	41,79381721
PiptS71f_scaffold15089_Locus_7685_23_scaffold19817,pct:100_100_	0,903285195	0,096714805	0,18005495	0,172280699	-2,54	10,59535397	56,46974225
PiptSf55_scaffold26064_evgclass=n_affold30872,pct:100_77_-sense	0,903449836	0,096550164	0,206545701	0,192236933	-2,38	6,026923742	29,57139184
Pipt50k_comp3505_c0_seq1_len=746__783_g1_i1_len=472,pct:100_75_	0,903601363	0,096398637	8,17783596	13,97274272	3,80	9,633742209	0,629276763
PiptO31_Locus_57653_Transcript_2__gth_399_evgclass=noclass,okay	0,904807548	0,095192452	0,189612793	0,077688858	-3,69	0,322640947	3,777790664
PiptO39_Locus_504_Transcript_5_10__0.183_Length_2436,pct:99_98_	0,904808843	0,095191157	0,661697014	0,661357843	-0,60	373,5002394	441,7946947
Piptgg_GG6568_c0_g1_i1_len=367_ev_961_4_38.5_COMPLEX,pct:98_36_	0,904943197	0,095056803	0,353544521	0,339308497	-1,56	8,662523372	17,91395317
PiptO25Locus_6525_Transcript_8_9__0.238_Length_1511,pct:99_100_	0,905138332	0,094861668	0,792527533	0,792412272	-0,34	807,535292	784,4000991
Pipt_75k_comp76004_c2_seq16_len=7_4_c2_seq13_len=720,pct:98_88_	0,905857992	0,094142008	0,465136435	0,454716857	-1,14	13,07060454	24,74766968
Pipt_75k_comp76653_c1_seq16_len=1_c1_seq19_len=1880,pct:99_100_	0,906002556	0,093997444	0,264545078	0,259313527	-1,95	20,5103676	54,01493474
PiptSf55_scaffold21999_evgclass=m_721_0_33.0_LINEAR,pct:99_100_	0,906236499	0,093763501	0,652746067	0,651122748	-0,62	78,73592863	90,38222669
PiptO55_Locus_32269_Transcript_4__e_1.000_Length_447,pct:98_76_	0,906438734	0,093561266	0,171188349	0,0968993	-3,37	0,587564574	5,146343613
PiptO47_Locus_11615_Transcript_9__0.615_Length_2333,pct:98_100_	0,906513493	0,093486507	4,969321026	5,223607187	2,39	44,96710511	6,545104764
Piptdf_c69733_g1_i1_len=816_evgcl_467_0_32.2_LINEAR,pct:99_100_	0,9065279	0,0934721	0,199907682	0,185036416	-2,43	5,717935924	20,04259333
PiptO23Locus_11077_Transcript_2_2_20410_0_12.3_FORK,pct:99_100_	0,906825968	0,093174032	0,684723315	0,683451048	-0,55	95,44968307	105,7526523
Piptgg_GG3472_c0_g2_i1_len=1711_e__c3_seq3_len=1600,pct:99_100_	0,907017705	0,092982295	0,531945253	0,53100961	-0,91	149,8304741	207,1072896
PiptO25Locus_6114_Transcript_1_10_233_0_31.4_LINEAR,pct:99_100_	0,907090644	0,092909356	0,639185113	0,638437813	-0,65	174,097888	203,3387506
Pipt_75k_comp64604_c0_seq1_len=63_9_c0_seq1_len=623,pct:99_100_	0,907126504	0,092873496	0,195065484	0,130799799	-2,93	0,911580334	6,685799975
PiptO31_Locus_29763_Transcript_4__0_c0_seq2_len=837,pct:100_87_	0,907202287	0,092797713	0,369999428	0,357365081	-1,48	9,7772949	20,5729946
PiptSf39_scaffold1354_evgclass=ma_2_Length_626,pct:99_76_-sense	0,907341371	0,092658629	0,237849405	0,212982253	-2,23	3,707781386	16,22474661
PiptO23Locus_45432_Transcript_4_5__0.423_Length_367,pct:100_85_	0,907342959	0,092657041	0,480732086	0,46537758	-1,10	8,898818455	16,39344019
PiptO25Locus_9828_Transcript_4_8___0.188_Length_365,pct:100_94_	0,907438586	0,092561414	0,720609327	0,719462607	-0,48	98,56713968	107,1482657
Pipt_75k_comp81427_c0_seq1_len=69__1.000_Length_566,pct:100_97_	0,9077021	0,0922979	0,234888751	0,192501872	-2,38	1,982217112	9,533590539
Pipt_75k_comp66410_c0_seq12_len=1__Sf25_scaffold1191,pct:99_77_	0,908090112	0,091909888	5,656561016	6,083348411	2,60	37,56502194	3,595841945
PiptO39_Locus_21803_Transcript_1___0.417_Length_2035,pct:99_97_	0,908287591	0,091712409	0,094740944	0,020746074	-5,59	0,129264206	3,569594428
Piptgg_GG20325_c1_g1_i2_len=1697___GG19793_c1_g1_i2,pct:100_94_	0,908308864	0,091691136	0,694844423	0,694488847	-0,53	337,3102299	364,3630848
Pipt50k_comp67323_c0_seq1_len=1163_evgclass=noclass,okay	0,908323596	0,091676404	5,265728264	5,772875428	2,53	27,41349365	4,506337817
Piptdf_c60915_g1_i4_len=700_evgcl__0.467_Length_596,pct:99_100_	0,908572532	0,091427468	0,562301712	0,560909775	-0,83	98,30915793	135,6987089
Pipt50k_comp64131_c0_seq8_len=655_1_c0_seq11_len=582,pct:98_97_	0,908728756	0,091271244	0,248824504	0,228583041	-2,13	4,770064911	14,13122231
Piptdfgg_GG351_c0_g1_i1_evgclass=noclassa2,okay	0,908748587	0,091251413	0,36281823	0,344759773	-1,54	6,854805062	15,00776745
PiptO39_Locus_4059_Transcript_3_1__0.273_Length_900,pct:100_84_	0,908858895	0,091141105	0,366901316	0,357906412	-1,48	14,2833334	28,07576499
Pipt50k_comp61243_c0_seq3_len=120_4_c1_seq4_len=980,pct:99_100_	0,908985323	0,091014677	0,442225425	0,434492145	-1,20	17,6626368	29,20046463
Pipt_75k_comp52195_c0_seq1_len=68_S63f_C521674__6.0,pct:99_100_	0,909139227	0,090860773	0,20645193	0,159877551	-2,64	1,483255683	9,114647232
Piptdfgg_GG5479_c3_g1_i3_evgclass_79_c3_g1_i1utrorf,pct:99_100_	0,909141957	0,090858043	0,532937724	0,527209187	-0,92	24,30327352	34,16163101
PiptO39_Locus_11973_Transcript_1__258_0_22.9_LINEAR,pct:100_73_	0,909196725	0,090803275	0,558881598	0,554014122	-0,85	28,27305887	38,38363551
Pipt50k_comp66702_c0_seq4_len=497_8992_g1_i4_len=451,pct:98_55_	0,909571466	0,090428534	0,225858787	0,180496012	-2,47	1,695123797	6,640784476
PiptO55_Locus_2833_Transcript_3_1__0.103_Length_2020,pct:98_98_	0,909622575	0,090377425	0,529721839	0,527930314	-0,92	78,45227699	108,2387679
PiptO39_Locus_77895_Transcript_1___0.889_Length_522,pct:99_100_	0,909673645	0,090326355	0,290043233	0,276010692	-1,86	7,681372209	22,7979112
Piptgg_GG33418_c0_g1_i1_len=443_evgclass=noclass,okay	0,909855571	0,090144429	0,234946416	0,181121876	-2,46	1,520240396	5,946299137
Piptgg_GG19881_c0_g1_i3_len=854_e_2_c0_seq6_len=442,pct:99_100_	0,910098937	0,089901063	0,272433645	0,238106712	-2,07	2,770022101	8,473693486
Pipt_75k_comp64227_c0_seq11_len=1__c0_seq3_len=1509,pct:100_91_	0,910287441	0,089712559	0,663381463	0,662631163	-0,59	167,9695918	190,6881151
PiptO47_Locus_26739_Transcript_5__e_0.625_Length_799,pct:98_97_	0,91073193	0,08926807	0,447215272	0,433230365	-1,21	9,625685751	18,14166729
PiptO23Locus_41693_Transcript_2_4_gth_940_evgclass=noclass,okay	0,911226703	0,088773297	0,346596446	0,330950786	-1,60	7,789057109	16,58382728
PiptO25Locus_8091_Transcript_2_8__0.667_Length_2746,pct:98_100_	0,911242767	0,088757233	0,173907609	0,097300815	-3,36	0,569937637	5,369709878
PiptO55_Locus_7980_Transcript_1_1_1.000_Length_1224,pct:99_100_	0,911286952	0,088713048	0,4826609	0,477634332	-1,07	27,54740193	42,35532384
PiptO31_Locus_28890_Transcript_2__0.708_Length_3632,pct:99_100_	0,911782691	0,088217309	0,62568795	0,623407654	-0,68	57,3181861	71,11701792
PiptO39_Locus_25341_Transcript_6___0.500_Length_425,pct:99_100_	0,911879264	0,088120736	7,745031321	15,32830741	3,94	7,640771428	0,466695376
Pipt50k_comp59864_c0_seq5_len=116__c0_seq10_len=1143,pct:99_72_	0,912056274	0,087943726	0,133432851	0,124967921	-3,00	7,059540352	36,63399602
PiptO31_Locus_8571_Transcript_1_4__1.000_Length_791,pct:100_85_	0,912140872	0,087859128	0,723136859	0,722312798	-0,47	136,5892479	146,7927298
PiptSf55_scaffold26107_evgclass=noclass,okay	0,912493262	0,087506738	0,112696183	0,043161805	-4,53	0,293782287	3,993729671
PiptO31_Locus_9221_Transcript_1_2_Sf39_scaffold52479,pct:99_99_	0,912836862	0,087163138	0,332969561	0,323909883	-1,63	13,49183956	29,24924811
PiptO25Locus_44361_Transcript_1_2_8_c1_seq1_len=489,pct:99_100_	0,912921232	0,087078768	0,410009377	0,391370448	-1,35	6,945289839	14,15773451
Piptdfgg_GG35534_c0_g1_i1_evgclas__c0_g1_i2_len=405,pct:100_92_	0,912951953	0,087048047	0,214512485	0,164284018	-2,61	1,438954111	5,930778844
PiptSf25_scaffold29881_evgclass=m_0.308_Length_2621,pct:99_100_	0,913107956	0,086892044	0,718935129	0,718783922	-0,48	755,0008249	794,4682525
Pipt50k_comp66115_c0_seq3_len=783_e_0.800_Length_437,pct:98_81_	0,913158394	0,086841606	0,712620674	0,711473945	-0,49	101,5276507	111,2597528
Piptdfgg_GG22387_c0_g1_i1_evgclas_360_0__7.3_LINEAR,pct:99_100_	0,913169519	0,086830481	0,52432422	0,514779499	-0,96	14,40057459	23,57370708
PiptO25Locus_28714_Transcript_1_2_0.500_Length_1973,pct:99_100_	0,913174366	0,086825634	0,692673862	0,69127682	-0,53	85,67183498	95,87336395
Pipt_75k_comp72432_c0_seq7_len=20_0.155_Length_1381,pct:98_100_	0,913309643	0,086690357	0,147119232	0,130505601	-2,94	3,771992393	16,76168402
PiptO47_Locus_15269_Transcript_1___0.344_Length_1084,pct:99_94_	0,913446914	0,086553086	0,218799512	0,132973565	-2,91	0,651236684	4,658329995
Pipt_75k_comp76102_c0_seq10_len=1_2_c0_seq9_len=1710,pct:98_90_	0,913589818	0,086410182	0,43963805	0,431846764	-1,21	17,32717387	29,25945651
Piptdf_c68228_g1_i2_len=930_evgcl__0.643_Length_880,pct:100_97_	0,913664487	0,086335513	0,247860961	0,236044824	-2,08	8,493132821	33,62338084
PiptO47_Locus_40045_Transcript_1___1.000_Length_883,pct:100_86_	0,913993172	0,086006828	5,439629285	6,812571077	2,77	12,97067208	1,209334641
PiptO25Locus_34563_Transcript_1_8__0.740_Length_529,pct:99_100_	0,914352434	0,085647566	0,110707181	0,104655838	-3,26	8,578368789	51,84925879
PiptO31_Locus_86645_Transcript_2__3849_g1_i1_len=520,pct:99_94_	0,914479213	0,085520787	0,189506087	0,109869442	-3,19	0,608129334	5,454881016
PiptO23Locus_39719_Transcript_3_8_e_0.521_Length_380,pct:99_95_	0,914525574	0,085474426	0,147338191	0,115761767	-3,11	1,747425512	8,844187454
PiptO31_Locus_35453_Transcript_2__0_Length_402,pct:98_94_-sense	0,914720878	0,085279122	0,233796675	0,200524036	-2,32	2,607491702	11,61010041
PiptO23Locus_17222_Transcript_1_1_gth_620_evgclass=noclass,okay	0,914936782	0,085063218	0,329248632	0,301764017	-1,73	4,030298375	10,01756736
Pipt_75k_comp74313_c1_seq1_len=92_13_c1_seq2_len=865,pct:98_83_	0,915189978	0,084810022	0,200494155	0,161486244	-2,63	1,852742474	10,25402795
Pipt_75k_comp76717_c0_seq23_len=7_f23_scaffold16710,pct:99_100_	0,915291468	0,084708532	0,263644096	0,239555322	-2,06	4,199295743	11,73656074
Pipt_75k_comp70675_c1_seq2_len=93_Sf23_scaffold46491,pct:98_54_	0,915489728	0,084510272	0,215716585	0,175466954	-2,51	1,875591609	8,181432236
PiptO25Locus_8242_Transcript_2_6__861_3_54.9_COMPLEX,pct:99_94_	0,915689458	0,084310542	0,148382009	0,095823149	-3,38	0,838578744	7,343066373
PiptSf39_scaffold26298_evgclass=m__0.667_Length_755,pct:99_100_	0,915740335	0,084259665	0,223093542	0,196953702	-2,34	3,231605158	15,85126065
PiptO39_Locus_1577_Transcript_10__S47f_C800838_62.0,pct:99_100_	0,915758025	0,084241975	0,60247267	0,602384972	-0,73	1545,576125	1910,799029
PiptO25Locus_19785_Transcript_4_5_0.066_Length_1984,pct:99_100_	0,915870396	0,084129604	0,54393096	0,539294856	-0,89	29,90006139	41,76302665
PiptS47f_scaffold10625_Locus_1213_9_c0_seq1_len=795,pct:99_100_	0,915929945	0,084070055	0,199161592	0,142474345	-2,81	1,1379997	7,576223633
Pipt_75k_comp54148_c0_seq1_len=50_375_g1_i3_len=501,pct:99_100_	0,916033696	0,083966304	0,219422765	0,145628112	-2,78	0,860989106	5,53013389
Piptdf_c63224_g1_i2_len=3103_evgc_4_g1_i5_len=3031,pct:100_100_	0,916051326	0,083948674	0,644378149	0,64394129	-0,63	295,798856	349,4418711
PiptO55_Locus_40463_Transcript_2__Sf39_scaffold9019,pct:100_61_	0,916114865	0,083885135	6,923826667	8,38768153	3,07	18,80179065	2,062533634
Pipt50k_comp5318_c0_seq1_len=862__39_scaffold47051,pct:100_100_	0,916174482	0,083825518	7,721931846	11,45029252	3,52	11,4407375	0,932325708
Piptdfgg_GG7009_c0_g1_i1_evgclass__0.337_Length_1023,pct:98_49_	0,916197444	0,083802556	3,668631937	4,209923677	2,07	11,87750451	2,543952351
Piptgg_GG32749_c1_g1_i2_len=378_evgclass=noclass,okay	0,916521983	0,083478017	0,301853459	0,265120127	-1,92	2,840264367	8,002995338
PiptO25Locus_11749_Transcript_1_2_e_0.412_Length_870,pct:98_96_	0,916764185	0,083235815	0,567363813	0,562963435	-0,83	31,33107148	42,25402012
PiptO55_Locus_40177_Transcript_2__84_3_35.1_COMPLEX,pct:99_100_	0,917244355	0,082755645	0,699221408	0,697983674	-0,52	95,81286698	103,8215651
PiptO55_Locus_13400_Transcript_4__0.308_Length_1492,pct:99_100_	0,917513998	0,082486002	0,712755062	0,71256482	-0,49	608,2832853	645,3227223
PiptO39_Locus_4453_Transcript_3_9_0.619_Length_1609,pct:98_100_	0,917672698	0,082327302	0,500040956	0,490570581	-1,03	14,46569133	22,70746415
PiptO55_Locus_38010_Transcript_1__e_0.333_Length_379,pct:99_57_	0,917760655	0,082239345	6,809438895	12,84323286	3,68	6,903933824	0,506091739
PiptO25Locus_19098_Transcript_9_1__0.426_Length_2458,pct:99_84_	0,918079812	0,081920188	6,017923273	10,63209198	3,41	6,867929344	0,311852243
PiptSf31_scaffold40406_Locus_8241_f39_scaffold50415,pct:99_100_	0,918280693	0,081719307	0,470416863	0,462300327	-1,11	17,07168342	26,51735845
Pipt_75k_comp70491_c0_seq6_len=13_00_0_51.8_COMPLEX,pct:100_65_	0,918342376	0,081657624	0,587113004	0,586109581	-0,77	137,8432085	187,4112494
PiptO23Locus_18520_Transcript_6_1__0.476_Length_890,pct:99_100_	0,918840709	0,081159291	0,659417078	0,658021263	-0,60	90,61530986	104,1030099
PiptO39_Locus_22707_Transcript_1__0.438_Length_2355,pct:99_100_	0,918855309	0,081144691	0,621372491	0,61884404	-0,69	52,20900787	63,14837285
PiptO63_Locus_10892_Transcript_2___0.714_Length_1261,pct:99_97_	0,919376082	0,080623918	0,619785609	0,617732183	-0,69	64,75006056	77,86423918
PiptO47_Locus_8206_Transcript_2_2_gth_371_evgclass=noclass,okay	0,919662568	0,080337432	0,344945953	0,32603657	-1,62	6,349394524	13,67985136
PiptO31_Locus_14737_Transcript_10_0.311_Length_1725,pct:99_100_	0,920129574	0,079870426	3,119462822	3,455804273	1,79	12,12543062	2,720793607
PiptO23Locus_30779_Transcript_1_6__0.375_Length_1132,pct:99_94_	0,92029927	0,07970073	0,5243972	0,521343939	-0,94	45,8057122	63,8334666
PiptO23Locus_69749_Transcript_1_3_gth_391_evgclass=noclass,okay	0,920406412	0,079593588	0,16661651	0,032793094	-4,93	0,109369813	3,333538399
PiptO25Locus_3427_Transcript_1_10__0.333_Length_787,pct:99_100_	0,920451597	0,079548403	0,659016526	0,658787053	-0,60	551,1281832	632,3379408
Pipt50k_comp60650_c0_seq4_len=209_0.583_Length_2498,pct:100_95_	0,920783086	0,079216914	0,711786427	0,710793254	-0,49	116,5139599	125,2696912
Piptdf_c67710_g1_i2_len=2136_evgc_c1_g1_i1_len=1972,pct:99_100_	0,921329438	0,078670562	0,663195911	0,662925815	-0,59	467,0802076	526,4331168
PiptO23Locus_12604_Transcript_2_1_0.140_Length_1641,pct:100_93_	0,921523199	0,078476801	0,621475307	0,619843544	-0,69	80,56091072	99,84712267
PiptO63_Locus_60858_Transcript_1___1.000_Length_480,pct:99_100_	0,921625072	0,078374928	0,218069951	0,195086704	-2,36	3,694851233	17,79430302
PiptO39_Locus_18838_Transcript_3___S63f_C509186_11.0,pct:98_77_	0,921648016	0,078351984	0,595875756	0,592125341	-0,76	36,38927671	48,70667461
PiptSf25_scaffold27353_evgclass=m_0533_1_50.9_FORK,pct:100_100_	0,921691393	0,078308607	0,398239258	0,391848308	-1,35	20,91669511	37,48222431
PiptSf31_scaffold19772_Locus_2749__GG31045_c0_g1_i2,pct:100_93_	0,921729166	0,078270834	0,149327777	0,113531483	-3,14	1,47608356	8,695993676
PiptO63_Locus_22142_Transcript_6___0.350_Length_624,pct:99_100_	0,921845459	0,078154541	3,88571417	4,710579193	2,24	9,276400537	1,68395969
Pipt_75k_comp46294_c0_seq2_len=494_evgclass=noclass,okay	0,922140288	0,077859712	0,177096655	0,065228836	-3,94	0,273424532	3,939636289
Pipt_75k_comp80980_c0_seq1_len=664_evgclass=noclass,okay	0,922551824	0,077448176	7,851449716	18,01119204	4,17	6,736634849	0,326227818
PiptO23Locus_117103_Transcript_1__gth_582_evgclass=noclass,okay	0,92291926	0,07708074	0,194551914	0,079009169	-3,66	0,293782287	3,682945088
PiptO25Locus_28791_Transcript_1_1__0.647_Length_682,pct:100_61_	0,923155871	0,076844129	0,232321296	0,226656412	-2,14	17,72740705	51,93874738
PiptO31_Locus_21147_Transcript_5___0.224_Length_678,pct:100_93_	0,923218132	0,076781868	0,595575236	0,594761491	-0,75	166,1141372	209,536494
PiptO55_Locus_26820_Transcript_3__0.714_Length_2148,pct:99_100_	0,923366295	0,076633705	0,724615738	0,724390933	-0,47	500,1310715	527,570857
PiptO39_Locus_14340_Transcript_2___0.611_Length_1479,pct:98_98_	0,923668907	0,076331093	0,517787323	0,511527971	-0,97	22,32804688	31,86395433
Pipt_75k_comp71232_c1_seq24_len=1__Sf23_scaffold5518,pct:99_96_	0,923703146	0,076296854	0,623619655	0,622666519	-0,68	138,7811714	165,1700635
Pipt_75k_comp66595_c0_seq7_len=15_0.632_Length_1229,pct:98_100_	0,9237945	0,0762055	0,121856394	0,065672415	-3,93	0,598799724	4,866054814
Piptdf_c65962_g1_i2_len=466_evgcl_S71f_C342195_73.0,pct:99_100_	0,923858996	0,076141004	0,667087143	0,666145974	-0,59	133,7106334	150,2325914
PiptO47_Locus_103991_Transcript_1_6_c0_seq3_len=404,pct:100_95_	0,923978383	0,076021617	0,210668652	0,141402107	-2,82	0,881346861	6,084157779
PiptSf55_scaffold4674_evgclass=ma_Sf55_scaffold4671,pct:100_93_	0,923995003	0,076004997	0,690417287	0,689226674	-0,54	101,8568829	114,3476269
PiptO47_Locus_18456_Transcript_3__0.640_Length_2093,pct:99_100_	0,924232379	0,075767621	0,553824437	0,550080178	-0,86	37,02685897	49,22209667
PiptO23Locus_82292_Transcript_1_1__1.000_Length_980,pct:100_95_	0,924237071	0,075762929	6,955180699	9,569884684	3,26	12,19635177	1,212195781
Pipt50k_comp65407_c0_seq2_len=369__GG51008_c1_g1_i1,pct:100_99_	0,924331642	0,075668358	0,283493845	0,261057479	-1,94	4,771878327	12,32319377
PiptO31_Locus_32054_Transcript_3__S63f_C535003__5.0,pct:98_100_	0,924336066	0,075663934	0,137198512	0,098878879	-3,34	1,207315497	7,034583832
Pipt50k_comp56758_c0_seq2_len=103__0.750_Length_628,pct:99_100_	0,924600872	0,075399128	0,690863581	0,690618062	-0,53	491,4894769	541,1024386
Pipt_75k_comp79005_c0_seq1_len=66_1.000_Length_665,pct:100_100_	0,924938378	0,075061622	6,543056509	8,324987305	3,06	14,50589456	1,584781343
Pipt_75k_comp36955_c0_seq1_len=66_655_g1_i1_len=668,pct:100_99_	0,924973599	0,075026401	0,209427517	0,140496414	-2,83	0,881346861	4,724305343
PiptO55_Locus_59048_Transcript_1__0.500_Length_1230,pct:98_100_	0,925404891	0,074595109	2,691720564	2,860798017	1,52	16,35377899	3,870020052
PiptO23Locus_96659_Transcript_1_2__1.000_Length_599,pct:99_100_	0,925432542	0,074567458	0,219857304	0,194907178	-2,36	3,441528978	16,31542416
PiptS71f_scaffold32489_Locus_5198_Sf55_scaffold20773,pct:99_98_	0,925619852	0,074380148	0,520412151	0,514821073	-0,96	24,97729529	36,551929
PiptO63_Locus_33057_Transcript_1__28820_0_60.9_FORK,pct:100_99_	0,925740068	0,074259932	0,55242353	0,551290345	-0,86	123,2054673	164,0090697
PiptO39_Locus_38564_Transcript_1__0.188_Length_1362,pct:99_100_	0,925798112	0,074201888	0,46901584	0,45800975	-1,13	12,2724115	20,63317324
PiptO25Locus_33511_Transcript_1_3_0.750_Length_1260,pct:98_100_	0,925935855	0,074064145	0,511937755	0,499044849	-1,00	10,63471531	18,23533972
PiptO55_Locus_3082_Transcript_1_3_0.267_Length_1148,pct:100_94_	0,925996886	0,074003114	0,800862859	0,800571467	-0,32	309,3140599	295,1213463
PiptO31_Locus_21385_Transcript_2___GG31907_c0_g1_i1,pct:99_100_	0,926127155	0,073872845	0,603360108	0,600485063	-0,74	46,98117411	59,05792902
Piptdfgg_GG42114_c1_g1_i2_evgclas_728_g1_i6_len=1015,pct:98_97_	0,926272619	0,073727381	0,675011542	0,673258512	-0,57	70,71645372	84,51309819
PiptO31_Locus_38926_Transcript_1__gth_563_evgclass=noclass,okay	0,926286824	0,073713176	7,048538189	16,01767494	4,00	6,067639253	0,326227818
Piptdfgg_GG279_c0_g1_i1_evgclass=_e_0.600_Length_478,pct:99_98_	0,926297465	0,073702535	4,746049967	6,50025243	2,70	8,17292145	0,618135697
PiptO63_Locus_24307_Transcript_2___0.538_Length_439,pct:99_100_	0,926317384	0,073682616	0,417283749	0,396150953	-1,34	6,068142109	12,97443988
PiptO23Locus_8564_Transcript_3_10_e_0.321_Length_828,pct:99_97_	0,926516424	0,073483576	0,729110672	0,729013092	-0,46	1142,602323	1185,725439
PiptO31_Locus_88139_Transcript_1___Length_367,pct:100_61_-sense	0,926595826	0,073404174	0,571005981	0,567017762	-0,82	34,05134983	45,86706234
PiptO23Locus_46225_Transcript_3_5_gth_602_evgclass=noclass,okay	0,926741558	0,073258442	0,244829084	0,181637517	-2,46	1,278329192	6,218260033
PiptO31_Locus_62947_Transcript_1___0.684_Length_1868,pct:98_98_	0,926978119	0,073021881	0,387900681	0,369160111	-1,44	6,805607488	13,34661647
PiptO25Locus_2307_Transcript_1_10__0.541_Length_1689,pct:98_99_	0,926981685	0,073018315	6,821702206	9,811831004	3,29	10,67027754	0,994720863
PiptSf31_scaffold13297_Locus_1653__0.778_Length_617,pct:99_100_	0,927051504	0,072948496	0,284034268	0,265892435	-1,91	5,977767277	15,21255268
PiptO47_Locus_17451_Transcript_7__0.250_Length_1595,pct:99_100_	0,927275727	0,072724273	0,728635345	0,728561648	-0,46	1515,560893	1572,797122
Piptdfgg_GG49273_c2_g1_i1_evgclas_5_c1_g1_i1_len=416,pct:98_99_	0,927409958	0,072590042	0,323720483	0,286610878	-1,80	2,98507696	8,444958876
PiptSf55_scaffold2019_evgclass=ma__c0_seq1_len=1304,pct:100_98_	0,927509585	0,072490415	0,721893043	0,721891293	-0,47	64780,01032	68535,92581
Pipt_75k_comp73475_c0_seq5_len=23__c0_seq12_len=1990,pct:99_97_	0,927640838	0,072359162	7,554219514	11,64946598	3,54	10,31763392	0,848537047
PiptSf31_scaffold13321_Locus_1657_e_0.900_Length_798,pct:99_94_	0,927643833	0,072356167	0,549981973	0,549124837	-0,86	163,274381	216,6817181
PiptS71f_scaffold6729_Locus_2835__886_0__4.4_LINEAR,pct:98_100_	0,927798105	0,072201895	0,393071642	0,371034097	-1,43	5,618543373	12,31555274
PiptO25Locus_8451_Transcript_1_6___GG36482_c0_g1_i1,pct:99_100_	0,927942959	0,072057041	0,69537892	0,693831441	-0,53	77,72710305	86,56920209
PiptSf39_scaffold51641_evgclass=m_302_0__7.8_LINEAR,pct:99_100_	0,928109553	0,071890447	0,580752271	0,577656985	-0,79	44,24577018	56,65099405
PiptO23Locus_41005_Transcript_1_2__0.750_Length_685,pct:99_100_	0,928392546	0,071607454	0,314982718	0,280280043	-1,84	3,28109438	9,169866028
Piptdf_c59101_g1_i1_len=914_evgcl__0.667_Length_709,pct:98_100_	0,928631156	0,071368844	0,143327369	0,114628095	-3,12	1,861525865	9,24775162
PiptS47f_C812543__3.0_evgclass=ma_f55_scaffold46429,pct:99_100_	0,928662731	0,071337269	0,161591365	0,114290557	-3,13	1,141585762	8,349782877
PiptO23Locus_30880_Transcript_4_9__0.405_Length_582,pct:99_100_	0,928689231	0,071310769	0,603982143	0,601889929	-0,73	65,09306923	81,84185501
Pipt50k_comp62627_c0_seq1_len=167_19_g3_i1_len=1489,pct:99_100_	0,928975079	0,071024921	0,643738971	0,642489195	-0,64	102,8046657	122,1204462
Piptdfgg_GG43906_c0_g2_i1_evgclas_S71f_C325393_10.0,pct:99_100_	0,929381519	0,070618481	0,313613961	0,30625918	-1,71	16,12608399	37,10963875
PiptO31_Locus_3328_Transcript_9_1__0.357_Length_824,pct:99_100_	0,92942917	0,07057083	0,384558121	0,379524386	-1,40	26,11666142	52,39565293
PiptO55_Locus_13791_Transcript_8__0.778_Length_1763,pct:99_100_	0,929515793	0,070484207	0,694753711	0,693967007	-0,53	152,8599408	165,3663227
PiptSf23_scaffold34917_evgclass=m__1.000_Length_472,pct:99_100_	0,929613534	0,070386466	0,215346053	0,124779273	-3,00	0,587564574	4,592091924
Pipt_75k_comp50090_c1_seq1_len=76_caffold35569,pct:98_98_-sense	0,929806564	0,070193436	0,217446641	0,141886067	-2,82	0,840631351	5,50123876
Pipt50k_comp53994_c0_seq3_len=106__0.625_Length_937,pct:100_99_	0,929888079	0,070111921	0,247686655	0,191364138	-2,39	1,435368049	7,062841232
PiptSf39_scaffold39214_evgclass=m_Sf25_scaffold40456,pct:99_96_	0,930440742	0,069559258	0,70395776	0,703912767	-0,51	2619,680899	2810,712422
Pipt_75k_comp61385_c0_seq1_len=77_5_c0_seq2_len=758,pct:100_97_	0,930473685	0,069526315	0,19159229	0,151557438	-2,72	1,721978212	7,393943546
Pipt50k_comp60749_c0_seq5_len=468_25_c0_seq2_len=742,pct:99_80_	0,931085879	0,068914121	0,39628045	0,37663335	-1,41	6,559741324	12,92786328
Pipt50k_comp60247_c0_seq1_len=142_70_0_56.2_COMPLEX,pct:99_100_	0,931153542	0,068846458	0,666323017	0,666228783	-0,59	1335,344006	1508,73018
PiptO25Locus_27187_Transcript_3_3_0.833_Length_1266,pct:99_100_	0,931296875	0,068703125	0,465385762	0,46139142	-1,12	34,92269973	54,07125452
Pipt50k_comp6009_c0_seq1_len=914__0_c0_seq1_len=433,pct:100_96_	0,931351245	0,068648755	0,228389259	0,197657675	-2,34	2,738050916	13,47355611
Pipt50k_comp52900_c0_seq2_len=140_0.667_Length_1250,pct:99_100_	0,931411954	0,068588046	0,633669279	0,632703515	-0,66	135,1107369	159,8836781
PiptO47_Locus_33793_Transcript_1__gth_689_evgclass=noclass,okay	0,931435669	0,068564331	0,591563982	0,586742973	-0,77	28,08840953	38,60248651
Piptdf_c70423_g3_i1_len=907_evgcl__c0_seq11_len=851,pct:99_100_	0,93151504	0,06848496	0,582086956	0,580580956	-0,78	90,67330599	117,2438995
Pipt50k_comp63475_c0_seq5_len=268__0.214_Length_1280,pct:98_98_	0,931556591	0,068443409	5,562402305	6,906657763	2,79	13,23770236	1,679117494
PiptO23Locus_33673_Transcript_3_5_Sf25_scaffold30988,pct:99_99_	0,931585898	0,068414102	7,872208489	77,3252072	6,27	4,261288292	0,039147338
PiptSf31_scaffold32274_Locus_5564__LINEAR_evgclass=noclass,okay	0,931620921	0,068379079	0,547202498	0,5442692	-0,88	47,46187247	63,72043338
PiptO47_Locus_3823_Transcript_1_2_S63f_C560113_43.0,pct:99_100_	0,931663765	0,068336235	0,532310696	0,529570276	-0,92	51,51298129	71,47979551
PiptO25Locus_10380_Transcript_7_9__0.431_Length_1290,pct:98_92_	0,93167889	0,06832111	0,133600862	0,074459835	-3,75	0,585815648	4,605733651
PiptO31_Locus_14022_Transcript_2___1.000_Length_865,pct:99_100_	0,931699147	0,068300853	0,636233419	0,635731866	-0,65	259,8494422	305,2630762
Piptdf_c58641_g1_i1_len=819_evgcl_f25_scaffold39571,pct:99_100_	0,931716878	0,068283122	0,239520836	0,139163994	-2,85	0,57287546	3,909002114
Pipt_75k_comp17675_c0_seq1_len=47_207_g1_i2_len=472,pct:100_91_	0,931837451	0,068162549	0,216635966	0,122012843	-3,03	0,567206819	4,335400724
Piptdfgg_GG17988_c0_g1_i1_evgclas_0.667_Length_1816,pct:99_100_	0,931898626	0,068101374	0,610784383	0,608959077	-0,72	73,06766259	89,79866542
PiptO63_Locus_5656_Transcript_2_2_0.667_Length_1164,pct:99_100_	0,931998705	0,068001295	0,788894626	0,788700939	-0,34	485,352784	472,5984441
PiptSf25_C1307153_evgclass=noclass,okay	0,932080364	0,067919636	0,196764149	0,080038133	-3,64	0,293782287	3,659766216
PiptO39_Locus_41946_Transcript_2__570_4_25.8_COMPLEX,pct:99_98_	0,932086033	0,067913967	0,14473888	0,128622897	-2,96	3,769882795	16,39101564
PiptO23Locus_11226_Transcript_3_3__GG25005_c2_g1_i1,pct:99_100_	0,932337556	0,067662444	0,569184636	0,56717634	-0,82	69,33658465	89,63069103
Pipt_75k_comp69570_c0_seq1_len=79_24_c3_seq7_len=577,pct:99_80_	0,932508714	0,067491286	0,5512032	0,54810514	-0,87	44,59291346	61,90908642
PiptS63f_C560743_55.0_evgclass=ma__c3_g1_i1_len=591,pct:100_99_	0,932749984	0,067250016	0,635671228	0,635028638	-0,66	202,255249	240,4526497
PiptO31_Locus_28793_Transcript_2___0.625_Length_581,pct:98_100_	0,932797404	0,067202596	0,114237373	0,047260413	-4,40	0,334911807	3,859171511
Piptdf_c69844_g1_i3_len=855_evgcl__0.667_Length_747,pct:99_100_	0,932823795	0,067176205	0,596380933	0,593214612	-0,75	42,62549324	60,9190113
PiptO55_Locus_29888_Transcript_2__9_c0_seq1_len=1729,pct:99_98_	0,932944225	0,067055775	0,728641757	0,727930446	-0,46	157,257681	163,6747819
PiptO25Locus_27067_Transcript_8_9__0.159_Length_846,pct:100_99_	0,932963472	0,067036528	0,660835387	0,660745819	-0,60	1411,887777	1603,918015
Pipt_75k_comp75195_c3_seq18_len=7_h_Sf23_scaffold737,pct:99_61_	0,933023664	0,066976336	0,27391584	0,267674313	-1,90	17,89912775	44,68097079
PiptSf31_scaffold45396_Locus_1067_1.000_Length_422,pct:100_100_	0,933106865	0,066893135	0,303164421	0,246056726	-2,02	1,705206518	6,292767629
PiptO25Locus_6271_Transcript_8_10_5_c0_seq1_len=645,pct:99_100_	0,933476255	0,066523745	0,254324862	0,170470308	-2,55	0,82846605	4,440684598
PiptO55_Locus_31050_Transcript_3__f55_scaffold13008,pct:100_98_	0,933580631	0,066419369	0,546462141	0,545423509	-0,87	135,0152801	183,3267745
PiptO47_Locus_653_Transcript_1_4__e_0.600_Length_956,pct:98_99_	0,933599822	0,066400178	0,331011873	0,304168536	-1,72	4,232891122	9,96025233
PiptO23Locus_43678_Transcript_5_1_0.576_Length_848,pct:100_100_	0,933605056	0,066394944	5,052780161	7,157160561	2,84	7,540036576	0,556879006
PiptO25Locus_45587_Transcript_1_2_gth_517_evgclass=noclass,okay	0,933612905	0,066387095	7,244134	35,16723059	5,14	4,440085382	0,10909762
PiptO23Locus_101455_Transcript_1___0.846_Length_383,pct:100_94_	0,933658623	0,066341377	0,285872959	0,228762566	-2,13	1,664491008	5,963678672
Pipt50k_comp65194_c0_seq2_len=165_62_g3_i1_len=1068,pct:100_42_	0,933970814	0,066029186	0,266433183	0,259010121	-1,95	14,85750912	38,18499491
PiptO47_Locus_49954_Transcript_1__8432_g1_i4_len=620,pct:99_93_	0,933973383	0,066026617	0,528318352	0,518182804	-0,95	13,70989754	21,68473926
Pipt_75k_comp69828_c0_seq17_len=1_041_1_17.4_COMPLEX,pct:99_99_	0,933982046	0,066017954	0,4233895	0,406414716	-1,30	7,684663633	14,68360858
Piptdfgg_GG21634_c0_g1_i2_evgclas__GG21634_c0_g1_i1,pct:99_100_	0,934078732	0,065921268	0,556121808	0,553164633	-0,85	46,80585039	63,1662067
Pipt_75k_comp71190_c0_seq5_len=76__c1_g1_i2_len=707,pct:99_100_	0,934424757	0,065575243	0,227808497	0,117492882	-3,09	0,442466462	3,654270435
PiptO25Locus_3315_Transcript_8_10_0.112_Length_1471,pct:99_100_	0,934513449	0,065486551	0,164257909	0,149844177	-2,74	5,159520913	26,3597199
PiptO39_Locus_29950_Transcript_1__0.524_Length_1234,pct:99_100_	0,934588348	0,065411652	0,613913785	0,610588495	-0,71	40,0052398	49,80776523
PiptSf31_scaffold625_Locus_668_4__e_0.043_Length_827,pct:99_60_	0,934698848	0,065301152	0,484809174	0,484169084	-1,05	218,9169971	332,6909599
PiptO55_Locus_34147_Transcript_1___0.895_Length_513,pct:100_86_	0,934830529	0,065169471	0,234921113	0,206019205	-2,28	2,973683491	13,28262503
PiptSf39_scaffold284_evgclass=mai__1.000_Length_1588,pct:99_88_	0,934914143	0,065085857	0,504183755	0,501760148	-0,99	57,68398848	84,73718709
PiptO39_Locus_84_Transcript_11_18_6035_0_16.5_LINEAR,pct:99_99_	0,935250287	0,064749713	0,510065604	0,508437683	-0,98	86,11464279	123,368593
PiptO63_Locus_81232_Transcript_1__gth_613_evgclass=noclass,okay	0,935288322	0,064711678	0,346817251	0,31405968	-1,67	3,489416613	8,707438237
PiptO39_Locus_5514_Transcript_9_1_75_1_54.4_COMPLEX,pct:100_39_	0,935346443	0,064653557	0,56885017	0,561408855	-0,83	18,14180148	26,59396406
Piptdfgg_GG22630_c0_g1_i1_evgclas_f39_scaffold47103,pct:100_99_	0,935513409	0,064486591	0,366226162	0,349082807	-1,52	7,299881283	14,73852586
PiptO31_Locus_69513_Transcript_1__gth_687_evgclass=noclass,okay	0,935904225	0,064095775	6,892959792	16,97063584	4,08	5,530279545	0,303048945
PiptSf55_scaffold23431_evgclass=m_e_0.160_Length_381,pct:99_98_	0,93604028	0,06395972	0,251469096	0,214005239	-2,22	2,353844359	8,340431625
Piptgg_GG12272_c0_g1_i2_len=740_e__0.167_Length_635,pct:99_100_	0,93618205	0,06381795	3,822669248	4,846740669	2,28	7,416215469	0,971188334
Piptdfgg_GG2757_c1_g1_i1_evgclass__0.096_Length_1294,pct:99_57_	0,936332156	0,063667844	0,280604343	0,25298617	-1,98	3,800727283	10,07216517
PiptO23Locus_57156_Transcript_1_7_e_0.333_Length_598,pct:99_91_	0,936478858	0,063521142	0,483813495	0,471973512	-1,08	11,70373661	19,32262336
Pipt_75k_comp79228_c0_seq1_len=376_evgclass=noclass,okay	0,936555306	0,063444694	0,233445321	0,187688543	-2,41	1,745922029	8,412386641
PiptO31_Locus_17278_Transcript_13_404_0__5.8_LINEAR,pct:99_100_	0,9366081	0,0633919	0,371647255	0,360350175	-1,47	11,22020791	22,17570982
PiptO31_Locus_99979_Transcript_1__gth_394_evgclass=noclass,okay	0,93686411	0,06313589	0,206870587	0,084781968	-3,56	0,293782287	3,403075015
PiptO31_Locus_4311_Transcript_2_8_0.375_Length_1730,pct:100_99_	0,936867681	0,063132319	0,69890959	0,697886379	-0,52	116,178653	128,7853788
PiptO39_Locus_72695_Transcript_1__gth_714_evgclass=noclass,okay	0,93687766	0,06312234	0,151579826	0,108106256	-3,21	1,165529579	6,247285707
Pipt_75k_comp63622_c0_seq2_len=49_2_c0_seq5_len=3506,pct:99_87_	0,936913924	0,063086076	6,243679658	6,433138109	2,69	99,37620788	11,87241618
PiptS47f_scaffold23119_Locus_3027_e_0.733_Length_938,pct:98_98_	0,937074275	0,062925725	0,367786152	0,357020545	-1,49	11,69439052	24,36959706
Pipt_75k_comp77299_c0_seq4_len=53_1_c0_g1_i1_len=387,pct:98_95_	0,937112185	0,062887815	0,450126542	0,43428027	-1,20	8,442784475	15,18917496
PiptO39_Locus_26719_Transcript_2__49_1_80.3_COMPLEX,pct:100_76_	0,937128945	0,062871055	0,584397502	0,583551812	-0,78	162,1344657	205,1647799
PiptO23Locus_2425_Transcript_8_10_0.074_Length_1095,pct:99_100_	0,937129093	0,062870907	0,607474673	0,607325096	-0,72	900,3969687	1097,905711
PiptO23Locus_7514_Transcript_7_10_gth_563_evgclass=noclass,okay	0,937266796	0,062733204	0,478687194	0,472996497	-1,08	24,46244031	39,29505741
PiptS71f_scaffold4768_Locus_1915__91_1_68.3_COMPLEX,pct:100_97_	0,937465286	0,062534714	0,784526576	0,78448693	-0,35	2406,399146	2348,150296
Pipt_75k_comp74017_c0_seq6_len=84_Sf25_scaffold41393,pct:99_57_	0,937501929	0,062498071	0,183574299	0,155641773	-2,68	2,508900732	10,0379468
PiptO25Locus_3418_Transcript_6_10_0.442_Length_1644,pct:99_100_	0,937586302	0,062413698	0,652428986	0,651121221	-0,62	97,53043979	111,9517983
PiptO47_Locus_5636_Transcript_6_1_964_2_66.1_COMPLEX,pct:98_89_	0,937605847	0,062394153	0,523900883	0,516163476	-0,95	17,69194931	26,71815226
PiptO25Locus_18717_Transcript_3_1_0914_0_25.6_LINEAR,pct:98_96_	0,937785739	0,062214261	0,268174054	0,195376934	-2,36	1,081701446	5,232596166
Pipt50k_comp65601_c0_seq3_len=521_evgclass=noclass,okay	0,937789741	0,062210259	0,224963359	0,181125535	-2,46	1,762693723	9,267953478
Pipt50k_comp58903_c0_seq1_len=276_0.325_Length_2153,pct:100_96_	0,937842119	0,062157881	0,140499751	0,12251675	-3,03	3,193736069	17,16512964
PiptO23Locus_3144_Transcript_9_11_e_0.156_Length_592,pct:98_85_	0,937891647	0,062108353	0,50307944	0,502102304	-0,99	145,6823585	211,3558234
PiptS47f_scaffold26543_Locus_3650_02_1_11.2_COMPLEX,pct:100_96_	0,937925414	0,062074586	0,606463588	0,602789009	-0,73	36,89199459	47,38720393
PiptO31_Locus_80004_Transcript_1__gth_576_evgclass=noclass,okay	0,938118176	0,061881824	0,152075032	0,09808418	-3,35	0,860989106	5,133527695
Piptgg_GG39384_c5_g1_i1_len=1721__c5_g1_i4_len=1084,pct:99_100_	0,938155023	0,061844977	0,764211477	0,763904108	-0,39	331,327172	337,4515351
Pipt_75k_comp75008_c0_seq1_len=15_Length_1406utrorf,pct:98_100_	0,938270082	0,061729918	0,228435296	0,188665488	-2,41	2,017879975	7,466908838
PiptO23Locus_72011_Transcript_2_2_gth_949_evgclass=noclass,okay	0,938301134	0,061698866	6,412202085	8,152067005	3,03	14,0680064	1,584781343
Pipt50k_comp67081_c0_seq1_len=163_c0_seq10_len=1193,pct:98_100_	0,938598552	0,061401448	0,488249102	0,471428246	-1,08	8,097295805	14,71910462
PiptO39_Locus_8142_Transcript_1_1_th_1585_evgclass=noclass,okay	0,93860398	0,06139602	0,182899528	0,128123316	-2,96	1,034841855	5,747489457
PiptO39_Locus_8288_Transcript_1_2_f25_scaffold22278,pct:99_100_	0,938612074	0,061387926	0,599530098	0,597946316	-0,74	85,28238764	105,0575758
PiptO39_Locus_25341_Transcript_5___0.533_Length_450,pct:98_100_	0,938621536	0,061378464	0,240359717	0,209842657	-2,25	2,984206337	13,30777959
PiptO25Locus_17279_Transcript_6_7_gth_652_evgclass=noclass,okay	0,938681617	0,061318383	0,359475423	0,321587701	-1,64	2,989710577	8,290403833
Pipt_75k_comp44017_c0_seq1_len=11_f55_scaffold42801,pct:100_84_	0,938840316	0,061159684	0,278878676	0,24717422	-2,02	3,164518384	8,839651656
Pipt_75k_comp74802_c1_seq3_len=10_15_g1_i3_len=1035,pct:99_100_	0,938943411	0,061056589	0,202968555	0,181509793	-2,46	3,682992533	18,94742404
PiptO31_Locus_66193_Transcript_2___c0_g1_i1_len=593,pct:99_100_	0,939043155	0,060956845	0,533937969	0,527335966	-0,92	21,06700826	29,59823484
PiptO39_Locus_54064_Transcript_1__f39_scaffold27009,pct:100_85_	0,939046015	0,060953985	0,160405924	0,148786673	-2,75	6,052026175	23,1545301
Pipt50k_comp41552_c0_seq1_len=553_evgclass=noclass,okay	0,939124444	0,060875556	0,604470109	0,60257051	-0,73	71,10679939	86,93042807
Piptdfgg_GG7205_c0_g1_i1_evgclass_2_c0_seq1_len=403,pct:98_100_	0,939128471	0,060871529	0,149952918	0,113155972	-3,14	1,452139742	8,05750717
Piptdfgg_GG3808_c0_g1_i1_evgclass__1.000_Length_587,pct:99_100_	0,939155258	0,060844742	0,294291425	0,25388815	-1,98	2,470198869	7,236660677
Pipt_75k_comp60126_c0_seq1_len=856_evgclass=noclass,okay	0,939194857	0,060805143	0,299319883	0,255939606	-1,97	2,313128848	8,414110247
PiptO23Locus_50581_Transcript_2_3_fgg_GG363_c0_g1_i1,pct:98_99_	0,939257605	0,060742395	0,214809663	0,089777813	-3,48	0,297368349	3,211989539
PiptO47_Locus_73316_Transcript_1__gth_461_evgclass=noclass,okay	0,939386216	0,060613784	0,188812595	0,076355259	-3,71	0,293782287	3,588505994
PiptSf39_scaffold45466_evgclass=m_739_0__4.5_LINEAR,pct:99_100_	0,939753221	0,060246779	6,530593231	15,98857851	4,00	5,365748509	0,303048945
PiptO39_Locus_51988_Transcript_2___0.400_Length_462,pct:98_100_	0,939855393	0,060144607	7,336358084	18,17229899	4,18	5,875645743	0,303048945
PiptSf39_scaffold22657_evgclass=m__0.310_Length_458,pct:100_85_	0,939899727	0,060100273	0,405830594	0,399810445	-1,32	22,5112229	39,34229176
PiptO31_Locus_14719_Transcript_1__0.647_Length_1246,pct:98_100_	0,93993792	0,06006208	0,451150397	0,433925581	-1,20	8,000106526	15,09032953
PiptO25Locus_5799_Transcript_2_4___0.283_Length_864,pct:99_100_	0,939986322	0,060013678	0,489428194	0,484293006	-1,05	27,35721856	40,87013445
PiptO47_Locus_29335_Transcript_2__1.000_Length_1200,pct:99_100_	0,940131963	0,059868037	0,547960845	0,543122627	-0,88	28,71221586	38,51584893
Piptdfgg_GG11398_c1_g1_i1_evgclass=noclass,okay	0,940139112	0,059860888	0,150817063	0,055618576	-4,17	0,282345582	3,263822183
PiptO55_Locus_6955_Transcript_3_9_292_0_58.0_BUBBLE,pct:100_94_	0,940310707	0,059689293	0,760866885	0,760767785	-0,39	1040,66134	1038,14192
PiptSf23_C1322842_evgclass=main,o__0.667_Length_394,pct:100_99_	0,940367435	0,059632565	0,24160836	0,200925382	-2,32	2,060062072	10,0006152
Pipt_75k_comp67400_c0_seq4_len=18_f25_scaffold38196,pct:99_100_	0,940436433	0,059563567	0,750383248	0,750288487	-0,41	1117,248614	1126,233971
Pipt_75k_comp82301_c0_seq1_len=366_evgclass=noclass,okay	0,940455604	0,059544396	0,132912329	0,05237014	-4,26	0,297368349	3,413671793
PiptO23Locus_25979_Transcript_3_9_e_0.097_Length_443,pct:99_85_	0,940485325	0,059514675	0,568865485	0,56633467	-0,82	54,3322123	74,8573996
Piptdf_c57197_g1_i3_len=415_evgcl_3_c0_seq1_len=404,pct:99_100_	0,940568068	0,059431932	0,153698787	0,084119017	-3,57	0,570792881	4,0893063
Pipt50k_comp14461_c0_seq1_len=609__1.000_Length_488,pct:100_83_	0,940654277	0,059345723	0,337568634	0,307468179	-1,70	3,776026776	11,09233187
PiptO55_Locus_11945_Transcript_8__0.241_Length_1618,pct:99_100_	0,940672982	0,059327018	0,591883456	0,59043594	-0,76	93,88039647	118,038738
PiptO63_Locus_91148_Transcript_1__atch_Sf55_C640330,pct:99_100_	0,940715945	0,059284055	5,972509658	9,716124616	3,28	7,235486064	0,652455635
PiptO55_Locus_56707_Transcript_2___0.500_Length_427,pct:100_94_	0,940802536	0,059197464	0,699486599	0,698316553	-0,52	101,8603212	109,9449811
PiptS47f_scaffold2119_Locus_2042__8884_0__6.3_LINEAR,pct:99_85_	0,940823771	0,059176229	3,405372339	3,977244291	1,99	9,562609888	1,753071849
Piptdfgg_GG26837_c1_g1_i1_evgclas_g_GG26837_c1_g1_i2,pct:99_95_	0,940974606	0,059025394	0,656642274	0,65540219	-0,61	102,6511688	116,8042523
Pipt_75k_comp76858_c0_seq18_len=1_c0_seq15_len=1000,pct:98_100_	0,941435648	0,058564352	0,636423007	0,634318464	-0,66	61,98034659	72,45787797
Pipt_75k_comp49166_c1_seq1_len=42__1.000_Length_402,pct:99_100_	0,941501107	0,058498893	0,238804641	0,140133998	-2,84	0,587564574	4,032351778
PiptO63_Locus_29334_Transcript_1__0.800_Length_1762,pct:99_100_	0,941501139	0,058498861	0,500165654	0,487024598	-1,04	10,56250853	18,57472853
PiptO31_Locus_15466_Transcript_7__0.070_Length_1059,pct:100_95_	0,941633793	0,058366207	0,394263634	0,375470984	-1,41	6,986800045	13,49981081
PiptO55_Locus_15084_Transcript_7___0.182_Length_735,pct:99_100_	0,941669229	0,058330771	0,505129105	0,498798216	-1,00	22,04045275	31,8889714
Pipt_75k_comp54860_c0_seq1_len=19_72_c0_seq1_len=368,pct:99_85_	0,941883412	0,058116588	0,745272163	0,745197595	-0,42	1434,521583	1552,958417
PiptO39_Locus_23277_Transcript_7___0.192_Length_958,pct:100_99_	0,941885824	0,058114176	0,662455506	0,66179446	-0,60	190,9625942	215,468444
PiptSf25_scaffold6926_evgclass=ma_38_c1_seq1_len=665,pct:98_88_	0,941906844	0,058093156	0,155847605	0,056481042	-4,15	0,273424532	3,111535197
PiptO39_Locus_8169_Transcript_10__Sf39_scaffold8656,pct:98_100_	0,942010727	0,057989273	0,5867301	0,582351156	-0,78	30,91235478	39,73204338
PiptO47_Locus_41942_Transcript_6__2844_0_16.1_LINEAR,pct:99_99_	0,942199502	0,057800498	0,532742538	0,529298166	-0,92	40,78082307	57,4005303
Piptdfgg_GG18348_c0_g1_i1_evgclass=noclass,okay	0,942261311	0,057738689	0,600906218	0,597455954	-0,74	39,07751831	48,29468611
PiptSf23_scaffold44207_evgclass=m__0.667_Length_3193,pct:99_99_	0,942265198	0,057734802	3,567700042	3,679921741	1,88	47,22491399	10,50369057
PiptO23Locus_5571_Transcript_3_10_0.352_Length_3764,pct:99_100_	0,942352797	0,057647203	0,134819206	0,091536462	-3,45	0,990236602	5,836091982
PiptO25Locus_5734_Transcript_7_10_7_c0_seq1_len=1334,pct:99_97_	0,942478527	0,057521473	0,813618531	0,813551924	-0,30	1284,772386	1214,445496
Pipt_75k_comp79946_c0_seq1_len=40_tch_Sf23_C1306518,pct:100_97_	0,942492006	0,057507994	6,457488721	14,55018172	3,86	5,500432434	0,326227818
PiptSf31_scaffold19191_Locus_2646_9956_0_32.1_LINEAR,pct:99_90_	0,942731383	0,057268617	6,553043831	7,327962486	2,87	29,27348672	3,794644093
Piptdf_c69276_g2_i1_len=1605_evgc_1.000_Length_1016,pct:99_100_	0,942733787	0,057266213	0,199379729	0,086992219	-3,52	0,331973984	3,746018373
PiptSf23_scaffold7086_evgclass=ma_f23_scaffold7085,pct:100_100_	0,942750429	0,057249571	0,765091942	0,764883419	-0,39	486,7748583	486,3194824
Pipt_75k_comp65318_c1_seq5_len=13_f25_scaffold19146,pct:98_100_	0,942803706	0,057196294	3,909670254	4,056475559	2,02	44,85755172	10,50649831
Pipt_75k_comp74430_c0_seq3_len=28__0.444_Length_2859,pct:98_99_	0,942820175	0,057179825	0,682358289	0,68033174	-0,56	59,90205194	69,7807731
Pipt50k_comp67190_c0_seq6_len=148_e_0.250_Length_602,pct:98_76_	0,94285035	0,05714965	0,342470121	0,298690613	-1,74	2,565695901	7,261379536
PiptSf31_scaffold15678_Locus_2038_8672_1_23.1_BUBBLE,pct:99_88_	0,943051914	0,056948086	6,430062584	7,515393396	2,91	20,80947768	2,570694235
PiptO39_Locus_25341_Transcript_4___0.562_Length_425,pct:99_100_	0,943058729	0,056941271	0,245290915	0,18866846	-2,41	1,484695207	7,072765955
PiptSf55_scaffold26753_evgclass=m_Length_1682,pct:100_96_-sense	0,943078418	0,056921582	0,76550852	0,765440319	-0,39	1485,683857	1486,372836
PiptO39_Locus_40164_Transcript_3__.800_Length_1786,pct:100_100_	0,943138737	0,056861263	2,203891909	2,250122947	1,17	32,72803406	10,61720821
Piptdf_c54753_g2_i2_len=502_evgclass=noclass,okay	0,94354885	0,05645115	0,2763681	0,241635258	-2,05	2,883186631	8,116392871
PiptO31_Locus_12796_Transcript_10_0.196_Length_1446,pct:100_91_	0,943568636	0,056431364	0,633290674	0,629884851	-0,67	38,44621884	47,29881362
PiptO23Locus_91396_Transcript_1_1__1.000_Length_463,pct:99_100_	0,943618675	0,056381325	6,218619378	9,113158586	3,19	9,166835377	0,932325708
Pipt50k_comp58517_c1_seq3_len=448__c0_seq4_len=4520,pct:100_99_	0,943660815	0,056339185	0,440523651	0,439446434	-1,19	129,6935603	218,8550155
PiptSf39_scaffold15662_evgclass=m__0.556_Length_2481,pct:99_83_	0,943789033	0,056210967	0,710953267	0,710188901	-0,49	151,9648216	161,1594249
PiptSf39_scaffold9383_evgclass=ma__88882_0_60.5_FORK,pct:99_99_	0,94381502	0,05618498	0,645635029	0,645205913	-0,63	301,3385328	348,4457245
PiptO31_Locus_28206_Transcript_2__.292_Length_1539,pct:100_100_	0,944043953	0,055956047	0,212292397	0,149148406	-2,75	1,019424536	4,675354167
PiptO31_Locus_51391_Transcript_1___0.300_Length_676,pct:98_100_	0,94405148	0,05594852	4,879146876	5,891641734	2,56	12,55953807	1,113758012
Pipt_75k_comp75546_c0_seq5_len=12_e_0.261_Length_625,pct:98_76_	0,94410069	0,05589931	0,218787993	0,14572286	-2,78	0,841552428	5,324037983
Piptdf_c69934_g1_i3_len=998_evgcl_0.643_Length_1298,pct:99_100_	0,94426125	0,05573875	0,428332002	0,421954357	-1,24	20,85201767	37,59164185
PiptO47_Locus_21670_Transcript_10_0.116_Length_2061,pct:99_100_	0,944312857	0,055687143	0,433874781	0,421956186	-1,24	11,20172848	19,36157299
PiptO31_Locus_5928_Transcript_5_1_0.283_Length_2160,pct:99_100_	0,944654378	0,055345622	0,586070468	0,581231285	-0,78	28,11279729	36,79507879
PiptS63f_scaffold27756_Locus_2935_c0_seq4_len=1590,pct:100_100_	0,944877795	0,055122205	0,655456531	0,654970697	-0,61	263,1025716	298,7708682
Pipt_75k_comp42240_c0_seq1_len=456_evgclass=noclass,okay	0,944913887	0,055086113	0,780956963	0,780732571	-0,36	430,6200078	424,0402069
Piptdfgg_GG10730_c0_g1_i1_evgclas_f39_scaffold32536,pct:99_100_	0,945007025	0,054992975	0,434111624	0,423015978	-1,24	12,07987842	20,57048151
PiptSf39_scaffold51294_evgclass=m_c5_g1_i1_len=1001,pct:100_99_	0,945100731	0,054899269	0,247691003	0,21618785	-2,21	2,891093853	8,88314826
PiptSf23_scaffold4605_evgclass=ma_Sf25_scaffold7470,pct:99_100_	0,945140446	0,054859554	0,395542531	0,388080115	-1,37	17,62115635	32,05738132
Pipt50k_comp62474_c1_seq3_len=563_73_c2_seq5_len=545,pct:99_65_	0,945254027	0,054745973	0,254406941	0,212745552	-2,23	2,072657393	9,15436982
PiptO55_Locus_34093_Transcript_10__0.396_Length_1202,pct:98_99_	0,945264249	0,054735751	0,439357902	0,427536344	-1,23	11,46040559	19,3289995
Pipt50k_comp54406_c0_seq3_len=421_.667_Length_4122,pct:100_100_	0,945271236	0,054728764	0,755403641	0,755053553	-0,41	298,3205876	299,0838998
PiptSf23_scaffold48238_evgclass=m__GG17027_c3_g1_i1,pct:99_100_	0,945279292	0,054720708	0,477451384	0,46875209	-1,09	15,85972137	24,50404747
PiptO47_Locus_62522_Transcript_1__752_0__7.0_LINEAR,pct:99_100_	0,945436628	0,054563372	0,555016055	0,545112693	-0,88	13,70270868	21,21347647
PiptSf55_scaffold17921_evgclass=m_0.250_Length_2479,pct:99_100_	0,945498758	0,054501242	0,776910264	0,776372726	-0,37	181,6236255	182,3191195
PiptO39_Locus_32407_Transcript_10_0.900_Length_2277,pct:99_100_	0,945511802	0,054488198	0,635230419	0,633671524	-0,66	83,87730967	98,31608793
PiptO47_Locus_30521_Transcript_5___0.350_Length_652,pct:99_100_	0,94560584	0,05439416	0,73168621	0,730519733	-0,45	95,49900983	101,7975447
PiptO31_Locus_43952_Transcript_1__6_c1_seq1_len=457,pct:100_67_	0,945613972	0,054386028	0,554693493	0,548748026	-0,87	23,25492639	31,70310079
PiptO25Locus_9840_Transcript_6_9__th_1052_evgclass=noclass,okay	0,945850599	0,054149401	0,548832604	0,541970583	-0,88	20,3248726	29,15562168
PiptO47_Locus_31671_Transcript_3__gth_399_evgclass=noclass,okay	0,945868523	0,054131477	0,258212156	0,21792293	-2,20	2,283726586	6,961861814
PiptO31_Locus_33005_Transcript_4___0.583_Length_892,pct:99_100_	0,945877587	0,054122413	0,256579135	0,207954475	-2,27	1,764345078	5,973111084
Pipt_75k_comp68738_c2_seq2_len=539_evgclass=noclass,okay	0,946081151	0,053918849	0,673448334	0,672329431	-0,57	110,9467713	123,4962229
Pipt_75k_comp73630_c0_seq6_len=15_0_c0_seq9_len=1632,pct:99_49_	0,94610421	0,05389579	0,502511555	0,498932756	-1,00	39,33770871	56,90792487
Piptdf_c59607_g1_i2_len=986_evgcl__0.714_Length_823,pct:100_97_	0,946166759	0,053833241	0,545495201	0,542508912	-0,88	46,61997229	62,53141647
Pipt50k_comp52682_c1_seq1_len=194_0.750_Length_1839,pct:100_98_	0,946202141	0,053797859	0,768328467	0,767972673	-0,38	282,3691701	284,0599009
PiptSf31_scaffold6809_Locus_7712__e_0.377_Length_750,pct:98_96_	0,946221777	0,053778223	0,278558581	0,21956279	-2,19	1,472497498	6,456743341
PiptO63_Locus_29265_Transcript_2___0.455_Length_922,pct:99_100_	0,946317061	0,053682939	0,567295012	0,564582251	-0,82	51,42544562	69,36571511
PiptSf55_scaffold35183_evgclass=m_2254_0_70.1_LINEAR,pct:99_98_	0,94640151	0,05359849	0,81937734	0,819290889	-0,29	966,6890009	906,4847497
Piptgg_GG31458_c0_g1_i2_len=1758__c0_g1_i1_len=1816,pct:100_92_	0,946434677	0,053565323	5,590385836	6,481770597	2,70	18,7900505	2,754714913
Piptdf_c81619_g1_i1_len=643_evgcl__1.000_Length_523,pct:100_99_	0,94651345	0,05348655	0,203576872	0,066501618	-3,91	0,202709778	2,972649817
Piptgg_GG33994_c2_g1_i1_len=2040__Sf55_scaffold7917,pct:98_100_	0,946627875	0,053372125	0,75464334	0,754281263	-0,41	288,7993056	291,0635366
Pipt50k_comp51669_c0_seq1_len=541_f25_scaffold38453,pct:98_100_	0,946699701	0,053300299	0,471166779	0,457724461	-1,13	10,11709056	18,75268757
PiptO39_Locus_3963_Transcript_9_1__0.216_Length_2346,pct:99_94_	0,94670738	0,05329262	0,299830504	0,29444881	-1,76	21,50537205	51,02130575
Pipt50k_comp67246_c0_seq1_len=130__c0_g1_i5_len=1146,pct:98_84_	0,946817166	0,053182834	0,676138877	0,674548025	-0,57	77,59980414	86,42540029
PiptO39_Locus_23960_Transcript_8__e_0.522_Length_906,pct:98_98_	0,946835067	0,053164933	0,336418401	0,329992694	-1,60	19,10227322	40,12927853
PiptO31_Locus_29773_Transcript_4___4835_0_38.7_FORK,pct:99_100_	0,946859337	0,053140663	0,710460865	0,709933387	-0,49	220,5435245	233,1694643
PiptO23Locus_83917_Transcript_1_2__1.000_Length_939,pct:99_100_	0,947038608	0,052961392	0,281241737	0,256775262	-1,96	4,282160329	11,46865439
PiptO23Locus_9207_Transcript_4_8__0.545_Length_1730,pct:99_100_	0,947098235	0,052901765	3,840831554	4,981658413	2,32	6,974543482	0,859927951
Piptdfgg_GG37691_c0_g1_i1_evgclas__c0_g1_i1_len=886,pct:99_100_	0,947205722	0,052794278	0,58204398	0,578980445	-0,79	44,89761112	59,00970633
PiptO39_Locus_52235_Transcript_2___c0_g1_i1_len=553,pct:98_100_	0,947262226	0,052737774	0,262045065	0,232173326	-2,11	3,326162681	9,40014551
PiptO47_Locus_38980_Transcript_1__e_1.000_Length_847,pct:99_96_	0,94737255	0,05262745	0,400537229	0,388853129	-1,36	11,2001686	20,28898342
PiptO39_Locus_706_Transcript_10_1_0.333_Length_3019,pct:99_100_	0,947377771	0,052622229	0,417864104	0,415829071	-1,27	67,65837416	115,6754537
Piptdf_c57374_g1_i1_len=487_evgcl_e_1.000_Length_395,pct:99_98_	0,947413711	0,052586289	0,313732201	0,295634317	-1,76	6,332799981	18,64626509
Pipt50k_comp10695_c0_seq1_len=955_f23_scaffold11982,pct:100_72_	0,947462918	0,052537082	0,241956059	0,22782042	-2,13	6,756992604	28,78964981
PiptO31_Locus_39608_Transcript_5__0.667_Length_1670,pct:99_100_	0,947485241	0,052514759	0,391334747	0,382965265	-1,38	15,76437253	28,7291482
PiptO23Locus_20546_Transcript_1_1_1.000_Length_1668,pct:99_100_	0,947537696	0,052462304	0,633564748	0,630864971	-0,66	48,4921801	61,17439714
PiptO47_Locus_16934_Transcript_7___Sf39_scaffold5114,pct:99_99_	0,94759059	0,05240941	0,729088629	0,727972863	-0,46	99,9666959	105,8454999
PiptSf39_C814802_evgclass=maina2,_696_g1_i1_len=441,pct:99_100_	0,947630015	0,052369985	0,287641311	0,241677206	-2,05	2,060062072	8,087882429
PiptO23Locus_4240_Transcript_11_1_th_1899_evgclass=noclass,okay	0,947638821	0,052361179	0,206759299	0,124901117	-3,00	0,651236684	5,104269598
PiptO23Locus_7739_Transcript_7_10_0.237_Length_2857,pct:99_100_	0,947651818	0,052348182	0,209594548	0,079173636	-3,66	0,273424532	3,08137776
PiptSf39_scaffold20167_evgclass=m__69_2_51.3_COMPLEX,pct:99_98_	0,947830375	0,052169625	0,444068703	0,443268956	-1,17	176,9324327	306,2680176
Pipt_75k_comp70290_c2_seq5_len=19_0_c2_seq6_len=1984,pct:99_88_	0,947831227	0,052168773	0,422289511	0,40784874	-1,29	9,130788986	16,0752224
PiptO39_Locus_11576_Transcript_4__e_0.370_Length_511,pct:99_96_	0,947859006	0,052140994	0,636574293	0,636367766	-0,65	633,5235878	739,1858943
PiptO31_Locus_89494_Transcript_1___Length_758,pct:100_96_-sense	0,947961199	0,052038801	6,014217206	10,06236227	3,33	6,969343869	0,629276763
PiptO31_Locus_18567_Transcript_10_0.302_Length_2168,pct:98_100_	0,947962789	0,052037211	0,20739438	0,180540331	-2,47	2,940760694	11,88923249
PiptS71f_scaffold32778_Locus_5304_8_Length_522,pct:99_97_-sense	0,948017148	0,051982852	0,224116192	0,217199853	-2,20	14,49150018	57,91664106
Pipt_75k_comp79060_c0_seq1_len=87__1.000_Length_595,pct:100_92_	0,948130143	0,051869857	5,306385868	6,997532765	2,81	9,921510989	1,281732398
PiptSf31_scaffold15695_Locus_2040_0.750_Length_1207,pct:99_100_	0,948173119	0,051826881	2,362976913	2,542110213	1,35	11,06585695	2,626141598
PiptO23Locus_9982_Transcript_5_8__0.605_Length_1469,pct:100_87_	0,948305204	0,051694796	0,317038491	0,311224143	-1,68	20,51040492	51,94605938
PiptSf31_scaffold22889_Locus_3356__1.000_Length_666,pct:100_69_	0,948498437	0,051501563	0,272130824	0,243097027	-2,04	3,441528978	9,471963617
PiptO23Locus_67961_Transcript_3_4__0.467_Length_543,pct:98_100_	0,948572154	0,051427846	4,038835104	4,949791775	2,31	9,501392663	0,96896947
PiptSf23_C1411277_evgclass=main,o__c0_seq1_len=1264,pct:100_94_	0,948583925	0,051416075	0,15445642	0,126486232	-2,98	2,081578443	10,72492051
PiptS71f_scaffold27858_Locus_3640__GG44790_c2_g1_i2,pct:100_95_	0,948625434	0,051374566	0,780531029	0,779988896	-0,36	179,0933403	177,14566
PiptO39_Locus_14610_Transcript_3__0.667_Length_1993,pct:99_100_	0,948629607	0,051370393	0,631613732	0,62909204	-0,67	51,94640335	61,39924347
PiptSf39_scaffold25797_evgclass=m_0.571_Length_1756,pct:99_100_	0,948750262	0,051249738	0,314916713	0,306604084	-1,71	14,11857865	33,68203403
PiptO31_Locus_11283_Transcript_2__0.714_Length_3460,pct:99_100_	0,948803534	0,051196466	0,584180318	0,581555263	-0,78	51,90921208	65,86495487
PiptO47_Locus_11293_Transcript_8___0.375_Length_1140,pct:99_90_	0,948874932	0,051125068	0,431235952	0,427165856	-1,23	34,27473084	56,97810188
PiptO25Locus_30797_Transcript_1_3_6233_0__6.1_LINEAR,pct:99_85_	0,948897084	0,051102916	0,422855017	0,415201068	-1,27	17,67570084	30,44335542
PiptO31_Locus_74607_Transcript_2__g_GG18305_c0_g1_i1,pct:98_89_	0,948903705	0,051096295	0,226551924	0,174624475	-2,52	1,44855368	5,581372155
Pipt_75k_comp64820_c0_seq13_len=2__c0_seq14_len=2720,pct:98_88_	0,948917352	0,051082648	0,255418143	0,209690121	-2,25	1,880206638	8,733870604
Piptdfgg_GG5910_c7_g1_i2_evgclass_0.159_Length_2348,pct:99_100_	0,948956527	0,051043473	0,720467115	0,720035445	-0,47	262,8442146	277,1763433
PiptO39_Locus_22786_Transcript_1___0.750_Length_686,pct:98_100_	0,948963869	0,051036131	0,144447575	0,131566678	-2,93	4,775159168	23,39885802
PiptO31_Locus_35954_Transcript_4__gth_949_evgclass=noclass,okay	0,948978973	0,051021027	0,616613462	0,61499799	-0,70	82,22335431	99,71257716
PiptO39_Locus_10540_Transcript_1__92_g1_i2_len=3272,pct:99_100_	0,949031994	0,050968006	0,554139506	0,551235533	-0,86	48,06295544	63,44170084
PiptO31_Locus_56286_Transcript_3___0.232_Length_457,pct:98_100_	0,949121077	0,050878923	0,548576321	0,547079355	-0,87	93,16573561	126,7281249
PiptO39_Locus_14252_Transcript_1__gth_797_evgclass=noclass,okay	0,949188495	0,050811505	0,467890012	0,460549878	-1,12	18,74495193	29,51205453
PiptO31_Locus_40222_Transcript_5__1.000_Length_1371,pct:99_100_	0,949203609	0,050796391	0,539918635	0,536870148	-0,90	45,7492734	65,39533079
PiptO23Locus_20587_Transcript_6_1_e_0.380_Length_802,pct:99_70_	0,949326089	0,050673911	0,135054107	0,054649811	-4,19	0,314347047	3,656319146
PiptO31_Locus_83699_Transcript_2__f25_scaffold21106,pct:100_98_	0,949343285	0,050656715	0,03299647	0,000684353	-10,51	0	16,0615941
PiptO31_Locus_37592_Transcript_6___0.159_Length_648,pct:100_59_	0,949350502	0,050649498	0,775121195	0,774865539	-0,37	387,130415	391,7927812
PiptS47f_C749104__2.0_evgclass=noclass,okay	0,949513667	0,050486333	0,22779137	0,129098736	-2,95	0,567206819	4,191166914
PiptO39_Locus_22512_Transcript_9__0.318_Length_1547,pct:100_91_	0,949571324	0,050428676	0,68616198	0,685847014	-0,54	386,2131418	421,6817057
PiptS71f_scaffold14795_Locus_7489_047_0_61.9_COMPLEX,pct:99_80_	0,949620042	0,050379958	0,692817498	0,69133779	-0,53	81,14697702	89,34045101
Pipt50k_comp65737_c1_seq3_len=1622_evgclass=noclass,okay	0,94963778	0,05036222	6,724252077	76,06654909	6,25	3,649282505	0,033335384
Pipt_75k_comp5202_c0_seq1_len=464_evgclass=noclass,okay	0,949738626	0,050261374	0,236242392	0,134526142	-2,89	0,567206819	3,822018322
PiptO47_Locus_19604_Transcript_5__0.596_Length_1415,pct:99_100_	0,949889083	0,050110917	0,452241686	0,442147758	-1,18	13,4126774	21,99182526
PiptO55_Locus_8013_Transcript_10__Sf55_scaffold5412,pct:99_100_	0,949940043	0,050059957	3,030540616	3,127737004	1,65	36,63843734	11,01292345
PiptO63_Locus_35184_Transcript_3___0.545_Length_613,pct:99_100_	0,949941372	0,050058628	0,680549787	0,67983635	-0,56	172,4257318	188,9804036
PiptSf23_C1347993_evgclass=main,o_2_c0_seq1_len=409,pct:100_99_	0,949983962	0,050016038	0,233295215	0,136492795	-2,87	0,587564574	4,242685235
Piptdfgg_GG32679_c1_g1_i1_evgclas_c5_g1_i1_len=2073,pct:99_100_	0,950045031	0,049954969	0,396623989	0,379523792	-1,40	7,611063992	14,16785419
PiptSf25_scaffold48739_evgclass=m_f23_scaffold47374,pct:99_100_	0,950069991	0,049930009	0,241819399	0,162950088	-2,62	0,86816123	5,15183207
PiptO55_Locus_2100_Transcript_8_1__0.329_Length_1558,pct:98_94_	0,95007842	0,04992158	0,636355428	0,635584242	-0,65	169,834314	209,0279138
Pipt50k_comp48262_c0_seq2_len=224__c0_seq1_len=1749,pct:100_99_	0,950107229	0,049892771	0,737390205	0,73649198	-0,44	121,2380876	126,5525611
PiptO55_Locus_1321_Transcript_1_4_gth_401_evgclass=noclass,okay	0,950198179	0,049801821	0,635683656	0,634878477	-0,66	163,1185996	190,2320973
PiptO23Locus_4314_Transcript_1_10_gth_578_evgclass=noclass,okay	0,950226655	0,049773345	0,313833727	0,279493745	-1,84	3,222154236	8,084229519
PiptO39_Locus_10421_Transcript_7___0.188_Length_1366,pct:98_96_	0,950248874	0,049751126	0,669882644	0,668803155	-0,58	116,8394918	134,7292296
PiptO63_Locus_543_Transcript_10_1_0.353_Length_1714,pct:99_100_	0,950319836	0,049680164	0,754866205	0,75480762	-0,41	1782,200862	1800,637443
Pipt50k_comp50853_c0_seq2_len=218__c0_seq1_len=2244,pct:100_97_	0,95034473	0,04965527	0,714034722	0,713671814	-0,49	318,2241897	334,9395698
PiptO25Locus_8980_Transcript_2_5__e_0.533_Length_547,pct:98_96_	0,950385291	0,049614709	0,297030574	0,256420595	-1,96	2,43267452	6,844934224
PiptO39_Locus_36452_Transcript_3__gth_686_evgclass=noclass,okay	0,950455537	0,049544463	0,176436352	0,100167415	-3,32	0,586240479	3,872101
Piptgg_GG48518_c1_g1_i1_len=1204___Length_1058utrorf,pct:98_96_	0,950483434	0,049516566	0,45714121	0,442489265	-1,18	9,194174368	15,85552253
PiptO39_Locus_92971_Transcript_1___1.000_Length_355,pct:100_96_	0,950484349	0,049515651	5,85235705	9,769827	3,29	6,723449217	0,629276763
PiptSf31_C1229502__2.0_evgclass=m_f25_scaffold40721,pct:99_100_	0,950550752	0,049449248	0,177399807	0,155920461	-2,68	3,406826975	12,40299346
Piptdfgg_GG5415_c9_g1_i5_evgclass_g_GG5415_c9_g1_i1,pct:100_46_	0,950600747	0,049399253	0,338799828	0,318640418	-1,65	5,751995028	12,87103222
Pipt_75k_comp80473_c0_seq1_len=16__c0_seq1_len=1024,pct:100_97_	0,950636068	0,049363932	4,65618519	5,398334581	2,43	14,84756448	2,118481477
PiptO39_Locus_31789_Transcript_3__f55_scaffold53224,pct:99_100_	0,95066072	0,04933928	0,75014496	0,749365712	-0,42	136,4713007	138,9621246
PiptS47f_scaffold47375_Locus_1001_.114_Length_1151,pct:100_100_	0,950707543	0,049292457	0,792041148	0,791975475	-0,34	1418,27198	1375,396567
PiptO63_Locus_2321_Transcript_2_3_0.429_Length_1178,pct:99_100_	0,950722735	0,049277265	0,687069002	0,686961001	-0,54	1123,961299	1239,604172
PiptO39_Locus_2777_Transcript_4_1_0.259_Length_1517,pct:100_99_	0,95079612	0,04920388	0,561391983	0,561257489	-0,83	1035,830367	1366,457392
PiptO23Locus_74593_Transcript_1_1_8_c0_seq1_len=738,pct:100_98_	0,950909995	0,049090005	6,839100597	16,82467089	4,07	5,507604558	0,303048945
PiptO31_Locus_20236_Transcript_5__Length_1656utrorf,pct:100_92_	0,951095988	0,048904012	0,213289401	0,185575362	-2,43	2,906850271	10,34548613
PiptO23Locus_73674_Transcript_1_1_0_c0_seq2_len=817,pct:98_100_	0,95113509	0,04886491	3,020770894	3,31272663	1,73	12,80300527	2,698539355
PiptO23Locus_35685_Transcript_1_2_29.2_COMPLEXutrorf,pct:98_44_	0,951152705	0,048847295	0,218056582	0,186227627	-2,42	2,544652926	9,005551412
Pipt_75k_comp83272_c0_seq1_len=713_evgclass=noclass,okay	0,951191955	0,048808045	0,246049733	0,167620481	-2,58	0,881346861	5,15183207
Piptdfgg_GG24426_c2_g1_i2_evgclas_1.000_Length_1494,pct:99_100_	0,951197502	0,048802498	0,324584453	0,317795421	-1,65	17,55847141	38,8023171
PiptS47f_scaffold7732_Locus_8625__Sf55_scaffold9600,pct:99_100_	0,951354232	0,048645768	0,721613274	0,721242451	-0,47	305,3656437	340,5378387
PiptO23Locus_32842_Transcript_1_3__1.000_Length_392,pct:100_99_	0,95140957	0,04859043	0,216663341	0,175168737	-2,51	1,934329477	7,304089197
Pipt50k_comp44781_c0_seq3_len=121_f23_scaffold36551,pct:99_100_	0,951476744	0,048523256	0,569964596	0,566724962	-0,82	42,53096409	55,32290391
Pipt_75k_comp72434_c1_seq8_len=16__c1_seq11_len=1777,pct:99_36_	0,951562255	0,048437745	6,398017474	7,39906629	2,89	22,09242799	2,885025959
PiptO39_Locus_33810_Transcript_6__0.157_Length_2607,pct:99_100_	0,951572436	0,048427564	0,504794106	0,498248673	-1,01	21,56913788	35,09474382
Pipt50k_comp61324_c3_seq3_len=125_e_0.293_Length_697,pct:98_46_	0,951670338	0,048329662	0,682357613	0,682213435	-0,55	853,4166075	961,4951952
Pipt_75k_comp62176_c0_seq1_len=82_5986_g1_i1_len=719,pct:99_90_	0,951742434	0,048257566	0,357037104	0,329620578	-1,60	4,336061471	10,24413823
Piptdfgg_GG6061_c2_g1_i2_evgclass__0.405_Length_1638,pct:99_83_	0,951744739	0,048255261	0,683457577	0,682678191	-0,55	156,3258935	175,1994001
PiptO47_Locus_8574_Transcript_8_9__GG51626_c0_g1_i1,pct:99_100_	0,951790194	0,048209806	0,752203071	0,751886444	-0,41	332,7294019	337,6630848
PiptSf31_scaffold47234_Locus_1171_270_g1_i1_len=627,pct:98_100_	0,95180522	0,04819478	0,511791607	0,499248532	-1,00	11,09222822	18,89462195
Pipt_75k_comp84705_c0_seq1_len=397_evgclass=noclass,okay	0,951820851	0,048179149	0,164031881	0,086784146	-3,53	0,546849063	3,83547624
Piptdf_c76517_g1_i1_len=539_evgcl_f31_C1215511__6.0,pct:99_100_	0,951958766	0,048041234	6,586669332	16,14055154	4,01	5,24968289	0,303048945
PiptO31_Locus_72309_Transcript_2__0.667_Length_1154,pct:99_100_	0,951959915	0,048040085	0,354122861	0,338565629	-1,56	7,849421901	16,214415
PiptSf55_scaffold3168_evgclass=ma__0.547_Length_1981,pct:99_95_	0,951998025	0,048001975	0,758837587	0,758343233	-0,40	210,1608107	216,5057174
PiptO31_Locus_22911_Transcript_1__th_1315_evgclass=noclass,okay	0,952044509	0,047955491	0,560470171	0,559291785	-0,84	118,1042126	154,6387965
PiptSf39_C838354_evgclass=main,ok_3_c0_seq1_len=915,pct:100_96_	0,952071489	0,047928511	0,574839649	0,571576752	-0,81	42,46211327	57,13518555
PiptO25Locus_17803_Transcript_5_9_e_0.647_Length_627,pct:99_85_	0,952087243	0,047912757	0,312288414	0,293135263	-1,77	5,987366847	13,76610051
PiptO25Locus_46203_Transcript_1_1__1.000_Length_539,pct:99_100_	0,952093766	0,047906234	5,217815947	6,535751221	2,71	11,66026089	1,607960216
PiptO39_Locus_64024_Transcript_1__gth_480_evgclass=noclass,okay	0,952118712	0,047881288	6,450290727	14,53231011	3,86	5,352630283	0,326227818
PiptS63f_scaffold23352_Locus_1994_3.8_COMPLEX,pct:100_36_-sense	0,95213815	0,04786185	0,511011232	0,508384107	-0,98	53,33371173	77,03397292
PiptO63_Locus_5773_Transcript_9_1_51_g1_i1_len=2362,pct:99_100_	0,952145109	0,047854891	0,723275227	0,723175966	-0,47	1138,287391	1196,825444
PiptO25Locus_40642_Transcript_1_1__0.261_Length_488,pct:100_94_	0,952149685	0,047850315	0,191789605	0,163029111	-2,62	2,507413822	10,02261471
PiptO31_Locus_49995_Transcript_3___0.250_Length_526,pct:100_69_	0,952184014	0,047815986	0,424142761	0,415909573	-1,27	16,37068342	28,15188006
PiptO23Locus_3897_Transcript_11_1_1.000_Length_4323,pct:98_100_	0,952218626	0,047781374	2,088547346	2,110445229	1,08	59,83599463	23,34969391
PiptO39_Locus_30237_Transcript_2__f23_scaffold13961,pct:99_100_	0,952389376	0,047610624	6,776360713	42,5324715	5,41	3,774763019	0,075762236
PiptO39_Locus_9018_Transcript_4_1__GG36654_c0_g1_i1,pct:100_98_	0,952426882	0,047573118	0,41866691	0,401301078	-1,32	7,621084465	13,81299271
Pipt_75k_comp75734_c4_seq2_len=10_4_c4_seq9_len=1024,pct:98_86_	0,952435402	0,047564598	0,640735303	0,638850888	-0,65	68,63130673	84,646241
PiptO39_Locus_6437_Transcript_2_3__0.250_Length_965,pct:99_100_	0,952475186	0,047524814	0,597561913	0,596175727	-0,75	98,1686047	120,9002526
PiptSf23_scaffold47956_evgclass=noclass,okay	0,952502159	0,047497841	6,267895017	14,07944705	3,82	5,267723413	0,326227818
PiptO55_Locus_2841_Transcript_4_1_0.444_Length_1166,pct:98_100_	0,952545585	0,047454415	6,099137471	6,750538973	2,76	29,26365362	3,895160142
PiptS71f_scaffold7399_Locus_3171__112_2_56.9_COMPLEX,pct:99_67_	0,952554057	0,047445943	0,637357874	0,636883717	-0,65	275,2500448	324,1057705
PiptO39_Locus_44460_Transcript_1__gth_382_evgclass=noclass,okay	0,952557581	0,047442419	3,578594012	4,917512602	2,30	5,402229719	0,556879006
PiptS63f_scaffold15917_Locus_8274_s_8274_0__6.4_FORK,pct:99_86_	0,95256865	0,04743135	0,412578105	0,397954066	-1,33	8,836557545	17,28981843
PiptS63f_scaffold6924_Locus_3118__9_c2_g2_i1_len=473,pct:99_62_	0,952642323	0,047357677	0,484998452	0,476152046	-1,07	15,76194879	24,56096926
PiptO47_Locus_102834_Transcript_1_f39_scaffold12505,pct:98_100_	0,952650779	0,047349221	0,33201587	0,321059384	-1,64	10,98948609	29,87581826
PiptO47_Locus_4711_Transcript_2_1_320_1_58.7_COMPLEX,pct:98_93_	0,952781333	0,047218667	0,505431176	0,50046481	-1,00	27,95075716	40,79848792
Pipt50k_comp57749_c1_seq1_len=635_evgclass=noclass,okay	0,952874774	0,047125226	5,125650587	5,76006148	2,53	20,79746912	2,840473729
PiptO23Locus_3163_Transcript_7_10_0.127_Length_1831,pct:99_100_	0,952895068	0,047104932	0,271065649	0,243045603	-2,04	3,662186762	9,882871546
Piptdf_c67680_g2_i2_len=704_evgclass=noclass,okay	0,953005771	0,046994229	0,730327115	0,729971656	-0,45	313,97524	333,8646498
PiptO63_Locus_21800_Transcript_6__423_3_73.5_COMPLEX,pct:99_64_	0,953043235	0,046956765	0,658808227	0,65871541	-0,60	1363,470538	1557,557944
Piptdf_c7371_g1_i1_len=1027_evgcl__0.800_Length_947,pct:99_100_	0,953058404	0,046941596	0,388346335	0,369014749	-1,44	6,601302684	15,28293708
PiptO31_Locus_121700_Transcript_1_gth_737_evgclass=noclass,okay	0,953119861	0,046880139	5,189522367	6,118853594	2,61	15,4147713	2,260415851
Pipt_75k_comp61234_c0_seq6_len=16_0.412_Length_3220,pct:100_86_	0,953140175	0,046859825	3,333634118	3,489131169	1,80	29,34078208	8,048979988
Piptgg_GG17076_c1_g1_i1_len=525_e__Sf23_scaffold4518,pct:98_76_	0,953192149	0,046807851	0,294754266	0,267852812	-1,90	3,984043237	10,16289527
PiptO39_Locus_3508_Transcript_5_1__0.182_Length_823,pct:99_100_	0,953208599	0,046791401	0,551007812	0,547236735	-0,87	36,92076859	49,25318659
PiptS47f_scaffold23901_Locus_3167_Sf39_scaffold16672,pct:99_84_	0,953256862	0,046743138	0,533308055	0,526840924	-0,92	21,34725294	32,28893657
PiptO63_Locus_29808_Transcript_1__gth_633_evgclass=noclass,okay	0,95325991	0,04674009	0,403149856	0,398233619	-1,33	27,59976157	48,18366624
Pipt50k_comp63513_c1_seq2_len=1691_evgclass=noclass,okay	0,953290759	0,046709241	0,592696285	0,590196329	-0,76	53,96961552	70,88677721
PiptO23Locus_42823_Transcript_4_7_Sf39_scaffold52057,pct:98_99_	0,953313705	0,046686295	0,195061183	0,160083888	-2,64	2,128648321	8,633003548
PiptO39_Locus_1999_Transcript_5_1_0.442_Length_1190,pct:99_100_	0,953358775	0,046641225	0,539518555	0,537657653	-0,90	74,91067904	101,953867
Pipt_75k_comp74943_c0_seq1_len=62_1_i1_len=436,pct:99_57_-sense	0,953424111	0,046575889	0,218819701	0,165817101	-2,59	1,399228278	7,363193677
PiptO23Locus_51446_Transcript_1_1__0.500_Length_706,pct:99_100_	0,953469069	0,046530931	5,923642634	7,136358954	2,84	16,09695253	2,14452149
PiptO25Locus_10764_Transcript_1_4_0.647_Length_1743,pct:99_100_	0,953536638	0,046463362	0,459155049	0,45672765	-1,13	58,15400973	95,37797639
PiptS63f_scaffold43371_Locus_8182__0.944_Length_940,pct:99_100_	0,953626633	0,046373367	0,587345755	0,586014925	-0,77	102,9595898	128,5151268
PiptO55_Locus_7206_Transcript_2_3_S71f_C386925__9.0,pct:100_74_	0,953836251	0,046163749	0,457146286	0,456911635	-1,13	601,187511	942,8486631
Pipt_75k_comp76882_c0_seq2_len=23_2_c0_seq3_len=2687,pct:99_97_	0,953907922	0,046092078	0,622464476	0,621156891	-0,69	100,5195055	128,0189172
PiptSf55_scaffold51443_evgclass=m_e_1.000_Length_488,pct:99_95_	0,953937545	0,046062455	4,441788639	4,86877881	2,28	22,71183483	2,876547752
PiptO31_Locus_715_Transcript_9_11_0.556_Length_1512,pct:99_100_	0,953978016	0,046021984	1,969119896	2,003770152	1,00	31,89687189	10,63813082
PiptS47f_scaffold12187_Locus_1426_1014_g2_i2_len=522,pct:99_90_	0,954076182	0,045923818	0,562887161	0,559222316	-0,84	37,53760128	49,85456497
PiptO47_Locus_59809_Transcript_1__atch_Sf39_C829768,pct:100_99_	0,954151221	0,045848779	5,824066841	12,97748372	3,70	4,91286786	0,326227818
Piptdfgg_GG3878_c0_g1_i1_evgclass_f25_scaffold5677,pct:100_100_	0,954173097	0,045826903	0,498274102	0,492363557	-1,02	23,31323945	35,89256847
PiptO25Locus_24944_Transcript_5_8_e_0.295_Length_752,pct:98_75_	0,954180522	0,045819478	0,183740678	0,153121825	-2,71	2,343701317	9,75813082
PiptO47_Locus_197_Transcript_7_10_gth_700_evgclass=noclass,okay	0,954184433	0,045815567	0,625521577	0,625301198	-0,68	600,9412093	736,6007116
Piptgg_GG20122_c1_g1_i1_len=391_e__0.400_Length_444,pct:100_36_	0,954243927	0,045756073	0,475625413	0,468710545	-1,09	20,1719242	30,59305274
Pipt50k_comp57222_c0_seq2_len=1022_evgclass=noclass,okay	0,954255314	0,045744686	0,469137935	0,462282059	-1,11	20,03247783	31,67192457
PiptSf31_scaffold3819_Locus_4103___0.588_Length_1926,pct:98_98_	0,954261782	0,045738218	0,292997499	0,274050505	-1,87	5,892876977	14,62846106
Pipt50k_comp44891_c1_seq2_len=283_0.275_Length_2726,pct:99_100_	0,954321099	0,045678901	0,720197717	0,720034473	-0,47	698,7115324	730,4376486
Piptgg_GG46848_c0_g1_i3_len=1007__c0_g1_i2_len=1006,pct:100_97_	0,95433185	0,04566815	0,417076205	0,401278315	-1,32	8,34838333	14,89204714
PiptO23Locus_26811_Transcript_2_5_964_0__6.6_LINEAR,pct:100_98_	0,954346026	0,045653974	0,328727173	0,296179519	-1,76	3,379777401	8,715697918
PiptO39_Locus_37425_Transcript_1___0.800_Length_1432,pct:99_92_	0,954372096	0,045627904	0,564177957	0,559645823	-0,84	30,23929799	40,00791478
PiptO23Locus_6939_Transcript_9_10__0.175_Length_614,pct:100_95_	0,954546301	0,045453699	0,655901298	0,655746525	-0,61	825,6177213	938,2208971
Pipt50k_comp44961_c0_seq2_len=138_.357_Length_1277,pct:100_100_	0,954574524	0,045425476	0,803926188	0,803734661	-0,32	464,726177	443,2132997
Pipt_75k_comp11700_c0_seq1_len=38__1.000_Length_367,pct:100_93_	0,954589941	0,045410059	6,242957641	15,20905117	3,93	4,95358337	0,303048945
PiptO31_Locus_44826_Transcript_1__gg_GG5173_c1_g1_i1,pct:98_99_	0,95459527	0,04540473	0,467394139	0,450894073	-1,15	8,279603352	15,86381961
Pipt50k_comp65341_c3_seq7_len=789_99_c2_seq5_len=490,pct:99_99_	0,95460029	0,04539971	0,478566141	0,47406473	-1,08	31,18542847	47,18787653
PiptO23Locus_37459_Transcript_2_3__0.250_Length_566,pct:100_94_	0,954654065	0,045345935	0,422796789	0,403934673	-1,31	6,939386544	14,70001806
PiptO39_Locus_44892_Transcript_1___1.000_Length_384,pct:100_95_	0,954695496	0,045304504	5,266250577	8,478149714	3,08	6,341063784	0,652455635
Piptdf_c38283_g1_i1_len=516_evgclass=noclass,okay	0,954729691	0,045270309	0,265476411	0,208927319	-2,26	1,537565737	6,815241499
PiptO47_Locus_720_Transcript_4_9___0.167_Length_1466,pct:99_93_	0,954739339	0,045260661	0,503837603	0,503735365	-0,99	1374,389913	2002,720128
PiptSf55_C706401_evgclass=maina2,_0.400_Length_1321,pct:100_98_	0,954764326	0,045235674	0,433141155	0,417615105	-1,26	8,615794354	15,29181025
PiptO23Locus_69905_Transcript_4_6_4_c0_seq1_len=715,pct:100_99_	0,954788694	0,045211306	0,472586467	0,462835172	-1,11	14,11379934	22,10741952
PiptS47f_scaffold36034_Locus_5839__LINEAR_evgclass=noclass,okay	0,954852874	0,045147126	0,582664218	0,580086576	-0,79	53,13509928	67,87040313
Pipt_75k_comp76643_c0_seq12_len=9_e_0.333_Length_847,pct:99_68_	0,954912605	0,045087395	0,420028648	0,402495836	-1,31	7,535963611	13,79266952
Pipt_75k_comp73948_c0_seq13_len=1_143_g4_i1_len=1358,pct:98_88_	0,954915304	0,045084696	7,048817052	91,92639884	6,52	3,574367556	0,027274405
Piptdf_c64735_g1_i2_len=1521_evgc_0.500_Length_1318,pct:98_100_	0,954932252	0,045067748	0,414445623	0,405626971	-1,30	15,49491067	27,30090906
Pipt_75k_comp76797_c1_seq5_len=13_3_c1_seq5_len=1754,pct:99_42_	0,955062192	0,044937808	0,532111807	0,52870824	-0,92	41,26132872	58,34780929
PiptO25Locus_20219_Transcript_2_1_e_0.469_Length_458,pct:98_50_	0,95508785	0,04491215	0,313412032	0,251734174	-1,99	1,522525947	5,744155138
PiptSf39_scaffold4112_evgclass=ma_Sf39_scaffold4111,pct:100_74_	0,955102023	0,044897977	0,180416239	0,14913944	-2,75	2,24846952	9,298092893
PiptSf25_C1349743_evgclass=noclass,okay	0,955120594	0,044879406	5,342168274	11,78099694	3,56	4,538813167	0,326227818
Pipt_75k_comp76314_c2_seq8_len=11_0.346_Length_1037,pct:100_53_	0,955177537	0,044822463	0,217037995	0,184899791	-2,44	2,598073869	9,013176588
PiptSf39_scaffold34443_evgclass=m_358_0__2.0_LINEAR,pct:99_100_	0,955180417	0,044819583	0,409389443	0,383403326	-1,38	4,900840844	10,62130854
Piptdfgg_GG2620_c2_g1_i1_evgclass__c2_g1_i2_len=642,pct:99_100_	0,955184922	0,044815078	0,352761622	0,331065157	-1,59	5,625583183	11,66519343
PiptO39_Locus_28671_Transcript_4__e_0.583_Length_413,pct:98_99_	0,955190274	0,044809726	0,315210017	0,300631725	-1,73	7,947711066	17,8808739
PiptO25Locus_20061_Transcript_5_6__0.667_Length_2050,pct:98_97_	0,955297663	0,044702337	0,211319163	0,158507801	-2,66	1,382786565	5,882229923
PiptO23Locus_67793_Transcript_1_4_gth_707_evgclass=noclass,okay	0,955356221	0,044643779	0,158232189	0,057448713	-4,12	0,273424532	2,975548288
PiptO31_Locus_16562_Transcript_3___1.000_Length_470,pct:99_100_	0,955387091	0,044612909	0,169585939	0,152923824	-2,71	4,160183203	18,16091444
PiptO47_Locus_16295_Transcript_6__Sf25_scaffold6657,pct:99_100_	0,955472471	0,044527529	0,391916378	0,38002603	-1,40	10,83767936	21,2835847
PiptO31_Locus_41613_Transcript_3___0.667_Length_727,pct:100_83_	0,955474525	0,044525475	0,238333957	0,224565406	-2,15	7,382462356	29,69879664
PiptO39_Locus_3552_Transcript_1_9_gth_582_evgclass=noclass,okay	0,955536115	0,044463885	0,518825333	0,513193018	-0,96	24,605993	35,46904042
PiptS47f_scaffold43935_Locus_8502_atch_Sf55_C633996,pct:100_98_	0,955572899	0,044427101	0,291382557	0,237973024	-2,07	1,749508091	7,039662359
PiptSf31_scaffold18002_Locus_2430_0.688_Length_3860,pct:99_100_	0,955580498	0,044419502	0,496749027	0,494477047	-1,02	61,94425522	90,30111154
Pipt_75k_comp32546_c0_seq1_len=54_tch_Sf25_C1348651,pct:100_99_	0,955627476	0,044372524	0,280489228	0,188293021	-2,41	0,840631351	4,055530651
Pipt_75k_comp57973_c0_seq1_len=12__1.000_Length_709,pct:100_90_	0,955650554	0,044349446	5,121373226	6,035587425	2,59	15,16529058	2,260415851
Pipt_75k_comp65798_c0_seq1_len=895_evgclass=noclass,okay	0,955747911	0,044252089	0,233358457	0,111796943	-3,16	0,37468412	3,313156431
PiptO23Locus_31728_Transcript_5_5_e_0.500_Length_392,pct:98_37_	0,95574838	0,04425162	0,590584085	0,585790971	-0,77	28,08476164	36,59424299
PiptO31_Locus_2630_Transcript_7_8_0.225_Length_1444,pct:100_97_	0,955807266	0,044192734	0,406411863	0,393358963	-1,35	10,34451021	18,53217484
Pipt_75k_comp76801_c0_seq3_len=838_evgclass=noclass,okay	0,955854565	0,044145435	0,28981867	0,234362403	-2,09	1,649732359	6,06944176
Pipt50k_comp37124_c0_seq1_len=336__c0_seq1_len=3167,pct:99_100_	0,955889953	0,044110047	0,747508223	0,747453634	-0,42	1955,163974	1983,083334
Pipt_75k_comp73310_c0_seq1_len=12_0.667_Length_1239,pct:99_100_	0,95589074	0,04410926	0,271222573	0,226694361	-2,14	2,129384191	8,747691747
PiptO23Locus_14565_Transcript_7_1_0.667_Length_1674,pct:99_100_	0,955895666	0,044104334	0,28472918	0,225627263	-2,15	1,613204737	6,381641999
Pipt_75k_comp43809_c1_seq1_len=36_09_c1_seq2_len=352,pct:98_64_	0,955955979	0,044044021	0,253813001	0,146771348	-2,77	0,570792881	3,682945088
PiptO39_Locus_14848_Transcript_10_0.412_Length_3178,pct:100_89_	0,955961346	0,044038654	0,709687047	0,709174613	-0,50	226,4054836	244,1341675
PiptO23Locus_154_Transcript_5_9_C_0.263_Length_2196,pct:99_100_	0,95598653	0,04401347	0,513229967	0,510849837	-0,97	58,99386311	83,30788472
PiptSf55_scaffold40574_evgclass=m_g_GG1718_c0_g1_i1,pct:100_84_	0,955994507	0,044005493	0,20082537	0,130080451	-2,94	0,840631351	4,115346313
PiptO39_Locus_15631_Transcript_6__ength_1218,pct:100_100_-sense	0,955994961	0,044005039	2,828177172	2,897101111	1,53	42,65194101	7,746186973
PiptSf23_C1365766_evgclass=main,o_8_c0_seq1_len=497,pct:100_93_	0,956341451	0,043658549	0,22208887	0,084726718	-3,56	0,273424532	3,030489453
PiptO25Locus_10687_Transcript_7_7_0.579_Length_1629,pct:100_99_	0,956411352	0,043588648	0,722285956	0,721753047	-0,47	213,1165981	225,4936374
Pipt50k_comp62297_c1_seq2_len=1174_evgclass=noclass,okay	0,956445001	0,043554999	0,155623708	0,057380144	-4,12	0,258710464	2,86508595
PiptO31_Locus_29503_Transcript_3__97_1_22.2_COMPLEX,pct:100_86_	0,956453432	0,043546568	0,521394614	0,518502166	-0,95	47,96574104	70,39150885
Pipt50k_comp62247_c0_seq1_len=110__0.750_Length_847,pct:99_100_	0,956496484	0,043503516	0,140288436	0,082149973	-3,61	0,710903782	4,315812296
Pipt50k_comp64063_c0_seq1_len=756_05_c0_seq1_len=526,pct:99_84_	0,956533132	0,043466868	5,663238903	13,63794307	3,77	4,405821287	0,303048945
PiptO25Locus_233_Transcript_27_34__0.152_Length_1395,pct:99_92_	0,956535423	0,043464577	0,652437894	0,651405177	-0,62	124,3581691	142,2478246
PiptO25Locus_20428_Transcript_1_1_gth_749_evgclass=noclass,okay	0,956535607	0,043464393	0,636901276	0,636081761	-0,65	159,5412478	187,7051505
PiptO25Locus_13750_Transcript_2_2__0.556_Length_985,pct:100_99_	0,956628079	0,043371921	0,699780503	0,699452034	-0,52	362,2478466	388,8994703
PiptO55_Locus_12350_Transcript_1__0.386_Length_1404,pct:99_100_	0,956631433	0,043368567	0,316528845	0,312094527	-1,68	26,9622648	59,19349228
PiptO25Locus_17083_Transcript_8_1_0.224_Length_1539,pct:100_90_	0,956674232	0,043325768	0,781171022	0,781068287	-0,36	941,7649605	932,5002769
PiptO25Locus_16702_Transcript_3_4_gth_524_evgclass=noclass,okay	0,95678515	0,04321485	0,197443403	0,115092681	-3,12	0,606126636	3,674631584
Pipt_75k_comp46887_c0_seq1_len=67_383_g1_i1_len=679,pct:99_100_	0,956788429	0,043211571	0,227609042	0,183522121	-2,45	1,766279785	8,831916019
PiptO31_Locus_70051_Transcript_2___Length_359,pct:100_91_-sense	0,956793508	0,043206492	0,275459528	0,225415369	-2,15	1,838357399	7,737628841
PiptO31_Locus_10233_Transcript_6__e_0.391_Length_812,pct:99_96_	0,956804556	0,043195444	0,649190025	0,648884754	-0,62	423,8888226	490,1504057
PiptO39_Locus_938_Transcript_7_8__09_4_19.7_COMPLEX,pct:99_100_	0,956812832	0,043187168	0,232522913	0,169933206	-2,56	1,158357455	6,058117766
Piptdfgg_GG432_c12_g1_i2_evgclass=noclass,okay	0,956834277	0,043165723	0,719754907	0,719296245	-0,48	248,9682714	261,2294623
PiptS47f_scaffold20072_Locus_2541_12_4_43.8_COMPLEX,pct:100_97_	0,956869976	0,043130024	0,695391054	0,694272363	-0,53	106,3551688	118,6481796
Piptdfgg_GG44406_c4_g1_i1_evgclas__c5_g1_i2_len=454,pct:99_100_	0,956945675	0,043054325	2,919667868	3,010136841	1,59	35,61668735	10,9437838
PiptO55_Locus_11325_Transcript_10__0.059_Length_962,pct:99_100_	0,956953625	0,043046375	0,703810142	0,703719225	-0,51	1294,913451	1403,194673
PiptO39_Locus_65016_Transcript_2___0.400_Length_437,pct:99_100_	0,956981577	0,043018423	0,248656377	0,219488545	-2,19	3,174117954	12,7442327
Piptdfgg_GG19005_c0_g1_i1_evgclas__1.000_Length_609,pct:99_100_	0,956998791	0,043001209	0,539117629	0,536673762	-0,90	57,06427831	78,26879611
PiptO63_Locus_22562_Transcript_2__S71f_C386001__8.0,pct:99_100_	0,95703126	0,04296874	0,363077257	0,346295202	-1,53	7,41836507	15,2025159
PiptO25Locus_12042_Transcript_1_3_0.293_Length_1852,pct:99_100_	0,957036219	0,042963781	0,568420833	0,567988092	-0,82	320,1023531	413,9896504
PiptO31_Locus_96235_Transcript_1__seq1_len=475,pct:99_88_-sense	0,957166701	0,042833299	0,357406479	0,34236442	-1,55	8,296909633	21,13358253
PiptSf23_C1366806_evgclass=main,o_Sf25_scaffold37228,pct:99_99_	0,957168507	0,042831493	0,293863915	0,217233339	-2,20	1,116579696	4,813153014
PiptO31_Locus_12592_Transcript_8__984_0_13.5_LINEAR,pct:98_100_	0,957172302	0,042827698	0,560366664	0,552901013	-0,85	18,17276276	26,14385679
PiptO39_Locus_10923_Transcript_4__0.102_Length_1197,pct:99_100_	0,957191743	0,042808257	0,648344631	0,648133531	-0,63	613,7742166	718,8693731
PiptO47_Locus_2597_Transcript_6_1_55_scaffold19609,pct:100_100_	0,957277465	0,042722535	0,753152161	0,75313978	-0,41	8502,136397	8560,359178
PiptO23Locus_79238_Transcript_2_5_0.692_Length_1600,pct:98_100_	0,957418862	0,042581138	0,339563319	0,30893737	-1,69	3,742564939	11,17926158
Pipt50k_comp70544_c0_seq1_len=502_evgclass=noclass,okay	0,957454564	0,042545436	5,572147727	9,26339533	3,21	6,402137051	0,629276763
PiptO55_Locus_47741_Transcript_3___1.000_Length_399,pct:98_100_	0,9574799	0,0425201	0,304777479	0,285048425	-1,81	5,705917285	13,47926858
Pipt50k_comp66971_c0_seq8_len=174_1_c0_seq3_len=1932,pct:99_89_	0,957583908	0,042416092	0,528165702	0,527234007	-0,92	151,4502326	209,1653643
Pipt_75k_comp63742_c0_seq2_len=65_4_c0_seq1_len=647,pct:98_100_	0,957644665	0,042355335	0,288725529	0,221519377	-2,17	1,325372124	5,597612957
Pipt_75k_comp82034_c0_seq1_len=12__1.000_Length_970,pct:100_91_	0,957670942	0,042329058	0,264707386	0,21938017	-2,19	2,006160929	7,710712121
PiptS63f_scaffold15603_Locus_8051_COMPLEX_evgclass=noclass,okay	0,957683811	0,042316189	0,532165143	0,524336176	-0,93	17,57233382	26,28982843
PiptS63f_scaffold14313_Locus_7221_221_4_61.9_COMPLEX,pct:99_90_	0,957700315	0,042299685	0,159323001	0,157567585	-2,67	41,79346817	160,9828828
PiptO31_Locus_20169_Transcript_2__0.833_Length_3367,pct:99_100_	0,957811624	0,042188376	0,574851795	0,572691555	-0,80	63,76549551	81,15104284
Pipt_75k_comp76616_c1_seq1_len=11_6_c1_seq3_len=1077,pct:98_98_	0,957837377	0,042162623	2,97963335	3,034389908	1,60	61,86411469	10,56168823
PiptO25Locus_3958_Transcript_1_5__gth_600_evgclass=noclass,okay	0,957857616	0,042142384	0,191254276	0,091581456	-3,45	0,395499904	3,105171065
Piptgg_GG16258_c7_g1_i1_len=2083___GG15798_c8_g1_i2,pct:100_65_	0,957875551	0,042124449	0,229873501	0,217809288	-2,20	7,904523646	23,51089424
PiptSf39_scaffold12257_evgclass=m__67.7_LINEARutrorf,pct:99_90_	0,957920371	0,042079629	0,681911159	0,681095877	-0,55	150,5740091	165,1723084
Pipt_75k_comp68761_c0_seq1_len=23_16_0_53.1_COMPLEX,pct:99_100_	0,958006512	0,041993488	0,669070875	0,668945607	-0,58	999,885421	1120,443273
PiptS47f_scaffold18297_Locus_2269_.7_FORK_evgclass=noclass,okay	0,958013738	0,041986262	5,510949813	8,732614353	3,13	6,755351259	0,688340695
Pipt_75k_comp61415_c0_seq3_len=11_4271_g1_i2_len=418,pct:99_97_	0,95804678	0,04195322	0,017902836	0,000365718	-11,42	0	16,36110519
Pipt_75k_comp36228_c0_seq1_len=427_evgclass=noclass,okay	0,958110511	0,041889489	0,232736466	0,097254447	-3,36	0,293782287	3,030489453
PiptO63_Locus_7857_Transcript_4_4_0.714_Length_1325,pct:99_100_	0,958169122	0,041830878	0,523346236	0,521563349	-0,94	80,35663346	124,122816
Pipt50k_comp67805_c3_seq1_len=103__0_56.1_FORKutrorf,pct:99_99_	0,958173298	0,041826702	0,400928392	0,388170093	-1,37	10,33055091	18,46700427
PiptSf31_C1186101__5.0_evgclass=m__Length_365,pct:99_100_-sense	0,958176476	0,041823524	0,307358271	0,251685362	-1,99	1,742335967	6,104475511
PiptO25Locus_8750_Transcript_5_10_h_Sf23_scaffold653,pct:99_84_	0,958219626	0,041780374	0,1570641	0,151894148	-2,72	14,1573033	51,53605514
Pipt50k_comp65903_c0_seq1_len=458_evgclass=noclass,okay	0,958220542	0,041779458	0,304396753	0,232715856	-2,10	1,239761252	5,051264849
PiptO23Locus_20488_Transcript_5_7__c0_seq6_len=1847,pct:99_100_	0,958226274	0,041773726	0,488365515	0,486218471	-1,04	65,33905015	98,04362091
Pipt_75k_comp58878_c0_seq1_len=71_532_g1_i1_len=712,pct:99_100_	0,958254921	0,041745079	0,313949765	0,281080404	-1,83	3,23519122	11,04883527
Pipt_75k_comp76812_c0_seq2_len=18__c0_seq7_len=1808,pct:99_100_	0,958273589	0,041726411	0,45346243	0,449072362	-1,15	31,6080544	49,76844759
Piptdfgg_GG11041_c0_g1_i4_evgclas_us_921_1_16.1_FORK,pct:98_81_	0,958288702	0,041711298	0,483703401	0,474597016	-1,08	15,27849713	25,7888802
Piptdf_c71120_g2_i1_len=558_evgcl_294_1_26.1_COMPLEX,pct:98_72_	0,958335966	0,041664034	0,450448063	0,441021662	-1,18	14,36017233	23,77350047
Pipt_75k_comp62336_c0_seq1_len=26_0.640_Length_2159,pct:99_100_	0,958346009	0,041653991	0,72467268	0,72423332	-0,47	256,3659869	267,9348169
PiptO31_Locus_47277_Transcript_1__0.286_Length_379,pct:100_100_	0,958366965	0,041633035	0,603784531	0,602394875	-0,73	97,4136972	118,6272551
PiptS63f_scaffold13070_Locus_6459_e_0.458_Length_674,pct:98_98_	0,958427212	0,041572788	2,732990371	2,78915314	1,48	48,21908874	15,67486367
Pipt_75k_comp60176_c0_seq6_len=13_e_0.421_Length_477,pct:98_97_	0,95847991	0,04152009	0,194073923	0,17104557	-2,55	3,265104473	11,319576
PiptO39_Locus_16326_Transcript_1___0.714_Length_592,pct:100_85_	0,958574936	0,041425064	0,234588661	0,154435686	-2,69	0,843569173	4,843128627
PiptO39_Locus_33897_Transcript_2__gth_817_evgclass=noclass,okay	0,958575021	0,041424979	0,320643307	0,264126908	-1,92	1,798601688	5,677921516
PiptO23Locus_22431_Transcript_4_1__0.225_Length_1996,pct:99_96_	0,958586954	0,041413046	0,345854547	0,315313387	-1,67	3,721077901	8,743134688
Pipt_75k_comp55304_c0_seq2_len=25__0.281_Length_1035,pct:99_96_	0,958658492	0,041341508	0,219250774	0,20913185	-2,26	8,928043706	27,26153689
PiptO31_Locus_1978_Transcript_9_1_1_c0_g1_i1_len=786,pct:99_98_	0,958740438	0,041259562	0,702471057	0,702370442	-0,51	1172,296791	1257,569613
PiptO63_Locus_25212_Transcript_2__0.700_Length_1574,pct:100_94_	0,958818793	0,041181207	0,746912878	0,746238417	-0,42	158,0664207	160,5521631
Piptgg_GG16428_c0_g1_i1_len=536_evgclass=noclass,okay	0,958848838	0,041151162	0,341940575	0,28002409	-1,84	1,663528448	5,529051611
PiptO23Locus_16022_Transcript_3_8_th_1076_evgclass=noclass,okay	0,958910956	0,041089044	0,233161111	0,213214231	-2,23	4,866956664	14,63585165
Pipt_75k_comp70428_c0_seq1_len=86__0.571_Length_711,pct:98_100_	0,958948891	0,041051109	4,449847785	7,994772735	3,00	4,352184925	0,278439503
Piptdfgg_GG44494_c2_g2_i2_evgclas__0.500_Length_876,pct:99_100_	0,959010447	0,040989553	0,735800683	0,735499353	-0,44	366,7677769	384,1962005
Pipt_75k_comp80157_c0_seq1_len=363_evgclass=noclass,okay	0,959077218	0,040922782	0,214296433	0,081250514	-3,62	0,273424532	2,936050358
PiptSf55_scaffold11009_evgclass=noclass,okay	0,959079493	0,040920507	0,426480711	0,412473696	-1,28	9,512754293	16,47396735
Pipt50k_comp61906_c2_seq9_len=207__c0_seq10_len=1264,pct:98_97_	0,959155964	0,040844036	0,155273761	0,138726473	-2,85	4,059025023	18,04051217
PiptSf23_C1395751_evgclass=main,o__c0_seq1_len=788,pct:100_100_	0,959183059	0,040816941	0,719520868	0,719512039	-0,47	12936,46547	13724,94789
PiptO31_Locus_77217_Transcript_1__gth_358_evgclass=noclass,okay	0,959183685	0,040816315	5,535072043	9,196387207	3,20	6,233977145	0,629276763
PiptSf39_scaffold34430_evgclass=m_181_0_12.3_LINEAR,pct:100_99_	0,959190683	0,040809317	6,906075378	7,43640363	2,89	47,53955709	5,545872899
PiptO47_Locus_9637_Transcript_1_3_515_0__6.7_LINEAR,pct:99_100_	0,959211083	0,040788917	0,675319099	0,673207344	-0,57	58,4326698	66,34797423
PiptO31_Locus_9528_Transcript_1_1_0.253_Length_1272,pct:100_72_	0,959238528	0,040761472	0,451900844	0,448326393	-1,16	39,08563458	61,7998117
Piptdf_c70085_g1_i1_len=856_evgclass=noclass,okay	0,959266791	0,040733209	0,210763517	0,140853646	-2,83	0,86959557	5,221807907
PiptO25Locus_20219_Transcript_5_1_0.615_Length_1051,pct:99_100_	0,959271311	0,040728689	0,161913796	0,134286422	-2,90	2,218367884	8,859944985
PiptSf55_scaffold2892_evgclass=ma_9_2__7.4_COMPLEX,pct:100_100_	0,959288617	0,040711383	0,372923439	0,365443255	-1,45	17,16787699	32,61269255
Pipt50k_comp54046_c0_seq1_len=907_6_c0_seq3_len=877,pct:98_100_	0,959313416	0,040686584	0,574965997	0,573154293	-0,80	75,79693272	99,58285681
PiptSf55_C706243_evgclass=main,ok__1.000_Length_683,pct:99_100_	0,959360922	0,040639078	0,350164508	0,331100793	-1,59	6,513987492	13,45765717
PiptO31_Locus_4429_Transcript_1_6_0.304_Length_1116,pct:99_100_	0,959367244	0,040632756	0,629315648	0,62759926	-0,67	76,78740521	91,23156596
PiptO39_Locus_1112_Transcript_1_1_1.000_Length_1011,pct:100_98_	0,959416032	0,040583968	0,600872246	0,596103202	-0,75	27,89867142	36,08372173
PiptO31_Locus_20615_Transcript_8__0.587_Length_1791,pct:99_100_	0,959512035	0,040487965	0,66639928	0,664590271	-0,59	68,85385786	78,37523123
Pipt50k_comp52538_c0_seq1_len=488__c2_g1_i1_len=585,pct:99_100_	0,95954214	0,04045786	0,70440816	0,703696777	-0,51	165,1545476	177,5440629
PiptO25Locus_23912_Transcript_1_1_0_Length_592,pct:99_86_-sense	0,959544461	0,040455539	0,481607991	0,466737341	-1,10	9,334279172	15,92967043
Pipt_75k_comp72309_c4_seq4_len=14__c4_seq3_len=1402,pct:98_100_	0,959687606	0,040312394	0,289423872	0,276900801	-1,85	8,788919679	21,6983913
PiptSf23_scaffold39629_evgclass=m_f25_scaffold40005,pct:99_100_	0,959721321	0,040278679	4,422511226	4,699448587	2,23	32,37745761	5,518695352
PiptO25Locus_48022_Transcript_1_1_00_0__6.4_LINEAR,pct:100_100_	0,959725768	0,040274232	0,387583295	0,374228642	-1,42	9,732277682	18,02984754
PiptO31_Locus_29118_Transcript_3__th_1646_evgclass=noclass,okay	0,959725931	0,040274069	3,612912251	4,361961701	2,12	8,463416729	1,013519791
Pipt50k_comp59680_c0_seq1_len=778_53969_0__6.4_FORK,pct:98_100_	0,959766428	0,040233572	0,32576379	0,276324662	-1,86	2,141438269	6,981416777
PiptO31_Locus_46268_Transcript_1___0.375_Length_487,pct:100_97_	0,959819789	0,040180211	4,591126728	5,218258694	2,38	16,78189396	2,889692614
PiptS63f_scaffold37903_Locus_6020_COMPLEX_evgclass=noclass,okay	0,95983466	0,04016534	0,44162751	0,427357602	-1,23	9,463597828	15,94026721
Piptgg_GG13724_c0_g1_i1_len=652_e_e_1.000_Length_529,pct:99_99_	0,959912334	0,040087666	0,559988678	0,55427783	-0,85	24,48888022	35,84827324
PiptO23Locus_124490_Transcript_1__gth_528_evgclass=noclass,okay	0,959919218	0,040080782	5,66722378	9,435229456	3,24	6,463210317	0,629276763
PiptO47_Locus_40148_Transcript_1__0.562_Length_1914,pct:99_100_	0,959919725	0,040080275	0,472232159	0,463060217	-1,11	15,08620973	24,39611767
Pipt_75k_comp77404_c1_seq1_len=10__c0_seq3_len=1005,pct:99_100_	0,959988388	0,040011612	0,307655889	0,233009251	-2,10	1,171631295	4,658015421
PiptO55_Locus_45793_Transcript_1__S63f_C521394_39.0,pct:99_100_	0,959989287	0,040010713	0,392917531	0,389095276	-1,36	34,85516242	66,66103388
Piptdf_c25794_g1_i1_len=451_evgclass=noclass,okay	0,960015785	0,039984215	0,255229185	0,14691047	-2,77	0,567206819	3,656735727
PiptO31_Locus_35754_Transcript_1__196_0__6.0_LINEAR,pct:100_92_	0,960057167	0,039942833	0,444125259	0,436295878	-1,20	17,37652044	29,81585658
PiptS47f_scaffold6648_Locus_7251__272_0_41.7_LINEAR,pct:99_100_	0,960077549	0,039922451	0,630888668	0,629190553	-0,67	76,891577	92,0602188
PiptO25Locus_4970_Transcript_9_12_8utrorf_evgclass=noclass,okay	0,96008324	0,03991676	0,242868307	0,138623448	-2,85	0,546435054	3,511866343
PiptO39_Locus_41982_Transcript_6__e_0.424_Length_545,pct:98_98_	0,960106057	0,039893943	0,174394544	0,125222768	-3,00	1,17239833	5,878102439
PiptO55_Locus_12232_Transcript_5__Sf55_scaffold30433,pct:98_91_	0,960124552	0,039875448	0,017926805	0,000366216	-11,42	0	16,33883003
PiptO47_Locus_67619_Transcript_1__gth_549_evgclass=noclass,okay	0,960170628	0,039829372	4,668786011	6,060561251	2,60	8,968332675	1,30491127
Piptdfgg_GG21380_c4_g2_i2_evgclas__0.700_Length_2070,pct:98_95_	0,960227768	0,039772232	0,63750503	0,636677061	-0,65	157,5973542	183,046536
PiptO47_Locus_16678_Transcript_2___GG22762_c0_g1_i1,pct:99_100_	0,960240017	0,039759983	0,664788674	0,664615374	-0,59	728,2368737	818,3616926
PiptS47f_C797890__5.0_evgclass=no_03_c0_seq2_len=419,pct:98_55_	0,960242069	0,039757931	0,315957499	0,267268464	-1,90	2,04786108	6,054628989
PiptO25Locus_44044_Transcript_1_1_gth_498_evgclass=noclass,okay	0,960248541	0,039751459	0,257209726	0,238565691	-2,07	5,362593294	19,44429386
PiptSf31_C1162319_12.0_evgclass=noclass,okay	0,960324353	0,039675647	0,260672647	0,16779134	-2,58	0,728580072	3,760843916
Piptdf_c60744_g1_i3_len=459_evgcl__0.667_Length_459,pct:98_100_	0,960378076	0,039621924	5,252091555	8,077748963	3,01	6,711932155	0,740537146
PiptO55_Locus_1458_Transcript_2_3__0.154_Length_613,pct:99_100_	0,960419908	0,039580092	0,323411077	0,281252384	-1,83	2,459236247	8,475340534
PiptO39_Locus_327_Transcript_88_9_gth_563_evgclass=noclass,okay	0,9604688	0,0395312	0,317956475	0,294274275	-1,76	4,689101957	11,00253345
Pipt_75k_comp72334_c1_seq3_len=17_93_1_47.9_COMPLEX,pct:99_100_	0,960514059	0,039485941	0,685040445	0,684220013	-0,55	148,8612784	162,1973756
Pipt50k_comp67231_c1_seq2_len=359_f23_scaffold42148,pct:100_52_	0,960544301	0,039455699	0,250337851	0,150117955	-2,74	0,656218876	4,006307057
PiptSf31_scaffold21639_Locus_3112_e_1.000_Length_464,pct:99_96_	0,960544549	0,039455451	0,239436097	0,182875381	-2,45	1,407838169	7,086020104
PiptO23Locus_46532_Transcript_1_1_711_0_10.2_LINEAR,pct:99_100_	0,960554432	0,039445568	0,553285951	0,547784606	-0,87	25,07637614	37,66190497
Piptgg_GG47260_c2_g1_i1_len=1404__atch_Sf55_C720679,pct:99_100_	0,960561816	0,039438184	0,561531473	0,557041614	-0,84	30,73895729	40,10799811
PiptO25Locus_12347_Transcript_4_1__0.109_Length_853,pct:99_100_	0,960567988	0,039432012	0,407808289	0,398293925	-1,33	13,89414677	24,7566912
PiptO55_Locus_5709_Transcript_5_9__0.500_Length_1681,pct:99_94_	0,96058736	0,03941264	0,49489867	0,49197371	-1,02	47,828901	84,9393236
PiptO23Locus_10927_Transcript_2_2_1.000_Length_1522,pct:99_100_	0,960643292	0,039356708	0,368212554	0,358276748	-1,48	12,90280957	24,72783884
PiptS47f_scaffold28404_Locus_4022__0.333_Length_852,pct:99_100_	0,960687664	0,039312336	0,712803058	0,712753092	-0,49	2308,364928	2460,85768
PiptO63_Locus_21838_Transcript_2__600_0_32.8_COMPLEX,pct:99_99_	0,960845586	0,039154414	0,686622871	0,685010173	-0,55	75,43829588	83,00322787
PiptSf25_scaffold2081_evgclass=ma__1.000_Length_664,pct:100_91_	0,960875018	0,039124982	0,354431543	0,330754924	-1,60	5,129963803	10,70144193
Pipt_75k_comp73800_c0_seq3_len=63__Sf55_scaffold3974,pct:99_51_	0,960887143	0,039112857	0,288852174	0,260503212	-1,94	3,565446505	13,46143415
PiptO47_Locus_24835_Transcript_1___c0_g1_i1_len=892,pct:99_100_	0,96103902	0,03896098	0,70496586	0,704553237	-0,51	284,0108341	303,0908968
PiptO47_Locus_38662_Transcript_4__99_0_58.6_LINEAR,pct:100_100_	0,961180885	0,038819115	0,643614541	0,642034454	-0,64	81,75352435	94,49693075
PiptSf25_scaffold25014_evgclass=m_0.417_Length_1244,pct:100_89_	0,961209967	0,038790033	0,702009823	0,70168186	-0,51	359,4562708	409,4042435
Pipt_75k_comp58233_c0_seq3_len=18_8_c0_seq3_len=1840,pct:99_94_	0,961232758	0,038767242	0,619830868	0,61856757	-0,69	105,9341593	126,081276
Pipt50k_comp50874_c0_seq2_len=512_5_c0_seq3_len=505,pct:99_100_	0,961247646	0,038752354	5,345513288	7,59501048	2,93	8,261172607	0,97507825
PiptO23Locus_59673_Transcript_1_1_55_scaffold34398,pct:100_100_	0,961249439	0,038750561	5,181842868	7,501327633	2,91	7,556908444	0,932325708
PiptO63_Locus_39715_Transcript_1___0.750_Length_483,pct:99_100_	0,9612662	0,0387338	0,584984063	0,578965259	-0,79	22,55824778	33,54357097
PiptO23Locus_75499_Transcript_3_5_0.571_Length_1720,pct:98_100_	0,961269303	0,038730697	0,422474239	0,403422616	-1,31	6,968307559	12,72331034
PiptO63_Locus_26170_Transcript_1__247_0_43.8_LINEAR,pct:99_100_	0,961314409	0,038685591	0,738327512	0,737989153	-0,44	323,8251284	331,4898525
Pipt_75k_comp81055_c0_seq1_len=60_1.000_Length_427,pct:100_100_	0,961337685	0,038662315	5,449083429	8,798630523	3,14	6,463210317	0,652455635
PiptO63_Locus_6485_Transcript_4_1_0.188_Length_1077,pct:99_100_	0,961359015	0,038640985	0,763801542	0,763787689	-0,39	7384,775787	7556,041812
PiptS63f_scaffold32309_Locus_4136__1.000_Length_372,pct:100_99_	0,961378123	0,038621877	0,196340439	0,169396643	-2,56	2,859977912	10,85380733
PiptSf39_scaffold53586_evgclass=m_1.000_Length_1440,pct:99_100_	0,961380728	0,038619272	0,534196917	0,527662365	-0,92	20,97721519	32,01873183
PiptO23Locus_130_Transcript_2_9_C_0.203_Length_1506,pct:100_97_	0,961476104	0,038523896	0,534041032	0,529533181	-0,92	30,95277526	42,10733827
PiptO47_Locus_28308_Transcript_1__gth_654_evgclass=noclass,okay	0,961498568	0,038501432	5,158180869	6,099268117	2,61	14,94935326	2,237236979
PiptO31_Locus_107724_Transcript_1_h_606_evgclass=noclassa2,okay	0,961522535	0,038477465	0,249971949	0,130740896	-2,94	0,442466462	3,192741559
PiptS63f_scaffold39702_Locus_6688_e_1.000_Length_551,pct:99_98_	0,961541746	0,038458254	0,267846311	0,181554031	-2,46	0,860989106	4,54573418
PiptSf23_scaffold18706_evgclass=noclass,okay	0,961551078	0,038448922	0,415907239	0,405087795	-1,30	12,35838796	26,46798444
PiptO55_Locus_15252_Transcript_3__0.480_Length_2571,pct:99_100_	0,961563877	0,038436123	0,672019264	0,671633087	-0,57	323,2407221	363,1880648
PiptO31_Locus_40743_Transcript_3__6_c0_seq1_len=569,pct:99_100_	0,961585707	0,038414293	0,378268221	0,35191143	-1,51	4,747581257	9,908655945
PiptO25Locus_34143_Transcript_1_2__0.895_Length_709,pct:99_100_	0,961597979	0,038402021	0,441940463	0,43117182	-1,21	12,50503248	21,45782503
Piptdfgg_GG21375_c0_g1_i1_evgclass=noclass,okay	0,961603753	0,038396247	0,18824064	0,10096923	-3,31	0,546849063	3,535288434
PiptO25Locus_10516_Transcript_18___0.156_Length_2176,pct:99_98_	0,961615777	0,038384223	0,381580063	0,368714166	-1,44	10,08918949	18,82652751
Pipt50k_comp58892_c2_seq2_len=144_51_g1_i4_len=1258,pct:98_100_	0,961624362	0,038375638	0,583926865	0,582505587	-0,78	95,91253763	121,3294988
Piptdfgg_GG988_c2_g1_i1_evgclass=noclass,okay	0,961677119	0,038322881	0,53236192	0,523715342	-0,93	16,21693739	23,43316651
PiptSf25_scaffold42752_evgclass=m_0.667_Length_1882,pct:99_100_	0,961677286	0,038322714	0,642133947	0,641896293	-0,64	545,6675501	640,6816364
PiptSf39_scaffold12506_evgclass=m__Length_437,pct:100_98_-sense	0,961679346	0,038320654	0,289220385	0,227488943	-2,14	1,455077565	6,147798057
PiptSf55_scaffold9697_evgclass=ma__0.857_Length_1803,pct:99_99_	0,961715645	0,038284355	0,200659235	0,1838828	-2,44	4,902917236	17,3098647
PiptO39_Locus_37296_Transcript_1__0.345_Length_1045,pct:99_100_	0,96178892	0,03821108	3,008425887	3,12530239	1,64	30,21555549	9,076965494
PiptO47_Locus_20842_Transcript_10_0.600_Length_1679,pct:99_100_	0,961789637	0,038210363	0,242972503	0,21385706	-2,23	3,191370145	9,529634089
PiptO25Locus_14996_Transcript_7_9__Length_1239utrorf,pct:98_92_	0,96181481	0,03818519	5,853883372	20,52567982	4,36	3,830653456	0,16667692
PiptS63f_scaffold28083_Locus_3008_f55_scaffold28881,pct:99_100_	0,96182334	0,03817666	0,332563237	0,326111277	-1,62	18,95063503	40,26772515
PiptO31_Locus_13556_Transcript_9__0.375_Length_1304,pct:99_100_	0,96196039	0,03803961	0,774313665	0,774211123	-0,37	963,6202656	957,0645336
PiptSf31_scaffold10669_Locus_1268__0.250_Length_1891,pct:98_87_	0,96197099	0,03802901	4,608334651	5,605970517	2,49	11,33787185	1,794252997
Pipt50k_comp61775_c0_seq2_len=447_102_g2_i2_len=845,pct:100_84_	0,962044845	0,037955155	0,383690845	0,372495276	-1,42	11,68337885	21,5419571
Pipt_75k_comp74379_c3_seq7_len=12__0.298_Length_1147,pct:98_91_	0,962056265	0,037943735	0,525139105	0,524389025	-0,93	185,6811499	266,510387
PiptO47_Locus_69451_Transcript_1__740_0__5.2_LINEAR,pct:100_98_	0,962080054	0,037919946	0,208319934	0,184026037	-2,44	3,27105184	10,73561872
Pipt_75k_comp80921_c0_seq1_len=681_evgclass=noclass,okay	0,962083364	0,037916636	0,205645749	0,14718146	-2,76	1,134413638	4,928916519
PiptO31_Locus_67684_Transcript_1___0.667_Length_534,pct:99_100_	0,96209119	0,03790881	0,315886781	0,295988008	-1,76	5,745058257	13,04771346
PiptO47_Locus_7868_Transcript_2_3_Sf39_scaffold16673,pct:98_95_	0,962095143	0,037904857	0,634302788	0,631428902	-0,66	45,36346551	54,37909038
PiptS63f_C458272__4.0_evgclass=noclass,okay	0,962117123	0,037882877	0,248785705	0,230077088	-2,12	5,15622984	14,67294925
PiptO47_Locus_18640_Transcript_3___0.439_Length_929,pct:99_100_	0,962174814	0,037825186	0,376955264	0,352956505	-1,50	5,047232041	10,5185581
PiptO23Locus_20597_Transcript_1_1__1.000_Length_477,pct:99_100_	0,962176905	0,037823095	0,160894993	0,076015874	-3,72	0,422108706	3,357723949
PiptO25Locus_5119_Transcript_1_4__0.615_Length_1213,pct:98_100_	0,962206265	0,037793735	0,494513221	0,48217129	-1,05	11,04134107	17,75899581
Piptgg_GG7212_c0_g1_i2_len=382_ev_g_GG7010_c0_g1_i1,pct:100_80_	0,962295591	0,037704409	5,385618016	11,88887657	3,57	4,529515577	0,326227818
PiptO63_Locus_34167_Transcript_4___0.500_Length_513,pct:99_100_	0,962310622	0,037689378	0,412027607	0,406619622	-1,30	25,14503991	42,88356349
PiptO63_Locus_53584_Transcript_1__gth_386_evgclass=noclass,okay	0,962337558	0,037662442	4,832862919	6,03051244	2,59	10,77174191	1,607960216
Pipt_75k_comp55858_c0_seq2_len=96_Sf23_scaffold28558,pct:99_92_	0,962359753	0,037640247	0,175070257	0,143119979	-2,80	2,187396254	9,041401692
Pipt_75k_comp54080_c0_seq2_len=506_evgclass=noclass,okay	0,962383193	0,037616807	0,269739875	0,176542919	-2,50	0,755020478	4,197227893
PiptO25Locus_168_Transcript_1_10__e_0.727_Length_789,pct:98_38_	0,962397185	0,037602815	0,543031297	0,535855167	-0,90	19,20517468	27,47177822
PiptSf23_scaffold44156_evgclass=m_f55_scaffold25353,pct:100_80_	0,962402622	0,037597378	0,251224191	0,19550125	-2,35	1,455725804	5,14038751
Piptdfgg_GG1813_c0_g1_i1_evgclass__c0_g1_i1_len=715,pct:100_97_	0,96248572	0,03751428	0,298162858	0,276238393	-1,86	4,937970293	16,66483085
Pipt50k_comp60418_c0_seq1_len=127__0.412_Length_1436,pct:98_99_	0,962513519	0,037486481	0,729721246	0,729124564	-0,46	187,4088895	194,2956608
PiptO31_Locus_28214_Transcript_7__Length_1316,pct:100_62_-sense	0,962587681	0,037412319	0,214706005	0,090481421	-3,47	0,305533579	2,91763029
Pipt50k_comp50932_c0_seq1_len=102_c0_g1_i1_len=1001,pct:99_100_	0,962607205	0,037392795	0,530585054	0,527158421	-0,92	40,35125039	56,67633615
PiptO31_Locus_4651_Transcript_9_1__0.088_Length_881,pct:100_97_	0,962631663	0,037368337	0,194633927	0,181769862	-2,46	6,251582099	22,40081674
PiptO39_Locus_68784_Transcript_1__0_Length_384,pct:98_74_-sense	0,962637448	0,037362552	0,287471756	0,249613073	-2,00	2,758189134	10,04697294
Piptdfgg_GG23951_c0_g1_i1_evgclas__1.000_Length_668,pct:99_100_	0,962685256	0,037314744	0,233644605	0,169516902	-2,56	1,141585762	4,44157413
Pipt_75k_comp72689_c0_seq1_len=65__0.441_Length_653,pct:100_38_	0,962702909	0,037297091	0,421332053	0,414934547	-1,27	21,33005202	37,94030955
Pipt_75k_comp72655_c0_seq2_len=17_tch_Sf23_C1424746,pct:99_100_	0,962755331	0,037244669	0,685399688	0,684505821	-0,55	136,7328674	149,5445489
PiptS63f_scaffold37620_Locus_5914__0.714_Length_949,pct:99_100_	0,962813256	0,037186744	0,724780939	0,724356561	-0,47	265,457737	275,5814529
PiptO39_Locus_35080_Transcript_8__0.533_Length_1853,pct:99_100_	0,962852242	0,037147758	0,530280965	0,524118878	-0,93	22,40180068	31,45223947
Piptdfgg_GG56107_c0_g1_i3_evgclas__GG56107_c0_g1_i2,pct:100_92_	0,962891612	0,037108388	0,340059654	0,305094837	-1,71	3,345753709	7,960543507
PiptO47_Locus_1213_Transcript_10__03_0_60.9_COMPLEX,pct:99_100_	0,962937192	0,037062808	0,705950274	0,705896031	-0,50	2159,89923	2321,162002
PiptS71f_scaffold15460_Locus_7935_0.283_Length_1106,pct:98_100_	0,962944267	0,037055733	0,617838731	0,614781726	-0,70	43,44093425	54,24875348
PiptO23Locus_75939_Transcript_5_7_e_1.000_Length_498,pct:98_96_	0,962974741	0,037025259	0,231764752	0,171653073	-2,54	1,189473396	5,054701981
PiptO31_Locus_58277_Transcript_2__1.000_Length_1001,pct:100_63_	0,963006462	0,036993538	0,482638865	0,473344366	-1,08	15,05782106	22,82941178
PiptO25Locus_50670_Transcript_1_1__1.000_Length_719,pct:99_100_	0,963032351	0,036967649	0,391969216	0,372948208	-1,42	6,670706691	12,60958995
PiptO25Locus_25686_Transcript_1_1__Sf25_scaffold5119,pct:99_81_	0,963093595	0,036906405	0,714337327	0,713557673	-0,49	148,0776575	155,4140753
Piptgg_GG1671_c11_g1_i3_len=1329__f55_scaffold21394,pct:99_100_	0,96309816	0,03690184	0,677083416	0,67573464	-0,57	91,18734033	101,5019741
PiptO63_Locus_40228_Transcript_1__th_2065_evgclass=noclass,okay	0,963126219	0,036873781	0,612028982	0,608911166	-0,72	43,11549579	52,51133133
Pipt_75k_comp58310_c0_seq5_len=46_10_c0_seq4_len=441,pct:98_90_	0,963240524	0,036759476	0,332864088	0,282390746	-1,82	2,05647601	6,820913769
Piptdfgg_GG47197_c6_g3_i1_evgclas_4_c6_g2_i1_len=381,pct:98_80_	0,963277699	0,036722301	0,447949993	0,445918297	-1,17	68,15260326	109,5674055
PiptO31_Locus_9590_Transcript_8_1_.120_Length_1691,pct:100_100_	0,963332241	0,036667759	0,675070289	0,674835117	-0,57	526,4596356	585,4621096
Piptdfgg_GG21759_c1_g1_i1_evgclas__c0_g1_i1_len=949,pct:99_100_	0,963351342	0,036648658	0,333525346	0,314436181	-1,67	6,173601824	13,45444195
PiptO63_Locus_46611_Transcript_1__gth_372_evgclass=noclass,okay	0,963398436	0,036601564	3,645648303	5,019384408	2,33	5,741915166	0,556879006
PiptO31_Locus_41626_Transcript_1__0.667_Length_2090,pct:99_100_	0,963427667	0,036572333	0,301195969	0,295184931	-1,76	19,24075537	44,06819849
PiptSf25_scaffold23434_evgclass=m_0.727_Length_2035,pct:100_98_	0,963491209	0,036508791	0,615423383	0,614522168	-0,70	147,5829407	177,8852106
Piptdf_c53400_g1_i1_len=460_evgcl__1.000_Length_418,pct:98_100_	0,963516794	0,036483206	0,293571118	0,20199963	-2,31	0,851968633	4,032351778
PiptO55_Locus_46426_Transcript_2___0.600_Length_449,pct:99_100_	0,963605983	0,036394017	0,289597456	0,22847739	-2,13	1,520872378	6,205840934
Piptgg_GG7327_c1_g1_i1_len=1888_e_0.643_Length_1814,pct:99_100_	0,963625364	0,036374636	0,428511021	0,426486934	-1,23	68,13478492	113,336615
Pipt50k_comp66938_c0_seq9_len=162__c0_seq3_len=1516,pct:98_100_	0,963752678	0,036247322	0,659545541	0,65822866	-0,60	96,18417543	111,8100886
Pipt50k_comp70153_c0_seq1_len=708_e_1.000_Length_612,pct:98_82_	0,963783393	0,036216607	5,626703041	13,53892645	3,76	4,389962614	0,303048945
PiptO47_Locus_9341_Transcript_3_1__0.333_Length_707,pct:99_100_	0,963856605	0,036143395	0,690867886	0,690190789	-0,53	178,9668371	198,2093609
PiptO47_Locus_1466_Transcript_10__0.143_Length_1837,pct:99_100_	0,963882529	0,036117471	0,520564448	0,517571855	-0,95	46,72501504	64,93712749
PiptO63_Locus_771_Transcript_7_10_gth_964_evgclass=noclass,okay	0,964058667	0,035941333	0,608374506	0,608173682	-0,72	672,0361541	821,2216928
Piptgg_GG48546_c6_g1_i1_len=625_e__GG47314_c3_g1_i1,pct:99_100_	0,964076111	0,035923889	0,306984792	0,236578146	-2,08	1,26947047	5,018056041
PiptS47f_scaffold17395_Locus_2137_48_0_17.9_COMPLEX,pct:99_100_	0,964085317	0,035914683	4,489794034	5,904937275	2,56	8,529400354	1,220092038
PiptO47_Locus_55541_Transcript_1__g_GG7825_c0_g1_i1,pct:100_97_	0,964138093	0,035861907	4,226678214	5,450737299	2,45	8,365597994	1,30491127
PiptSf31_scaffold48206_Locus_1228_Length_1314,pct:100_94_-sense	0,964148314	0,035851686	0,348628032	0,317408517	-1,66	3,722698648	10,23738553
Pipt_75k_comp27606_c0_seq1_len=66_824_0__5.1_LINEAR,pct:100_97_	0,964179698	0,035820302	4,940452189	5,987165839	2,58	12,55120732	1,911009161
Pipt50k_comp63678_c0_seq2_len=197_31205_0_17.4_FORK,pct:99_100_	0,964199261	0,035800739	0,730045666	0,729206982	-0,46	132,8911262	137,2471432
PiptO25Locus_22562_Transcript_7_8__0.190_Length_719,pct:100_99_	0,964211593	0,035788407	0,56839644	0,566033798	-0,82	58,6110542	75,88563808
PiptO31_Locus_14436_Transcript_1__e_0.745_Length_429,pct:99_76_	0,964261982	0,035738018	0,13782053	0,033577402	-4,90	0,153117738	2,411286096
PiptO23Locus_44870_Transcript_1_6__1.000_Length_1730,pct:99_97_	0,964277257	0,035722743	0,671707548	0,669732644	-0,58	63,33611181	72,68895424
PiptO31_Locus_77249_Transcript_1___1.000_Length_506,pct:100_99_	0,964350691	0,035649309	4,989192152	6,612920102	2,73	9,046177635	1,258553526
Piptdf_c69098_g1_i3_len=1862_evgc__0.625_Length_1268,pct:98_93_	0,964436696	0,035563304	0,64584251	0,644861906	-0,63	131,4573026	151,1093636
PiptO55_Locus_47818_Transcript_2__S71f_C348829__5.0,pct:100_83_	0,964485262	0,035514738	5,044589184	6,383376619	2,67	11,19203252	1,561602471
PiptS63f_scaffold39854_Locus_6751__GG18081_c0_g1_i1,pct:100_96_	0,964492548	0,035507452	0,63852524	0,636577423	-0,65	66,45085704	78,02010226
PiptO31_Locus_22592_Transcript_5__0.233_Length_1772,pct:99_100_	0,964537624	0,035462376	0,159158906	0,048192016	-4,38	0,190958487	2,47480073
PiptO31_Locus_67863_Transcript_2___0.625_Length_482,pct:98_100_	0,964547305	0,035452695	0,258331021	0,155001094	-2,69	0,597710382	3,638995539
PiptSf23_scaffold17168_evgclass=n_Sf39_scaffold4274,pct:100_59_	0,964579007	0,035420993	0,670315333	0,66750424	-0,58	44,40548191	52,73982475
Pipt_75k_comp87317_c0_seq1_len=429_evgclass=noclass,okay	0,964590118	0,035409882	0,252691763	0,108661728	-3,20	0,297368349	2,75061938
PiptO55_Locus_76513_Transcript_1__720_0__5.5_LINEAR,pct:99_100_	0,964595899	0,035404101	5,190644962	11,40478573	3,51	4,325303285	0,326227818
PiptS47f_scaffold34413_Locus_5392_COMPLEX_evgclass=noclass,okay	0,964612648	0,035387352	0,208419641	0,086696487	-3,53	0,297368349	2,840473729
Piptdf_c70772_g1_i1_len=1012_evgc_4554_0__7.2_LINEAR,pct:99_57_	0,964665132	0,035334868	0,134793875	0,016566487	-5,92	0,055818635	2,132846593
PiptO55_Locus_6708_Transcript_12___0.183_Length_3042,pct:99_97_	0,964674856	0,035325144	0,641052421	0,640865181	-0,64	689,1646372	833,3282531
Pipt_75k_comp52486_c0_seq2_len=72_844_g1_i1_len=721,pct:99_100_	0,964724259	0,035275741	0,288478757	0,235925346	-2,08	1,83402949	6,607261827
PiptSf39_scaffold16179_evgclass=noclass,okay	0,964751204	0,035248796	0,599884857	0,598972155	-0,74	149,7473207	197,9356419
PiptO25Locus_12324_Transcript_1_2__c0_seq3_len=1287,pct:99_100_	0,964768625	0,035231375	0,701172845	0,700708691	-0,51	255,0108934	272,3841266
PiptO25Locus_17048_Transcript_8_1__0.500_Length_1454,pct:98_95_	0,964828132	0,035171868	0,353386438	0,339302184	-1,56	8,86317766	23,82624939
PiptO23Locus_14555_Transcript_4_1__0.064_Length_736,pct:99_100_	0,964884099	0,035115901	0,647916592	0,647226807	-0,63	187,5249318	214,7893623
PiptSf55_scaffold31910_evgclass=m_057_0__6.4_LINEAR,pct:100_97_	0,96489004	0,03510996	5,272581488	5,982113772	2,58	19,96042383	3,123204942
Pipt_75k_comp74026_c2_seq3_len=10_e_0.600_Length_762,pct:98_95_	0,964917132	0,035082868	0,374959642	0,353665233	-1,50	5,875344831	11,50954475
PiptO31_Locus_8551_Transcript_6_1__0.182_Length_1948,pct:98_99_	0,964977504	0,035022496	0,315628938	0,304708324	-1,71	10,86832127	24,14191308
PiptO39_Locus_16970_Transcript_5__0.078_Length_1270,pct:98_100_	0,965022498	0,034977502	2,086675521	2,09809225	1,07	112,1866608	42,68207278
Pipt_75k_comp12511_c0_seq1_len=85__1.000_Length_787,pct:100_99_	0,965100462	0,034899538	3,623354882	4,330779655	2,11	8,992276492	1,489204714
PiptO39_Locus_46220_Transcript_4__gth_413_evgclass=noclass,okay	0,965117104	0,034882896	0,358911364	0,350264917	-1,51	14,79892769	28,79286739
PiptO25Locus_15003_Transcript_1_9__c0_seq1_len=1744,pct:99_100_	0,965133258	0,034866742	0,573039198	0,572717066	-0,80	429,598919	548,0300361
PiptO31_Locus_14160_Transcript_2__0.200_Length_2077,pct:99_100_	0,965205422	0,034794578	0,647585571	0,646318577	-0,63	101,5511985	116,7259669
PiptO23Locus_83705_Transcript_1_1__0.667_Length_392,pct:100_91_	0,965212068	0,034787932	0,305713233	0,248093472	-2,01	1,701620456	6,410385596
PiptO31_Locus_26120_Transcript_6__0.365_Length_2195,pct:99_100_	0,965227046	0,034772954	0,752825081	0,752226356	-0,41	175,3183672	176,2860955
Pipt_75k_comp82487_c0_seq1_len=58_017_0__3.0_LINEAR,pct:100_97_	0,965251389	0,034748611	0,258862378	0,149310866	-2,74	0,567206819	3,472611632
Pipt_75k_comp70514_c3_seq15_len=625_evgclass=noclass,okay	0,965282033	0,034717967	0,20404605	0,166227374	-2,59	2,007740092	6,968440099
PiptO39_Locus_10804_Transcript_1__c1_seq10_len=1857,pct:98_100_	0,965297944	0,034702056	0,378399905	0,350999731	-1,51	4,421960984	9,570512376
PiptSf31_scaffold49942_Locus_1328_e_0.667_Length_913,pct:99_99_	0,965308631	0,034691369	0,380037571	0,362128744	-1,47	7,050339798	18,00691625
Pipt50k_comp60387_c0_seq2_len=149_Sf55_scaffold4077,pct:99_100_	0,965340488	0,034659512	0,770209002	0,770030907	-0,38	563,5541788	567,2410247
Pipt_75k_comp64871_c0_seq1_len=16__0.600_Length_1587,pct:99_90_	0,965342821	0,034657179	0,799644494	0,79939876	-0,32	367,0514835	361,2618775
Pipt50k_comp66388_c0_seq2_len=373_evgclass=noclass,okay	0,965351285	0,034648715	0,456587615	0,449165258	-1,15	18,49057632	29,48104534
PiptO31_Locus_29938_Transcript_4__736_0_13.6_LINEAR,pct:99_100_	0,965389915	0,034610085	0,62927188	0,626669989	-0,67	50,67345263	60,26326499
Pipt_75k_comp69191_c0_seq4_len=58_e_0.727_Length_924,pct:98_42_	0,965400391	0,034599609	0,369324843	0,337246789	-1,57	3,737738711	9,856957216
PiptO63_Locus_5158_Transcript_6_9__Sf39_scaffold136,pct:99_100_	0,965458217	0,034541783	0,627185408	0,625700622	-0,68	88,25878236	105,3127586
Piptgg_GG5567_c6_g1_i3_len=811_ev_9599_0__5.2_LINEAR,pct:99_69_	0,965502339	0,034497661	0,240363324	0,215554788	-2,21	3,733319639	11,2516007
PiptS63f_scaffold1011_Locus_415_1__0.292_Length_1389,pct:99_85_	0,965504225	0,034495775	0,640798511	0,638986177	-0,65	72,33673976	85,74599315
Piptdfgg_GG52307_c2_g2_i4_evgclas_g_GG52307_c2_g2_i3,pct:99_98_	0,965528213	0,034471787	0,511790456	0,507759234	-0,98	34,72814884	49,23029242
PiptS47f_scaffold29373_Locus_4215__LINEAR_evgclass=noclass,okay	0,965580276	0,034419724	3,995806912	4,852795162	2,28	9,698971834	1,841472544
Pipt_75k_comp59385_c0_seq2_len=13__0.167_Length_1296,pct:99_91_	0,965656191	0,034343809	0,270033188	0,238832744	-2,07	3,313905324	10,46517819
Pipt50k_comp58923_c0_seq5_len=151_3_c0_seq1_len=1705,pct:99_95_	0,965673054	0,034326946	0,616401883	0,616312448	-0,70	1494,226203	1927,419204
PiptSf23_scaffold34594_evgclass=noclass,okay	0,965676471	0,034323529	0,301562855	0,239786762	-2,06	1,479669621	6,060978906
Pipt50k_comp63235_c2_seq8_len=730_35_c2_seq7_len=923,pct:98_99_	0,965685206	0,034314794	0,2589893	0,215913937	-2,21	2,09917105	6,437325637
PiptO47_Locus_15130_Transcript_1__f55_scaffold51984,pct:99_100_	0,965696069	0,034303931	0,595577266	0,593543804	-0,75	66,56743304	82,31688088
PiptO23Locus_119371_Transcript_1__eq1_len=577,pct:100_88_-sense	0,965703311	0,034296689	0,298387546	0,236330599	-2,08	1,468911436	6,060978906
PiptO47_Locus_23109_Transcript_3__0.210_Length_2056,pct:99_100_	0,965707469	0,034292531	0,502638705	0,500305753	-1,00	60,57226344	88,08756262
Pipt50k_comp63170_c3_seq1_len=290_0.667_Length_2797,pct:99_100_	0,965781616	0,034218384	0,53602274	0,53421404	-0,90	77,53867334	105,0698962
PiptO31_Locus_7517_Transcript_3_1_0.221_Length_2046,pct:99_100_	0,965787265	0,034212735	5,290464406	6,296244788	2,65	14,86832155	2,270016681
PiptO25Locus_43636_Transcript_2_2_th_1121_evgclass=noclass,okay	0,965832569	0,034167431	0,529338306	0,522087415	-0,94	19,20304763	26,76332579
PiptSf55_C609665_evgclass=main,ok_S47f_C725676__2.0,pct:99_100_	0,965968352	0,034031648	0,156007722	0,056545908	-4,14	0,273424532	2,648349909
Pipt_75k_comp74554_c0_seq1_len=84__0.750_Length_661,pct:98_100_	0,965975223	0,034024777	0,358266128	0,32661053	-1,61	3,738781502	10,60152217
Pipt_75k_comp16652_c0_seq1_len=42_084_g1_i1_len=429,pct:99_100_	0,965976276	0,034023724	0,252990072	0,125131055	-3,00	0,393668265	3,076847198
Pipt_75k_comp78733_c0_seq1_len=44__1.000_Length_376,pct:100_99_	0,965977457	0,034022543	3,170717834	3,600610564	1,85	10,16740564	1,743034775
Pipt_75k_comp68931_c2_seq12_len=1__0.353_Length_831,pct:99_100_	0,9660424	0,0339576	0,449421356	0,444087066	-1,17	25,68827787	41,24178302
Pipt_75k_comp68906_c1_seq1_len=45_g_GG30661_c6_g1_i4,pct:99_93_	0,966067667	0,033932333	0,425236141	0,406058319	-1,30	6,778206027	15,19422026
Pipt_75k_comp76448_c0_seq2_len=94_e_0.277_Length_885,pct:99_70_	0,966091841	0,033908159	0,551002064	0,545289338	-0,87	24,09820061	32,99130232
PiptS47f_scaffold24765_Locus_3319_f39_scaffold22700,pct:100_48_	0,966092789	0,033907211	0,182362965	0,152508623	-2,71	2,321138391	9,437088313
PiptO47_Locus_50229_Transcript_1___0.800_Length_504,pct:99_100_	0,966107906	0,033892094	0,415328229	0,381733256	-1,39	3,741324773	8,644761435
PiptSf31_scaffold49659_Locus_1312_f23_scaffold18934,pct:99_100_	0,966117635	0,033882365	0,317088283	0,267394059	-1,90	2,039704316	7,319532432
PiptO31_Locus_34594_Transcript_2__S63f_C559983_70.0,pct:100_98_	0,966131226	0,033868774	0,593425472	0,592166197	-0,76	108,671367	135,2672961
PiptO55_Locus_26325_Transcript_4__0.619_Length_1411,pct:99_100_	0,966133423	0,033866577	0,469071389	0,463851222	-1,11	26,20087245	42,08633645
Piptdfgg_GG34161_c5_g1_i2_evgclas__Length_2431utrorf,pct:99_77_	0,966181234	0,033818766	0,417976326	0,40194615	-1,31	8,287310064	14,42502249
PiptO55_Locus_98206_Transcript_1__gth_368_evgclass=noclass,okay	0,966223022	0,033776978	0,260331891	0,156064522	-2,68	0,594736698	3,307498386
PiptO47_Locus_3110_Transcript_15__Length_1879utrorf,pct:100_43_	0,966226327	0,033773673	0,43884748	0,436668234	-1,20	63,53503088	102,5416076
PiptO55_Locus_9745_Transcript_6_7__c0_seq1_len=1847,pct:98_100_	0,966228067	0,033771933	0,261721664	0,239434341	-2,06	4,533439591	12,44156046
PiptO63_Locus_4167_Transcript_5_1_42.4_COMPLEX,pct:99_84_-sense	0,966263026	0,033736974	0,518169048	0,517307174	-0,95	162,2535093	228,9211495
Pipt50k_comp61382_c1_seq7_len=143_51_c0_seq3_len=781,pct:98_95_	0,966278013	0,033721987	0,181815202	0,077542358	-3,69	0,349983401	2,87110381
Piptdf_c43812_g1_i1_len=452_evgclass=noclass,okay	0,966286005	0,033713995	0,254269218	0,108017093	-3,21	0,293782287	2,727440508
Pipt_75k_comp65805_c0_seq10_len=2__c0_seq4_len=2399,pct:100_99_	0,966288321	0,033711679	0,44934422	0,444235198	-1,17	27,18223116	42,83294528
PiptO39_Locus_29090_Transcript_2__gth_682_evgclass=noclass,okay	0,966290278	0,033709722	0,406955512	0,40004315	-1,32	19,48075953	34,1906846
Pipt_75k_comp62666_c0_seq2_len=37_077_g1_i1_len=372,pct:99_100_	0,966337108	0,033662892	0,319815671	0,282667709	-1,82	2,894679915	7,657494562
PiptO47_Locus_101_Transcript_8_10_.577_Length_1825,pct:100_100_	0,966415152	0,033584848	0,54203209	0,536393815	-0,90	24,59374926	33,21760133
PiptO23Locus_42301_Transcript_3_1_0.212_Length_3370,pct:99_100_	0,966421914	0,033578086	0,356708419	0,351622544	-1,51	25,00857481	48,76121143
Pipt_75k_comp12060_c0_seq1_len=10_736_g1_i1_len=1036,pct:99_98_	0,966572313	0,033427687	0,23585943	0,18905294	-2,40	1,729150336	5,858381087
PiptSf39_scaffold49722_evgclass=m_68_0__8.0_LINEAR,pct:100_100_	0,966588071	0,033411929	0,356908043	0,309942261	-1,69	2,344244789	6,335126699
PiptS63f_scaffold11643_Locus_5629_COMPLEX_evgclass=noclass,okay	0,966650675	0,033349325	0,430309644	0,418245057	-1,26	11,28067103	18,7725913
PiptO31_Locus_958_Transcript_3_6__0.585_Length_2210,pct:100_99_	0,966660171	0,033339829	0,233060001	0,200772674	-2,32	2,598999371	8,668773554
Pipt_75k_comp20762_c0_seq1_len=560_evgclass=noclass,okay	0,966663039	0,033336961	5,36013461	11,82560484	3,56	4,406734307	0,326227818
PiptSf31_scaffold38383_Locus_7420_1.000_Length_1560,pct:99_100_	0,966675061	0,033324939	0,598574088	0,594516449	-0,75	33,15122473	41,19520809
PiptO25Locus_923_Transcript_1_2_C_gth_731_evgclass=noclass,okay	0,966675915	0,033324085	0,474710569	0,462390811	-1,11	11,03071198	17,38311418
PiptO31_Locus_25002_Transcript_6__0.375_Length_1413,pct:100_96_	0,966702567	0,033297433	0,719696291	0,719461428	-0,48	484,7740475	509,4193676
PiptSf25_scaffold22849_evgclass=m_f23_scaffold21181,pct:99_100_	0,966716325	0,033283675	0,209858504	0,121242983	-3,04	0,587564574	3,278597234
PiptS63f_C569623_65.0_evgclass=ma_0.294_Length_1523,pct:99_100_	0,966746566	0,033253434	0,718623015	0,718543151	-0,48	1429,446585	1505,481253
PiptO47_Locus_24265_Transcript_2___0.625_Length_692,pct:100_93_	0,966768838	0,033231162	0,546608507	0,539255938	-0,89	18,73889842	25,95261672
PiptO31_Locus_13009_Transcript_7__f25_scaffold21137,pct:100_93_	0,966817279	0,033182721	0,726979076	0,726890092	-0,46	1257,33162	1310,028181
PiptS63f_scaffold39221_Locus_6510_71f_C378159_17.0,pct:100_100_	0,966830396	0,033169604	0,490059522	0,480758519	-1,06	14,63383417	23,11328052
PiptO23Locus_70899_Transcript_5_5_gth_471_evgclass=noclass,okay	0,966870027	0,033129973	0,297025281	0,209186509	-2,26	0,984328314	4,095973025
Pipt_75k_comp55393_c0_seq1_len=626_evgclass=noclass,okay	0,966872262	0,033127738	0,31375335	0,254006202	-1,98	1,592669594	6,13264561
PiptO63_Locus_30498_Transcript_1___0.542_Length_727,pct:99_100_	0,966918911	0,033081089	0,591053708	0,587766396	-0,77	40,79747481	54,51486294
PiptSf55_scaffold4516_evgclass=ma_Sf55_scaffold4514,pct:98_100_	0,966931124	0,033068876	0,38065407	0,370700951	-1,43	12,9967231	25,12334436
PiptO39_Locus_13756_Transcript_5__0.381_Length_1025,pct:99_100_	0,966938186	0,033061814	1,792402496	1,837978359	0,88	18,09952223	5,955070654
PiptSf39_scaffold4088_evgclass=ma_8935_0_10.9_LINEAR,pct:99_97_	0,966944502	0,033055498	0,41707482	0,39989012	-1,32	7,5663978	14,15087469
PiptO63_Locus_28118_Transcript_5___0.387_Length_739,pct:99_100_	0,966944817	0,033055183	0,448381823	0,43422914	-1,20	9,329877063	18,31337049
PiptSf23_scaffold26324_evgclass=m_0.405_Length_2095,pct:99_100_	0,966998314	0,033001686	0,72855115	0,72782996	-0,46	154,8284672	159,8874199
PiptSf39_scaffold42215_evgclass=m_306_0__4.1_LINEAR,pct:99_100_	0,967051235	0,032948765	0,29505191	0,22011584	-2,18	1,154771393	4,941498614
PiptS71f_scaffold3031_Locus_1185___1.000_Length_463,pct:100_99_	0,967097139	0,032902861	0,512358307	0,507988283	-0,98	31,78855667	46,39886209
PiptO31_Locus_9164_Transcript_4_5_e_0.462_Length_583,pct:99_93_	0,967103983	0,032896017	0,539755609	0,534365736	-0,90	25,77623339	35,14462532
PiptO23Locus_33795_Transcript_6_7_0.714_Length_1699,pct:99_100_	0,967123164	0,032876836	0,464358076	0,461471827	-1,12	48,4932285	74,19895976
Piptdf_c35916_g1_i1_len=849_evgcl_853_c3_g1_i2,pct:98_99_-sense	0,967134124	0,032865876	4,653716125	7,603483214	2,93	5,244938212	0,629276763
PiptO31_Locus_39726_Transcript_3__8_Length_726,pct:99_90_-sense	0,967147711	0,032852289	0,3349671	0,304740326	-1,71	3,778868231	11,27339275
PiptO23Locus_45631_Transcript_1_2_gth_728_evgclass=noclass,okay	0,967183488	0,032816512	0,307551815	0,290306204	-1,78	6,452341918	15,14015492
PiptS71f_scaffold30140_Locus_4375_10651_0_54.7_FORK,pct:99_100_	0,967192201	0,032807799	0,698773867	0,698554882	-0,52	542,6876145	593,8669204
Pipt_75k_comp75511_c0_seq18_len=1_e_0.667_Length_670,pct:99_99_	0,967243428	0,032756572	0,386502646	0,378567245	-1,40	16,5593182	30,61641736
Pipt_75k_comp76105_c5_seq5_len=67_S71f_C371711__5.0,pct:100_81_	0,967250323	0,032749677	0,335710193	0,312797513	-1,68	5,002629621	11,21196319
PiptO25Locus_4145_Transcript_4_8__S71f_C359803_11.0,pct:99_100_	0,967277548	0,032722452	4,206247241	4,861500669	2,28	13,19140421	2,517107052
Pipt_75k_comp76162_c0_seq4_len=10__0.514_Length_1395,pct:98_93_	0,967285339	0,032714661	0,57446362	0,570633472	-0,81	35,66706079	46,51292101
PiptO23Locus_29766_Transcript_1_2_gth_396_evgclass=noclass,okay	0,967297135	0,032702865	0,17370655	0,063814117	-3,97	0,273424532	2,602962726
PiptSf39_scaffold32533_evgclass=m__0.625_Length_708,pct:99_100_	0,967325388	0,032674612	0,636821605	0,634514157	-0,66	55,97013722	70,33792668
PiptSf31_scaffold20507_Locus_2883_.7_FORK_evgclass=noclass,okay	0,967326833	0,032673167	5,349519339	12,787725	3,68	4,169184664	0,303048945
Piptdfgg_GG14347_c2_g2_i2_evgclas_143_0_52.0_LINEAR,pct:99_100_	0,967332236	0,032667764	0,691587704	0,691108561	-0,53	251,6560933	273,1344686
PiptO23Locus_20952_Transcript_3_4_0.375_Length_2048,pct:99_100_	0,967344299	0,032655701	0,623489001	0,620941884	-0,69	51,95511524	61,77106383
PiptSf39_scaffold39220_evgclass=m_46_4__5.0_COMPLEX,pct:99_100_	0,967355114	0,032644886	0,312409681	0,288424813	-1,79	4,784955114	13,2855788
Piptgg_GG51653_c2_g1_i1_len=615_e_3_c2_g1_i2_len=597,pct:99_99_	0,967357202	0,032642798	0,542121189	0,534408493	-0,90	17,80720544	24,93418183
Piptdfgg_GG7438_c1_g1_i1_evgclass_f39_scaffold44954,pct:99_100_	0,967398677	0,032601323	0,438230049	0,424163362	-1,24	9,4128174	16,001605
Piptdfgg_GG1736_c4_g1_i6_evgclass_74_3_47.2_COMPLEX,pct:99_100_	0,967408826	0,032591174	0,697450881	0,697021681	-0,52	277,73828	298,1038171
Piptdf_c60087_g1_i4_len=2038_evgc_0.537_Length_1760,pct:100_92_	0,967409237	0,032590763	0,177187869	0,140186621	-2,83	1,69499959	6,493209209
Pipt_75k_comp66386_c0_seq2_len=92_25_c0_seq4_len=741,pct:99_99_	0,967437628	0,032562372	0,642006584	0,639961016	-0,64	63,06196382	73,63147836
PiptS47f_scaffold360_Locus_331_3__226_3_55.0_COMPLEX,pct:99_83_	0,967483388	0,032516612	0,531996887	0,528736456	-0,92	43,0059817	59,06452712
PiptO55_Locus_15781_Transcript_6__54_4_61.1_COMPLEX,pct:98_100_	0,96749671	0,03250329	0,637505525	0,636839694	-0,65	196,7468721	230,4546289
Piptdfgg_GG12378_c0_g1_i1_evgclas_g_GG12378_c0_g1_i2,pct:98_94_	0,967514606	0,032485394	0,434834658	0,42801719	-1,22	19,96159607	32,70715622
PiptS63f_scaffold22334_Locus_1780_f25_scaffold31853,pct:100_98_	0,967581425	0,032418575	0,315691317	0,291838287	-1,78	4,778556026	15,29668108
Piptdfgg_GG10905_c0_g1_i1_evgclass=noclass,okay	0,967638521	0,032361479	0,392053694	0,379820213	-1,40	10,64832655	19,30758126
PiptSf23_C1349688_evgclass=main,o_seq1_len=469,pct:99_92_-sense	0,967664741	0,032335259	0,294203116	0,205090791	-2,29	0,884932923	4,242685235
Pipt_75k_comp73964_c0_seq3_len=17_0.667_Length_1697,pct:98_100_	0,967669221	0,032330779	3,473258223	4,259907167	2,09	7,860180153	1,186155769
Pipt_75k_comp19396_c0_seq1_len=74_991_0__2.0_LINEAR,pct:99_100_	0,967688101	0,032311899	0,292742957	0,203446275	-2,30	0,881346861	4,242685235
PiptO55_Locus_52928_Transcript_1__06_3_31.5_COMPLEX,pct:100_92_	0,967715881	0,032284119	0,315046387	0,311247316	-1,68	31,82983445	69,98081333
PiptS47f_scaffold26790_Locus_3703_f39_scaffold30086,pct:98_100_	0,967717312	0,032282688	0,321491656	0,290636758	-1,78	3,526546062	8,48091481
Pipt50k_comp66861_c0_seq4_len=133__0.308_Length_866,pct:98_100_	0,967720694	0,032279306	0,396718416	0,384208007	-1,38	10,51274727	18,92312921
PiptO23Locus_74364_Transcript_2_2_919_g1_i1_len=700,pct:99_100_	0,967756079	0,032243921	0,316925304	0,251005953	-1,99	1,44855368	5,50426925
Piptdfgg_GG26511_c8_g2_i1_evgclas_g_GG26511_c8_g2_i2,pct:98_96_	0,967775409	0,032224591	0,531377071	0,529282738	-0,92	66,82931216	90,84392449
PiptS63f_scaffold12846_Locus_6312__c0_seq1_len=1435,pct:99_100_	0,967810802	0,032189198	0,684051642	0,683179025	-0,55	139,77501	152,1526483
Piptdf_c40259_g1_i1_len=440_evgcl_e_1.000_Length_400,pct:98_99_	0,967812646	0,032187354	0,206991237	0,139813071	-2,84	0,892105047	3,996590811
PiptSf25_scaffold32896_evgclass=m_Sf23_scaffold27135,pct:98_84_	0,967850563	0,032149437	3,641749169	3,80081738	1,93	35,22789759	7,01181251
PiptO31_Locus_75732_Transcript_2__3_c0_seq1_len=579,pct:99_100_	0,967853729	0,032146271	0,236710909	0,09136722	-3,45	0,273424532	2,609822541
PiptO47_Locus_23306_Transcript_2__Sf55_scaffold21110,pct:99_96_	0,9678662	0,0321338	0,520863238	0,519640622	-0,94	115,0269716	161,9227639
Pipt_75k_comp4317_c0_seq1_len=521_evgclass=noclass,okay	0,967871079	0,032128921	0,268304945	0,150810499	-2,73	0,546849063	3,333538399
Pipt50k_comp61028_c1_seq17_len=52_5_c0_seq2_len=528,pct:99_100_	0,96787579	0,03212421	5,160804935	6,255760761	2,65	13,4332508	1,885596786
PiptS47f_scaffold15505_Locus_1867__FORK_evgclass=noclassa2,okay	0,967890138	0,032109862	0,30997351	0,246353043	-2,02	1,468911436	5,509138346
PiptO25Locus_3376_Transcript_1_9___0.347_Length_1232,pct:98_98_	0,967951401	0,032048599	0,506510523	0,503077685	-0,99	40,86488518	59,52921421
PiptSf31_scaffold6740_Locus_7628__COMPLEX_evgclass=noclass,okay	0,967960896	0,032039104	0,406228887	0,398410624	-1,33	17,05550212	29,65949044
Pipt50k_comp61971_c0_seq3_len=242_1_c1_seq8_len=1879,pct:99_49_	0,967966364	0,032033636	0,186380236	0,164599453	-2,60	3,63056074	11,65331791
PiptO31_Locus_803_Transcript_7_10_0.632_Length_1666,pct:99_100_	0,967977184	0,032022816	0,492204351	0,486338972	-1,04	24,09101595	35,48078848
PiptS47f_scaffold55146_Locus_1378__0.377_Length_1988,pct:98_79_	0,968026273	0,031973727	0,507863369	0,504484709	-0,99	41,51671578	59,65845491
Pipt_75k_comp73461_c0_seq11_len=2_1_c0_seq5_len=2007,pct:99_95_	0,968027687	0,031972313	1,727928372	1,735095071	0,80	99,72755074	42,54853329
PiptO39_Locus_38038_Transcript_1__gth_547_evgclass=noclass,okay	0,968109482	0,031890518	0,796182752	0,796001114	-0,33	504,7605156	492,6620269
PiptO23Locus_93353_Transcript_1_1_tch_Sf25_C1352309,pct:99_100_	0,968123089	0,031876911	0,243533679	0,102606863	-3,28	0,293782287	2,796977125
PiptO23Locus_82668_Transcript_1_1_f23_scaffold31661,pct:100_69_	0,968242641	0,031757359	0,178283573	0,07154426	-3,81	0,293782287	2,649320471
PiptO31_Locus_88788_Transcript_1___1.000_Length_728,pct:100_99_	0,968244899	0,031755101	3,410127594	4,039194209	2,01	8,965079371	1,113758012
Pipt50k_comp43270_c0_seq1_len=151_c3_g1_i1_len=1436,pct:100_98_	0,968281686	0,031718314	0,789708655	0,789299677	-0,34	229,1379649	221,341944
PiptSf39_C821188_evgclass=noclass,okay	0,968316662	0,031683338	0,431476322	0,417133198	-1,26	9,410965515	15,82151171
PiptO31_Locus_2410_Transcript_9_1_Length_1467,pct:100_80_-sense	0,96833924	0,03166076	0,825198815	0,825190815	-0,28	10191,5689	9462,389013
PiptO25Locus_2117_Transcript_6_14__Length_836,pct:100_41_-sense	0,968339914	0,031660086	0,733937427	0,733426608	-0,45	216,0746672	221,8123697
PiptO25Locus_2604_Transcript_7_8__504_0_70.7_COMPLEX,pct:98_98_	0,968378398	0,031621602	0,575303088	0,572995856	-0,80	59,35895556	83,29315842
PiptSf55_scaffold41716_evgclass=m__c0_g1_i2_len=994,pct:99_100_	0,968379939	0,031620061	3,049324179	3,584217613	1,84	7,55092735	1,113758012
Pipt_75k_comp44169_c0_seq1_len=434_evgclass=noclass,okay	0,968379973	0,031620027	0,36692533	0,335229191	-1,58	3,755669021	8,308812662
Piptdfgg_GG12663_c0_g1_i1_evgclas_8_c0_g1_i1_len=473,pct:99_90_	0,968441468	0,031558532	0,49895573	0,492304165	-1,02	20,96932742	30,34211082
PiptO31_Locus_24183_Transcript_7__th_1674_evgclass=noclass,okay	0,968486375	0,031513625	0,432259773	0,42093216	-1,25	11,73515918	20,78762415
Piptgg_GG6434_c0_g1_i1_len=361_evgclass=noclass,okay	0,968506784	0,031493216	0,354571133	0,324997175	-1,62	4,02954617	8,666875049
Pipt_75k_comp71852_c0_seq13_len=9_52_c0_seq8_len=912,pct:99_98_	0,968516412	0,031483588	0,325277645	0,298730512	-1,74	4,209891485	9,656327501
Piptdf_c64930_g1_i1_len=2015_evgc_0.733_Length_1857,pct:99_100_	0,968550895	0,031449105	3,532869511	3,571794312	1,84	132,4838282	32,60898917
PiptO23Locus_44776_Transcript_8_1_gth_618_evgclass=noclass,okay	0,968576638	0,031423362	0,63957659	0,637046078	-0,65	50,94483261	59,93531356
PiptO25Locus_5391_Transcript_3_6__0.571_Length_2036,pct:100_97_	0,968606521	0,031393479	0,340215482	0,331874847	-1,59	15,06093857	31,50621997
PiptO25Locus_321_Transcript_3_10__gth_728_evgclass=noclass,okay	0,968614144	0,031385856	4,771248504	5,434680516	2,44	17,22114048	2,991993493
PiptSf39_scaffold41259_evgclass=m_688_0__6.4_LINEAR,pct:99_100_	0,968630321	0,031369679	0,578910849	0,573345549	-0,80	24,38813021	31,82919274
Pipt50k_comp67325_c1_seq3_len=814_43_c4_seq4_len=744,pct:99_98_	0,968631237	0,031368763	0,502059233	0,487932649	-1,04	9,71724907	16,64157097
PiptO39_Locus_12236_Transcript_16__2562utrorf,pct:100_86_-sense	0,968644815	0,031355185	0,238214058	0,210320557	-2,25	3,236939987	10,3431759
PiptO31_Locus_34048_Transcript_10_0.375_Length_2004,pct:99_100_	0,968679784	0,031320216	0,451319336	0,447933083	-1,16	41,11547049	64,60947415
Pipt_75k_comp84166_c0_seq1_len=63_atch_Sf39_C802963,pct:100_95_	0,968707275	0,031292725	0,159190128	0,057838431	-4,11	0,273424532	2,553743841
PiptO25Locus_31842_Transcript_2_4__0.125_Length_651,pct:100_97_	0,968721906	0,031278094	0,770528718	0,770051806	-0,38	209,3765944	206,602428
PiptO25Locus_14847_Transcript_8_8_9_c2_seq6_len=1683,pct:99_98_	0,968745898	0,031254102	0,184341623	0,170722836	-2,55	5,841579245	18,39686922
PiptO39_Locus_13892_Transcript_10_0.193_Length_2073,pct:99_100_	0,968836584	0,031163416	4,395927882	5,371916304	2,43	10,66945745	1,857690035
PiptO25Locus_1357_Transcript_8_10__0.230_Length_857,pct:100_95_	0,968857307	0,031142693	0,58692528	0,586644666	-0,77	489,4065503	613,4451092
Piptdfgg_GG1953_c6_g1_i2_evgclass=noclass,okay	0,968878317	0,031121683	0,589603942	0,585296114	-0,77	31,87919616	40,45791448
PiptO25Locus_15314_Transcript_1_1__0.300_Length_1417,pct:99_98_	0,968882926	0,031117074	2,608847931	2,70522821	1,44	25,13507379	4,872691302
PiptSf39_scaffold34048_evgclass=n__S47f_C761847__2.0,pct:99_78_	0,968905842	0,031094158	0,323329975	0,257993121	-1,95	1,468911436	5,50123876
PiptO47_Locus_12629_Transcript_2__0.370_Length_1949,pct:99_100_	0,968930936	0,031069064	0,704943233	0,70434079	-0,51	194,7213175	213,1955101
PiptSf39_scaffold17597_evgclass=noclass,okay	0,968944299	0,031055701	4,853511112	7,880305909	2,98	5,562118079	0,646051731
PiptS47f_scaffold8322_Locus_9400___Sf39_scaffold9796,pct:98_93_	0,968951719	0,031048281	0,413760432	0,402903575	-1,31	12,14300747	25,94487378
PiptO55_Locus_26662_Transcript_1__gth_623_evgclass=noclass,okay	0,96898763	0,03101237	0,205767516	0,145296081	-2,78	1,045864942	4,321742293
PiptS47f_scaffold45881_Locus_9353__0.826_Length_500,pct:99_100_	0,968992225	0,031007775	0,449383442	0,440734309	-1,18	15,74474318	25,20935268
Piptdf_c70924_g1_i4_len=1518_evgc_24_g1_i2_len=1395,pct:100_96_	0,968997277	0,031002723	0,360655549	0,357836349	-1,48	45,71762088	88,3249452
PiptSf23_C1345093_evgclass=noclass,okay	0,969023905	0,030976095	0,251667245	0,106697605	-3,23	0,293782287	2,586643669
PiptO47_Locus_44184_Transcript_8__e_0.417_Length_871,pct:99_89_	0,969029227	0,030970773	0,568328592	0,567375901	-0,82	144,8224364	188,5188395
PiptS47f_scaffold1746_Locus_1628__0.889_Length_2094,pct:98_100_	0,969095941	0,030904059	0,247317183	0,244448628	-2,03	36,29969767	97,82903839
PiptS47f_scaffold48383_Locus_1050_565_0__5.7_LINEAR,pct:99_100_	0,969107889	0,030892111	0,424529294	0,41591401	-1,27	15,61024066	26,59362779
PiptO31_Locus_55_Transcript_1_8_C__0.200_Length_745,pct:99_100_	0,969147533	0,030852467	0,727329907	0,727009287	-0,46	348,8436403	362,3899746
PiptO31_Locus_2119_Transcript_9_1__0.188_Length_1182,pct:98_95_	0,969154575	0,030845425	0,83930669	0,83922566	-0,25	939,1228732	867,4383159
PiptO25Locus_9665_Transcript_5_10__0.030_Length_1560,pct:99_94_	0,969156139	0,030843861	0,818729392	0,818694598	-0,29	2412,280725	2251,499971
PiptO47_Locus_1559_Transcript_9_1__0.043_Length_886,pct:100_97_	0,96916217	0,03083783	0,603648122	0,603438905	-0,73	642,721472	799,410034
PiptO47_Locus_59648_Transcript_1__gth_365_evgclass=noclass,okay	0,969177213	0,030822787	0,465789841	0,454581039	-1,14	12,37521579	20,99493029
Pipt_75k_comp79927_c0_seq1_len=721_evgclass=noclass,okay	0,969183907	0,030816093	4,895629541	8,286001785	3,05	5,274895537	0,606097891
PiptSf39_scaffold18715_evgclass=m_51_0_46.7_LINEAR,pct:100_100_	0,969217702	0,030782298	0,308176232	0,287593386	-1,80	5,343899803	18,04050372
PiptSf39_scaffold33634_evgclass=m_f39_scaffold33635,pct:98_100_	0,969264024	0,030735976	0,476676589	0,467011946	-1,10	14,26106841	21,99376736
PiptO47_Locus_6248_Transcript_2_5__0.500_Length_1579,pct:99_98_	0,969284824	0,030715176	0,714146506	0,713982222	-0,49	703,6080716	738,1186464
PiptSf25_scaffold14926_evgclass=noclass,okay	0,969290173	0,030709827	0,642180283	0,641552473	-0,64	206,8454335	239,6932075
Pipt50k_comp65547_c0_seq7_len=119_04_c1_seq6_len=927,pct:98_99_	0,969310586	0,030689414	0,393295349	0,376712532	-1,41	8,019047309	14,89514152
Piptdf_c68030_g1_i2_len=502_evgcl_741211__9.0,pct:100_54_-sense	0,969315835	0,030684165	5,006585808	10,94779257	3,45	4,067891571	0,326227818
PiptO23Locus_98003_Transcript_2_2_atch_Sf39_C808715,pct:98_100_	0,969343728	0,030656272	0,181973315	0,101123047	-3,31	0,570792881	3,224332931
Pipt_75k_comp17922_c0_seq1_len=496_evgclass=noclass,okay	0,96934528	0,03065472	0,160739754	0,058470064	-4,10	0,273424532	2,530564969
PiptO31_Locus_25445_Transcript_7__e_0.412_Length_385,pct:99_71_	0,969361172	0,030638828	0,557384201	0,555559002	-0,85	76,30463782	99,25200577
PiptO47_Locus_20987_Transcript_3__gth_928_evgclass=noclass,okay	0,969413333	0,030586667	0,380747346	0,361928394	-1,47	6,642795885	13,33833401
Pipt_75k_comp39517_c1_seq1_len=73_932_g1_i1_len=737,pct:99_100_	0,96941692	0,03058308	4,763347056	5,973153235	2,58	10,28238005	1,584781343
PiptSf39_C794672_evgclass=main,ok_0739_0__2.0_LINEAR,pct:99_89_	0,969488776	0,030511224	4,908394123	8,309875403	3,05	5,280798831	0,606097891
Piptdfgg_GG15733_c2_g1_i5_evgclas_GG15733_c2_g1_i4,pct:100_100_	0,96952679	0,03047321	0,503441011	0,501614091	-1,00	77,05532499	109,87661
Pipt_75k_comp66200_c1_seq1_len=12_1_i1_len=473,pct:99_47_-sense	0,969528836	0,030471164	4,585073119	5,405669862	2,43	13,44742465	2,169414987
PiptO39_Locus_40708_Transcript_2__19_c0_seq3_len=593,pct:98_93_	0,969573913	0,030426087	0,344846433	0,273441416	-1,87	1,361947039	4,769910143
Piptdf_c62959_g2_i1_len=579_evgcl__c1_g1_i1_len=608,pct:99_100_	0,969587196	0,030412804	0,661966523	0,659732261	-0,60	56,19825499	64,03681625
PiptO31_Locus_17415_Transcript_10_0.254_Length_1132,pct:98_100_	0,969594577	0,030405423	0,192676714	0,181892966	-2,46	7,541358972	23,40894921
PiptO47_Locus_10942_Transcript_6___0.614_Length_3564,pct:98_76_	0,969604874	0,030395126	0,640576804	0,637600176	-0,65	43,42568321	51,45555519
Pipt_75k_comp76441_c0_seq12_len=1_0.180_Length_1770,pct:99_100_	0,969612893	0,030387107	0,719626718	0,719521414	-0,47	1082,533172	1141,117708
PiptO39_Locus_9074_Transcript_6_1__Length_1016,pct:99_69_-sense	0,969640922	0,030359078	0,645435901	0,644737932	-0,63	184,7255849	213,1366442
PiptO63_Locus_42665_Transcript_3__gth_507_evgclass=noclass,okay	0,969655188	0,030344812	0,259181375	0,218188844	-2,20	2,20443215	6,613846892
PiptSf39_scaffold51357_evgclass=m__c0_seq1_len=1443,pct:99_100_	0,969696987	0,030303013	0,766703086	0,766577562	-0,38	806,057551	799,6487652
PiptO31_Locus_22989_Transcript_7___0.158_Length_681,pct:100_95_	0,969736133	0,030263867	0,762437968	0,76211645	-0,39	319,2812035	327,3747346
Pipt_75k_comp71116_c0_seq13_len=6_155_2_53.6_COMPLEX,pct:98_38_	0,969758086	0,030241914	0,2180209	0,202360315	-2,31	5,519156559	16,22889897
PiptO31_Locus_36968_Transcript_1__8_2_13.3_COMPLEX,pct:100_100_	0,969779467	0,030220533	0,460135488	0,45317351	-1,14	19,63746591	31,01762643
PiptO31_Locus_14180_Transcript_2__446_0_23.8_BUBBLE,pct:99_100_	0,969787652	0,030212348	0,484110392	0,479775063	-1,06	32,26510617	49,34229638
PiptSf25_C1343268_evgclass=main,o_tch_Sf23_C1304400,pct:100_85_	0,969815481	0,030184519	0,287937552	0,173595678	-2,53	0,587564574	3,333538399
PiptS47f_scaffold32213_Locus_4872_0.444_Length_1876,pct:100_97_	0,969819543	0,030180457	0,785711664	0,785243094	-0,35	202,074746	199,3575305
Piptdf_c65027_g1_i1_len=1469_evgc_c3_seq15_len=1106,pct:98_100_	0,969820494	0,030179506	0,522122484	0,517119064	-0,95	27,85635533	39,46586819
Piptgg_GG21273_c3_g1_i2_len=1008__3_c3_g1_i1_len=991,pct:98_96_	0,969847007	0,030152993	0,462805001	0,452137085	-1,15	13,02403464	20,63178042
PiptO23Locus_58028_Transcript_1_1__GG26308_c0_g1_i1,pct:98_100_	0,969851323	0,030148677	2,792754305	3,105261965	1,63	9,774867454	1,670637018
PiptO25Locus_13583_Transcript_4_5_5268_0_14.6_LINEAR,pct:98_55_	0,96993921	0,03006079	0,373733659	0,354273293	-1,50	6,388505789	12,43637809
PiptO39_Locus_23263_Transcript_1__0.692_Length_1278,pct:98_100_	0,969942164	0,030057836	0,489047222	0,484142546	-1,05	28,39116841	45,77936058
Piptdf_c81718_g1_i1_len=778_evgclass=noclass,okay	0,969950415	0,030049585	4,407399853	5,794319853	2,53	7,902164428	1,258553526
Pipt_75k_comp83252_c0_seq1_len=445_evgclass=noclass,okay	0,970019271	0,029980729	0,313295878	0,217256482	-2,20	0,864575168	3,729302833
PiptSf39_scaffold23093_evgclass=noclass,okay	0,970050183	0,029949817	0,188875592	0,155540094	-2,68	2,070820258	8,342588312
PiptO47_Locus_30088_Transcript_7___0.421_Length_1040,pct:99_98_	0,970065235	0,029934765	0,362951393	0,362232781	-1,47	181,1779367	348,9673872
PiptS63f_scaffold1899_Locus_835_0_168_0_58.1_COMPLEX,pct:99_94_	0,970073012	0,029926988	0,610091195	0,610021409	-0,71	1927,063495	2366,139602
PiptO25Locus_7407_Transcript_4_12__0.212_Length_2006,pct:98_85_	0,970087472	0,029912528	4,715148541	6,318507924	2,66	8,099577656	1,17528787
PiptO31_Locus_9537_Transcript_7_1_gth_697_evgclass=noclass,okay	0,970126471	0,029873529	0,459312222	0,447294657	-1,16	11,43147069	18,05588755
PiptSf31_scaffold27802_Locus_4427_0.735_Length_4348,pct:99_100_	0,970126794	0,029873206	0,530083815	0,5261676	-0,93	35,38005214	49,38354164
PiptSf25_C1312267_evgclass=main,o__1.000_Length_510,pct:100_97_	0,970138019	0,029861981	0,21909198	0,127843507	-2,97	0,591150636	3,185881744
PiptS71f_scaffold37297_Locus_7085_ength_1638,pct:100_100_-sense	0,970138568	0,029861432	0,609347814	0,608946833	-0,72	335,7106114	410,9179113
PiptS47f_scaffold54965_Locus_1367_f55_scaffold33813,pct:99_100_	0,970140181	0,029859819	0,709011525	0,708100809	-0,50	127,4366521	138,9366396
PiptO47_Locus_47658_Transcript_1__e_0.593_Length_356,pct:99_64_	0,970153628	0,029846372	2,274576653	2,303140144	1,20	59,06381124	19,18222766
PiptO63_Locus_30754_Transcript_1__S71f_C385135_12.0,pct:99_100_	0,970163505	0,029836495	0,520910239	0,515404509	-0,96	25,20810358	36,4101337
Piptdfgg_GG16939_c6_g1_i2_evgclas_c0_seq9_len=1207,pct:100_100_	0,970220342	0,029779658	0,617692532	0,616039043	-0,70	80,39246165	99,4787646
PiptS47f_scaffold4339_Locus_4518___LINEAR_evgclass=noclass,okay	0,970240958	0,029759042	0,267632745	0,155981157	-2,68	0,570792881	3,262278176
PiptO23Locus_52376_Transcript_1_2_701_g1_i1_len=639,pct:99_100_	0,970244248	0,029755752	4,524556903	4,847091448	2,28	29,49596333	5,241686419
Piptdfgg_GG1455_c0_g1_i1_evgclass_9801_0__4.9_LINEAR,pct:99_99_	0,97025745	0,02974255	0,402497455	0,370151402	-1,43	3,796384532	9,485509188
PiptO39_Locus_13655_Transcript_6__c0_g1_i1_len=1702,pct:99_100_	0,970305518	0,029694482	0,764225326	0,763797735	-0,39	237,9206503	235,5062766
PiptSf55_scaffold19270_evgclass=m_0.229_Length_1236,pct:99_100_	0,970321868	0,029678132	0,658011657	0,657908751	-0,60	1237,162067	1416,062269
PiptSf23_scaffold33662_evgclass=m_f31_C1166816__4.0,pct:100_91_	0,9703244	0,0296756	0,312637569	0,236676287	-2,08	1,175129149	4,848783125
PiptO47_Locus_65342_Transcript_2__gth_431_evgclass=noclass,okay	0,970336286	0,029663714	0,284945579	0,222310182	-2,17	1,444466856	6,02035286
PiptO47_Locus_23661_Transcript_1__1.000_Length_1209,pct:99_100_	0,970349964	0,029650036	0,521211297	0,513746224	-0,96	18,65145389	26,90639769
PiptO23Locus_19413_Transcript_6_1__c0_seq13_len=426,pct:100_93_	0,970357394	0,029642606	0,332360284	0,321559718	-1,64	11,36921853	23,51979473
PiptSf39_scaffold53522_evgclass=m_0.600_Length_1634,pct:99_100_	0,97036795	0,02963205	0,619951909	0,616574112	-0,70	39,15293582	47,50715591
PiptO31_Locus_14362_Transcript_8__e_0.143_Length_786,pct:99_89_	0,970376742	0,029623258	0,189295149	0,079151574	-3,66	0,311409224	2,57436915
Piptdfgg_GG13972_c0_g1_i1_evgclass=noclass,okay	0,970384601	0,029615399	0,258629073	0,198961932	-2,33	1,411424231	4,721444203
PiptSf55_scaffold19139_evgclass=n__Length_839,pct:99_100_-sense	0,970386397	0,029613603	0,536745775	0,535712994	-0,90	137,1490997	185,8429761
Piptdfgg_GG31498_c0_g1_i1_evgclas_match_Sf39_C771445,pct:99_99_	0,970409885	0,029590115	0,222580305	0,163409192	-2,61	1,178066971	4,662095559
PiptSf31_scaffold7717_Locus_8842__f25_scaffold13394,pct:100_99_	0,970411239	0,029588761	0,310737648	0,218165175	-2,20	0,884932923	3,962815161
PiptSf55_scaffold26347_evgclass=m_e_0.160_Length_423,pct:99_98_	0,97044256	0,02955744	0,335550175	0,27303458	-1,87	1,634047103	5,568423018
Piptdfgg_GG38101_c0_g1_i1_evgclass=noclass,okay	0,970465153	0,029534847	0,193524005	0,146928917	-2,77	1,431781987	6,019495659
PiptO63_Locus_14302_Transcript_1___0.545_Length_845,pct:99_100_	0,97050002	0,02949998	0,789558704	0,789541673	-0,34	5523,43119	5393,263077
PiptO47_Locus_437_Transcript_3_6__0.667_Length_3109,pct:99_100_	0,970504459	0,029495541	0,613907244	0,611335761	-0,71	52,16075684	62,56085108
PiptO23Locus_38875_Transcript_4_8_0.636_Length_1077,pct:99_100_	0,970521087	0,029478913	0,262116927	0,142869238	-2,81	0,51403812	3,2635786
PiptSf39_scaffold42292_evgclass=m_1.000_Length_2461,pct:99_100_	0,970539592	0,029460408	0,572316792	0,569440936	-0,81	48,07856851	61,25254522
PiptO25Locus_31574_Transcript_2_3_gth_567_evgclass=noclass,okay	0,970576054	0,029423946	0,335773509	0,302228045	-1,73	3,410413037	7,699853632
Piptdf_c67241_g1_i5_len=351_evgclass=noclass,okay	0,970622708	0,029377292	0,396314596	0,373768555	-1,42	5,629731003	10,85459786
Piptdfgg_GG21259_c4_g1_i3_evgclas_MPLEXutrorf,pct:100_90_-sense	0,970638509	0,029361491	0,484077967	0,473666363	-1,08	13,19172524	21,06482812
Piptdf_c67565_g1_i1_len=1696_evgc__GG40293_c0_g1_i1,pct:99_100_	0,970690536	0,029309464	0,387614654	0,370384325	-1,43	7,369427538	14,01071435
Piptgg_GG42912_c9_g2_i1_len=902_e_G41815_c10_g1_i1,pct:100_100_	0,970714574	0,029285426	0,444175113	0,437370559	-1,19	20,19098906	32,49912712
Pipt50k_comp64648_c0_seq5_len=784__49111_0__6.2_FORK,pct:99_85_	0,970733165	0,029266835	0,192280311	0,09519488	-3,39	0,422263056	2,868746431
PiptO63_Locus_12573_Transcript_1__Sf25_scaffold6013,pct:98_100_	0,970735876	0,029264124	0,438147976	0,431386249	-1,21	20,34982223	33,11519819
PiptO55_Locus_8232_Transcript_7_8__0.571_Length_2586,pct:98_95_	0,970752348	0,029247652	2,734063494	2,912545104	1,54	15,95431998	4,920693465
PiptS63f_C555253_61.0_evgclass=ma__0.312_Length_757,pct:99_100_	0,97077337	0,02922663	0,688230192	0,687550965	-0,54	178,3173756	196,7529167
PiptO25Locus_21199_Transcript_3_4_.500_Length_1739,pct:100_100_	0,970775788	0,029224212	0,737356092	0,736625139	-0,44	149,7004398	153,0986936
Pipt_75k_comp71116_c0_seq11_len=1__48.5_LINEAR,pct:99_72_-sense	0,970784408	0,029215592	0,617746649	0,617080525	-0,70	201,7650194	243,5224865
PiptO31_Locus_7075_Transcript_4_6_0.286_Length_1054,pct:99_100_	0,97082678	0,02917322	0,298743624	0,218182463	-2,20	1,118306335	4,663923269
Pipt_75k_comp79511_c0_seq1_len=539_evgclass=noclass,okay	0,970829607	0,029170393	4,266699205	5,505940485	2,46	8,124115263	1,30491127
PiptO39_Locus_41337_Transcript_1__1.000_Length_1981,pct:100_98_	0,970848861	0,029151139	0,671184186	0,670363441	-0,58	151,3771203	169,1728978
Piptdfgg_GG45767_c5_g1_i4_evgclas__GG45767_c5_g1_i2,pct:100_95_	0,970850907	0,029149093	0,474211673	0,464110032	-1,11	13,5155861	21,73664016
PiptSf31_C1239639_60.0_evgclass=m_f23_scaffold24207,pct:99_100_	0,970854827	0,029145173	0,646540122	0,646175357	-0,63	355,2202999	408,3080888
PiptO63_Locus_26380_Transcript_3__gth_364_evgclass=noclass,okay	0,970857765	0,029142235	0,358753312	0,348456259	-1,52	12,29761482	24,00857366
PiptO25Locus_9317_Transcript_6_7__49_0_44.8_COMPLEX,pct:98_100_	0,97086367	0,02913633	0,673854736	0,673480791	-0,57	332,0506053	367,2710995
PiptO25Locus_28639_Transcript_5_6_8_c0_g3_i1_len=667,pct:98_93_	0,970865794	0,029134206	0,480287972	0,473771995	-1,08	21,63125342	33,08132959
PiptO47_Locus_2874_Transcript_1_7_0.433_Length_1878,pct:99_100_	0,970915168	0,029084832	0,645327954	0,644695369	-0,63	204,0869116	233,8373912
PiptS47f_scaffold49718_Locus_1114__LINEAR_evgclass=noclass,okay	0,970916062	0,029083938	0,226415657	0,094161583	-3,41	0,293782287	2,514245912
PiptSf31_scaffold36389_Locus_6723_match_Sf39_C791012,pct:99_95_	0,970923636	0,029076364	4,460103533	5,829978358	2,54	8,088176537	1,345537317
Piptdf_c68550_g2_i6_len=1268_evgc_c0_seq14_len=1221,pct:99_100_	0,970936635	0,029063365	0,213733781	0,186229515	-2,42	3,018025135	9,154721302
PiptO25Locus_40270_Transcript_2_2_e_0.526_Length_389,pct:99_97_	0,970936967	0,029063033	0,506985821	0,499906113	-1,00	19,75359297	28,83544952
PiptO31_Locus_77002_Transcript_3___0.636_Length_912,pct:99_100_	0,970959819	0,029040181	0,497342783	0,489292675	-1,03	17,16033437	26,10461489
PiptO47_Locus_86998_Transcript_1__1.000_Length_685,pct:100_100_	0,970970441	0,029029559	4,688904694	5,471463052	2,45	14,3342588	2,470749307
Piptdfgg_GG2065_c1_g2_i1_evgclass=noclass,okay	0,970979929	0,029020071	0,575814602	0,572742423	-0,80	44,48647718	56,73684972
PiptO39_Locus_17781_Transcript_5__0.353_Length_2232,pct:100_97_	0,970992831	0,029007169	0,3837955	0,345719185	-1,53	3,050999261	7,25106677
PiptO23Locus_140183_Transcript_1__gth_498_evgclass=noclass,okay	0,971001868	0,028998132	0,300905305	0,200619114	-2,32	0,820273595	3,682945088
Pipt_75k_comp79332_c0_seq1_len=71_4_c0_seq1_len=477,pct:100_57_	0,971008802	0,028991198	4,690200181	6,736992317	2,75	6,736634849	0,932325708
PiptO23Locus_39758_Transcript_4_1_0.500_Length_1317,pct:99_100_	0,971022675	0,028977325	0,686754934	0,686539469	-0,54	564,7189828	613,0710576
PiptSf31_scaffold34955_Locus_6295_scaffold5671,pct:99_96_-sense	0,97103962	0,02896038	0,373688205	0,321884476	-1,64	2,144610696	5,865967247
PiptSf31_scaffold25254_Locus_3855_COMPLEX_evgclass=noclass,okay	0,97107301	0,02892699	0,313250212	0,271848823	-1,88	2,562609562	6,49051899
Piptdf_c702_g1_i1_len=800_evgclas_7_c0_seq1_len=780,pct:100_93_	0,971081363	0,028918637	0,403642689	0,388189268	-1,37	8,39869841	18,96588217
PiptSf31_scaffold30292_Locus_5033__1.000_Length_620,pct:100_97_	0,971104749	0,028895251	0,291735848	0,227929108	-2,13	1,428195925	5,85064545
PiptO55_Locus_63964_Transcript_3__19_c0_seq1_len=398,pct:99_90_	0,971128819	0,028871181	0,317802137	0,238346974	-2,07	1,159137686	4,567238823
PiptO25Locus_2877_Transcript_1_4___c0_seq1_len=1369,pct:99_100_	0,971129497	0,028870503	0,747096727	0,746793599	-0,42	352,4883117	355,382626
Pipt50k_comp67121_c2_seq7_len=191_f25_scaffold35240,pct:100_40_	0,971188632	0,028811368	0,649402382	0,647587898	-0,63	71,01445198	82,40366198
PiptO23Locus_29019_Transcript_2_1_0.714_Length_1467,pct:100_83_	0,971225463	0,028774537	0,709757111	0,709634107	-0,49	947,0906105	999,1589208
Piptdfgg_GG5950_c0_g1_i1_evgclass=noclass,okay	0,971236419	0,028763581	4,916521353	8,325075772	3,06	5,288081168	0,606097891
Pipt_75k_comp14673_c0_seq1_len=37__1.000_Length_371,pct:99_100_	0,971264493	0,028735507	0,258986771	0,101789407	-3,30	0,273424532	2,470749307
Piptgg_GG43083_c0_g2_i2_len=567_e_2_c4_g1_i1_len=598,pct:98_87_	0,971279725	0,028720275	0,434367148	0,4256964	-1,23	15,57977379	25,88004198
PiptO39_Locus_54446_Transcript_1__gth_395_evgclass=noclass,okay	0,971298563	0,028701437	0,262849809	0,103635623	-3,27	0,273424532	2,450600924
Piptdfgg_GG42372_c2_g1_i1_evgclas_g_GG37284_c1_g1_i3,pct:98_92_	0,97130066	0,02869934	0,379070361	0,366011337	-1,45	9,757447419	18,30744437
PiptO31_Locus_10316_Transcript_4__Sf23_scaffold3787,pct:100_90_	0,971329291	0,028670709	0,598403741	0,596113451	-0,75	58,45035099	73,86431686
PiptO31_Locus_26343_Transcript_8__0.245_Length_1320,pct:99_100_	0,971336871	0,028663129	0,406940869	0,391957655	-1,35	8,805255161	15,49465825
PiptO23Locus_9434_Transcript_10_1_0.333_Length_2319,pct:99_100_	0,971356337	0,028643663	0,74044963	0,740102144	-0,43	313,0263463	317,8810844
Piptgg_GG7169_c0_g1_i1_len=459_evgclass=noclass,okay	0,971379432	0,028620568	0,263113521	0,103762083	-3,27	0,273424532	2,447570435
Piptdf_c67907_g4_i1_len=613_evgcl_56_c2_seq8_len=416,pct:99_79_	0,971384801	0,028615199	0,267240582	0,219659212	-2,19	1,926379671	5,679969168
PiptSf25_scaffold2702_evgclass=noclass,okay	0,97139533	0,02860467	0,632845174	0,629810632	-0,67	43,15392958	51,13649815
Pipt50k_comp56896_c0_seq4_len=205_7_c1_seq8_len=1922,pct:98_94_	0,971416423	0,028583577	0,369851294	0,34297565	-1,54	4,463427556	9,363874386
PiptSf31_scaffold13725_Locus_1727_0.667_Length_1135,pct:100_93_	0,971432296	0,028567704	0,36871562	0,357871306	-1,48	11,68786929	22,3144584
PiptO47_Locus_29239_Transcript_5___0.500_Length_2593,pct:99_99_	0,971472958	0,028527042	0,551564273	0,549523366	-0,86	68,30314218	90,03145413
PiptSf39_scaffold9763_evgclass=ma_36_1_19.8_COMPLEX,pct:98_100_	0,971512423	0,028487577	0,607464218	0,605501492	-0,72	68,2418077	82,78844425
PiptO55_Locus_10453_Transcript_4__0.464_Length_1865,pct:99_100_	0,971544172	0,028455828	0,590210671	0,587216416	-0,77	45,33775515	59,31131048
Piptgg_GG40804_c6_g1_i2_len=656_evgclass=noclass,okay	0,971567057	0,028432943	0,210867346	0,13592057	-2,88	0,802727541	3,667561441
PiptO23Locus_52597_Transcript_9_9_e_0.750_Length_438,pct:98_96_	0,971572873	0,028427127	0,301339027	0,185099642	-2,43	0,597710382	3,139173408
PiptO25Locus_38902_Transcript_1_2__S71f_C354147_12.0,pct:99_91_	0,97159932	0,02840068	3,858306928	4,319255454	2,11	15,04314405	3,169562687
Pipt_75k_comp85271_c0_seq1_len=352_evgclass=noclass,okay	0,971602546	0,028397454	0,226826364	0,16745526	-2,58	1,185887334	4,625867574
Pipt_75k_comp77374_c2_seq3_len=77_20_c1_seq7_len=940,pct:98_94_	0,971610512	0,028389488	0,251191247	0,199250647	-2,33	1,599910884	5,24433065
PiptO47_Locus_90794_Transcript_1__f39_scaffold37371,pct:99_100_	0,971629867	0,028370133	4,752148378	7,699246275	2,94	5,386181225	0,672768659
PiptO23Locus_9824_Transcript_7_10__0.043_Length_692,pct:99_100_	0,971662645	0,028337355	0,609823459	0,609536473	-0,71	468,9677921	565,2511599
PiptO47_Locus_5169_Transcript_5_1__0.342_Length_601,pct:99_100_	0,97166272	0,02833728	0,827270489	0,827143688	-0,27	636,0218377	599,9922598
PiptO31_Locus_9148_Transcript_1_1_gth_374_evgclass=noclass,okay	0,971664185	0,028335815	0,213097806	0,123949562	-3,01	0,591150636	3,255418361
PiptO63_Locus_28180_Transcript_6__0.467_Length_1032,pct:99_100_	0,971707288	0,028292712	0,495411177	0,489605404	-1,03	24,06950013	35,5886204
PiptO47_Locus_24480_Transcript_2___0.571_Length_610,pct:100_99_	0,97172424	0,02827576	0,490552579	0,476799011	-1,07	10,05000967	15,99348477
PiptSf31_scaffold9173_Locus_10657_7994_g3_i1_len=545,pct:98_86_	0,971739021	0,028260979	0,324883285	0,287326005	-1,80	2,94473354	9,64301744
PiptO39_Locus_3093_Transcript_3_5_th_1478_evgclass=noclass,okay	0,971741213	0,028258787	0,309263962	0,281765506	-1,83	4,009398992	9,510464205
PiptO31_Locus_24945_Transcript_4__0.412_Length_1641,pct:99_100_	0,971753717	0,028246283	0,674267613	0,672668687	-0,57	77,25531648	85,88906782
PiptSf31_scaffold18287_Locus_2479_e_0.545_Length_812,pct:98_81_	0,971770602	0,028229398	0,341047097	0,308723151	-1,70	3,529922826	7,938834166
PiptSf31_scaffold19219_Locus_2651__S71f_C358511_19.0,pct:99_70_	0,971776161	0,028223839	0,606510106	0,601487126	-0,73	26,43592947	34,21680087
Pipt50k_comp66940_c0_seq3_len=199_34_3_49.8_COMPLEX,pct:100_65_	0,971823421	0,028176579	0,435818601	0,419701587	-1,25	8,219055745	15,87131484
Piptdfgg_GG14647_c0_g1_i3_evgclas__1.000_Length_563,pct:99_100_	0,971829977	0,028170023	0,611730558	0,608145926	-0,72	37,39840335	45,52573648
PiptS47f_scaffold24842_Locus_3336__LINEAR_evgclass=noclass,okay	0,97186556	0,02813444	0,194753501	0,141142279	-2,82	1,155860867	5,092218678
PiptO23Locus_57710_Transcript_1_1_0.306_Length_1068,pct:100_81_	0,971867102	0,028132898	0,260574874	0,21021288	-2,25	1,729150336	5,933639985
PiptS71f_C372751_13.0_evgclass=ma_2_c0_seq4_len=573,pct:100_92_	0,971874813	0,028125187	0,447142534	0,441567895	-1,18	24,59037992	40,35046166
PiptO31_Locus_32085_Transcript_4__0.222_Length_1266,pct:98_100_	0,971898793	0,028101207	0,338442292	0,303667328	-1,72	3,301638578	7,6208504
Pipt_75k_comp85636_c0_seq1_len=491_evgclass=noclass,okay	0,971916437	0,028083563	4,83156161	10,51323195	3,39	4,011163243	0,326227818
PiptSf23_scaffold20036_evgclass=m_300_0_34.9_LINEAR,pct:98_100_	0,971917884	0,028082116	0,665417276	0,662786643	-0,59	47,58634339	55,15551432
PiptO39_Locus_21807_Transcript_2__0.286_Length_1067,pct:100_96_	0,971922837	0,028077163	0,594820233	0,59436643	-0,75	300,1294869	371,6766368
PiptSf23_C1385711_evgclass=main,o_7561_g1_i1_len=408,pct:99_91_	0,97192527	0,02807473	4,298486211	6,961464322	2,80	4,875738411	0,629276763
Piptdf_c66754_g3_i1_len=1277_evgc_3_c0_seq4_len=837,pct:98_100_	0,971947412	0,028052588	0,64717737	0,64451909	-0,63	48,15116823	55,92986135
PiptO31_Locus_48263_Transcript_1__atch_Sf55_C630590,pct:100_97_	0,971962549	0,028037451	0,320535652	0,260437684	-1,94	1,688434825	6,060978906
Pipt_75k_comp71277_c1_seq3_len=64_e_1.000_Length_494,pct:98_86_	0,971974635	0,028025365	4,555788996	5,795388118	2,53	9,464607646	1,504856426
PiptO25Locus_5953_Transcript_2_10_0.221_Length_1989,pct:99_100_	0,971978248	0,028021752	0,546499553	0,541216422	-0,89	26,20637012	35,49216574
Pipt50k_comp64767_c0_seq4_len=197__c0_seq1_len=1880,pct:99_100_	0,971983592	0,028016408	0,489138224	0,478623683	-1,06	13,09429345	19,61708169
PiptO39_Locus_4349_Transcript_1_1_1.000_Length_1690,pct:99_100_	0,971987175	0,028012825	0,664034954	0,662546958	-0,59	84,39618589	94,96509294
PiptSf39_scaffold5780_evgclass=no__0.692_Length_647,pct:99_100_	0,972003632	0,027996368	0,163923243	0,077559226	-3,69	0,434745005	2,82337656
PiptSf31_scaffold46010_Locus_1101_1.000_Length_3693,pct:99_100_	0,972006222	0,027993778	0,7576868	0,757456021	-0,40	448,20457	455,8405734
PiptSf55_scaffold29342_evgclass=noclass,okay	0,972014494	0,027985506	0,326940799	0,294910643	-1,76	3,650031984	8,324465317
Pipt_75k_comp49070_c0_seq2_len=46_5_c0_seq2_len=456,pct:100_99_	0,972037424	0,027962576	0,525268724	0,52056032	-0,94	29,77711528	42,22083535
PiptSf39_scaffold24158_evgclass=m_0.250_Length_2237,pct:99_100_	0,972052366	0,027947634	2,736065448	3,135552821	1,65	8,098834629	1,264115344
PiptO31_Locus_13548_Transcript_11_0.099_Length_2227,pct:100_68_	0,972060911	0,027939089	0,685772874	0,685661056	-0,54	1089,15403	1185,669451
PiptO63_Locus_4535_Transcript_3_5__0.289_Length_649,pct:99_100_	0,972091276	0,027908724	0,192550505	0,169492535	-2,56	3,473123534	10,70014762
Piptdfgg_GG51598_c0_g1_i1_evgclas_c0_g1_i2_len=1419,pct:99_100_	0,972107332	0,027892668	0,520785834	0,516510034	-0,95	33,02709372	46,17220596
Pipt_75k_comp84964_c0_seq1_len=45__1.000_Length_406,pct:100_95_	0,972125787	0,027874213	0,314070312	0,220823081	-2,18	0,884932923	3,939636289
Pipt50k_comp67502_c1_seq5_len=527__GG32538_c1_g1_i1,pct:100_61_	0,972129105	0,027870895	0,543417072	0,537747074	-0,90	24,33754056	33,09922407
PiptO55_Locus_12552_Transcript_9__3_c0_seq5_len=731,pct:98_100_	0,972134046	0,027865954	0,563682328	0,558732032	-0,84	27,8989692	36,14702451
PiptS47f_C861068_49.0_evgclass=ma_0.300_Length_2012,pct:100_95_	0,972134795	0,027865205	0,611045005	0,610070493	-0,71	137,2478181	166,3407458
PiptO47_Locus_25_Transcript_8_9_C_f55_scaffold23036,pct:100_94_	0,97218883	0,02781117	0,366005935	0,350353242	-1,51	7,888978796	15,7954717
Pipt50k_comp51592_c0_seq2_len=194_0.357_Length_2080,pct:99_100_	0,972210873	0,027789127	0,735939089	0,735784026	-0,44	707,9468812	727,3762793
PiptSf31_scaffold25346_Locus_3878_e_1.000_Length_477,pct:99_98_	0,972259335	0,027740665	0,357869275	0,31611492	-1,66	2,759500007	6,799125575
Pipt_75k_comp77377_c2_seq2_len=360_evgclass=noclass,okay	0,972280586	0,027719414	0,295366068	0,189095522	-2,40	0,675026152	3,362380024
Pipt_75k_comp59346_c0_seq3_len=25_80066_1_56.7_FORK,pct:100_54_	0,972287233	0,027712767	4,531302488	4,876790793	2,29	29,63734112	5,089153955
PiptO23Locus_45946_Transcript_10__f23_scaffold32656,pct:99_100_	0,972315021	0,027684979	0,551458528	0,547422654	-0,87	34,15587674	48,40225876
PiptO47_Locus_21514_Transcript_1___0.667_Length_415,pct:100_98_	0,972323121	0,027676879	0,164140464	0,162277895	-2,62	39,84735878	142,7726675
PiptSf39_scaffold40333_evgclass=m_e_1.000_Length_381,pct:99_98_	0,972331451	0,027668549	3,793801159	4,974018486	2,31	6,770510993	1,235374654
PiptSf39_scaffold28019_evgclass=m_47_0__3.5_LINEAR,pct:100_100_	0,97235865	0,02764135	0,347780065	0,276755966	-1,85	1,37978914	4,850507266
Pipt50k_comp52076_c1_seq3_len=220_Sf23_scaffold31053,pct:99_98_	0,972368441	0,027631559	0,337300977	0,288331321	-1,79	2,310437293	6,954297497
Piptdf_c20412_g1_i1_len=869_evgcl_3_c0_seq1_len=589,pct:100_97_	0,97244521	0,02755479	3,920453144	4,948113441	2,31	7,851849347	1,515244727
PiptO31_Locus_707_Transcript_6_12_th_2008_evgclass=noclass,okay	0,972455016	0,027544984	0,317606726	0,278726842	-1,84	2,684574213	8,74616779
PiptO31_Locus_19657_Transcript_6__0.900_Length_2356,pct:99_100_	0,972483735	0,027516265	0,431226147	0,408902605	-1,29	5,901236349	11,21173441
PiptO39_Locus_56465_Transcript_3__f25_scaffold30824,pct:99_100_	0,972537442	0,027462558	0,343840317	0,324704746	-1,62	6,250505995	13,02453459
Piptdfgg_GG48024_c0_g1_i1_evgclas_1.000_Length_1450,pct:99_100_	0,972571943	0,027428057	3,109000146	3,393719151	1,76	14,16369577	2,962440963
Pipt_75k_comp13648_c0_seq1_len=404_evgclass=noclass,okay	0,972579225	0,027420775	0,275727959	0,119104389	-3,07	0,293782287	2,447570435
Pipt_75k_comp74832_c1_seq2_len=54__0.200_Length_533,pct:99_100_	0,97258098	0,02741902	5,010095653	10,66692996	3,42	4,127472685	0,369719713
PiptO47_Locus_5736_Transcript_9_1__0.434_Length_3375,pct:98_98_	0,972589554	0,027410446	0,430033767	0,426671166	-1,23	40,87643701	66,77136445
Piptgg_GG35219_c2_g1_i1_len=462_e__1.000_Length_386,pct:99_100_	0,972590551	0,027409449	3,09832469	3,940974147	1,98	5,499163604	0,859927951
PiptO23Locus_11837_Transcript_3_3_1.000_Length_1325,pct:99_100_	0,97265802	0,02734198	0,630478148	0,629157059	-0,67	99,33152765	116,8152352
Pipt_75k_comp76102_c0_seq15_len=1__c0_seq12_len=1490,pct:99_89_	0,972663658	0,027336342	0,222171282	0,187725849	-2,41	2,411035018	7,320386838
Pipt50k_comp60595_c0_seq2_len=248_9_c0_seq2_len=2379,pct:98_99_	0,972696222	0,027303778	4,771494773	7,900186112	2,98	5,264578585	0,636402785
PiptO23Locus_36970_Transcript_1_7__0.750_Length_915,pct:99_100_	0,972697915	0,027302085	0,591861227	0,587471656	-0,77	30,67490108	39,05640888
PiptS71f_scaffold16962_Locus_1005_0.080_Length_1089,pct:100_96_	0,972722444	0,027277556	0,356466184	0,331674136	-1,59	4,72920509	13,21367449
PiptO31_Locus_30632_Transcript_4__e_0.375_Length_965,pct:99_93_	0,972736966	0,027263034	0,712453675	0,712045206	-0,49	283,2684494	298,2005313
Pipt50k_comp67621_c1_seq1_len=125_39_g1_i11_len=1245,pct:99_98_	0,97277165	0,02722835	0,449153055	0,435059475	-1,20	9,700785147	15,90432802
PiptS71f_C347839__5.0_evgclass=ma_780_0_11.3_LINEAR,pct:100_75_	0,972781528	0,027218472	0,185074213	0,16665006	-2,59	4,200935222	15,23053066
PiptSf31_scaffold21262_Locus_3028_9_3_35.4_COMPLEX,pct:100_100_	0,972801343	0,027198657	5,279491267	25,03267882	4,65	2,98157846	0,097868345
PiptO31_Locus_36569_Transcript_2___0.633_Length_2526,pct:99_97_	0,972823744	0,027176256	0,286248203	0,208602894	-2,26	1,129243316	4,469613637
PiptSf39_C786936_evgclass=main,ok_082_0__6.1_LINEAR,pct:99_100_	0,972827157	0,027172843	0,336301351	0,302122407	-1,73	3,23519122	9,951396311
PiptSf39_scaffold7582_evgclass=ma_0.700_Length_3333,pct:99_100_	0,972859529	0,027140471	0,681922326	0,681034292	-0,55	137,3776065	152,6519239
Pipt_75k_comp52826_c0_seq1_len=35_784_g1_i1_len=358,pct:99_100_	0,972880867	0,027119133	4,949241885	11,70292454	3,55	3,798811977	0,303048945
Pipt_75k_comp76942_c1_seq1_len=360_evgclass=noclass,okay	0,972880867	0,027119133	4,949241885	11,70292454	3,55	3,798811977	0,303048945
Pipt_75k_comp20829_c0_seq1_len=69__1.000_Length_355,pct:100_99_	0,972881853	0,027118147	3,285745328	4,034084418	2,01	6,928628359	1,162976897
PiptSf23_scaffold7284_evgclass=noclass,okay	0,972884229	0,027115771	0,656993297	0,655057196	-0,61	65,29107845	74,68590733
Piptgg_GG13946_c0_g1_i1_len=1366__0.400_Length_1138,pct:99_100_	0,972890383	0,027109617	0,232615118	0,21770654	-2,20	6,143108808	18,61275693
Piptgg_GG55392_c0_g1_i3_len=2114___GG54040_c0_g1_i1,pct:99_100_	0,972893895	0,027106105	0,389076429	0,383624839	-1,38	24,50591602	44,13272034
PiptSf31_scaffold11607_Locus_1406_0653_0_21.0_LINEAR,pct:98_68_	0,972917291	0,027082709	0,359567924	0,294690942	-1,76	1,641288264	5,05055045
PiptO23Locus_21362_Transcript_5_7__0.176_Length_737,pct:100_83_	0,972940681	0,027059319	0,66935393	0,667143642	-0,58	56,52029967	63,26599082
PiptO55_Locus_59671_Transcript_2__gth_368_evgclass=noclass,okay	0,972952462	0,027047538	0,249619982	0,193438347	-2,37	1,525708887	4,947667748
Piptdf_c67491_g1_i3_len=1509_evgc_c1_seq12_len=1391,pct:98_100_	0,97295289	0,02704711	0,634369596	0,6340278	-0,66	382,8741204	472,6128669
PiptO47_Locus_57674_Transcript_1__gth_401_evgclass=noclass,okay	0,972955139	0,027044861	0,346919307	0,294566518	-1,76	2,039704316	5,705849936
Piptdfgg_GG34846_c0_g1_i1_evgclas_c0_g1_i1_len=1123,pct:100_98_	0,972958804	0,027041196	0,644493424	0,642463064	-0,64	63,63446465	73,59523015
Pipt_75k_comp53056_c0_seq2_len=53_tch_Sf25_C1371396,pct:100_75_	0,972980833	0,027019167	4,823155094	11,36121404	3,51	3,741324773	0,303048945
Piptdfgg_GG19681_c1_g1_i1_evgclas_85314_0__6.5_FORK,pct:99_100_	0,972982119	0,027017881	0,409110982	0,401093616	-1,32	16,68716709	28,63571284
Pipt_75k_comp73248_c0_seq3_len=14__0.218_Length_2577,pct:98_95_	0,972992211	0,027007789	4,154672498	4,652228156	2,22	16,19021997	3,394148188
PiptO39_Locus_62852_Transcript_1___0.667_Length_539,pct:99_100_	0,973020986	0,026979014	0,508017218	0,49972995	-1,00	16,76510912	29,96396338
PiptSf31_scaffold19575_Locus_2709_g_GG35203_c0_g1_i2,pct:99_85_	0,973098705	0,026901295	0,52902568	0,522740046	-0,94	22,41832407	31,2106222
Pipt50k_comp57172_c8_seq2_len=480_1_c8_seq4_len=537,pct:100_94_	0,97311369	0,02688631	0,324345176	0,253736511	-1,98	1,333771584	5,022591991
Piptgg_GG22264_c5_g1_i2_len=468_evgclass=noclass,okay	0,973147219	0,026852781	0,311698819	0,267882752	-1,90	2,413723577	6,200414337
PiptO31_Locus_45257_Transcript_2__g_GG37863_c0_g1_i1,pct:98_99_	0,973162452	0,026837548	0,341942374	0,312976718	-1,68	3,943923914	8,675675944
PiptO31_Locus_9995_Transcript_6_6__1.000_Length_2602,pct:99_98_	0,973163067	0,026836933	0,661506323	0,660405446	-0,60	114,7453629	128,6870999
PiptO25Locus_34089_Transcript_1_1_1.000_Length_2126,pct:99_100_	0,973170803	0,026829197	0,623286254	0,621304668	-0,69	66,59032845	79,31929125
Piptdfgg_GG2708_c0_g1_i2_evgclass_c0_g1_i1_len=1060,pct:99_100_	0,973171263	0,026828737	3,014954846	3,364544964	1,75	10,74432728	1,964990904
Piptdfgg_GG45738_c0_g2_i1_evgclas_0.333_Length_1529,pct:99_100_	0,973171884	0,026828116	0,616399027	0,612805928	-0,71	37,13634894	44,5690866
Pipt_75k_comp28836_c0_seq1_len=50__0.667_Length_438,pct:99_100_	0,973209017	0,026790983	3,269636432	4,139926221	2,05	6,126775124	1,094009047
Pipt50k_comp58678_c0_seq2_len=1319_evgclass=noclass,okay	0,97322215	0,02677785	0,639792602	0,637390569	-0,65	54,03553506	62,79610502
PiptO63_Locus_6866_Transcript_2_4__0.400_Length_520,pct:99_100_	0,97324355	0,02675645	0,472633979	0,463398809	-1,11	14,87970089	23,45374351
PiptO23Locus_31719_Transcript_3_3_e_1.000_Length_380,pct:99_76_	0,97326348	0,02673652	0,203597511	0,083237834	-3,59	0,293782287	2,503488515
PiptSf25_scaffold28060_evgclass=noclass,okay	0,973271286	0,026728714	0,280192608	0,121458248	-3,04	0,293782287	2,424391563
Piptdf_c79466_g1_i1_len=392_evgcl_eq3_len=368,pct:99_100_-sense	0,973271286	0,026728714	0,280192608	0,121458248	-3,04	0,293782287	2,424391563
Piptdfgg_GG30308_c6_g1_i1_evgclas_58_0_77.1_COMPLEX,pct:99_100_	0,973277161	0,026722839	0,748026385	0,747962142	-0,42	1659,240706	1679,017716
Pipt_75k_comp76157_c0_seq3_len=25_7_c0_seq5_len=2978,pct:99_95_	0,973289273	0,026710727	0,597965222	0,59660785	-0,75	99,96215162	122,7018333
PiptO23Locus_79274_Transcript_1_1_5384_0__5.5_LINEAR,pct:99_91_	0,97329917	0,02670083	4,219093213	6,642627069	2,73	5,02827097	0,652455635
Piptdfgg_GG27622_c4_g2_i2_evgclas_39_0_49.6_COMPLEX,pct:99_100_	0,973307921	0,026692079	0,726749697	0,725874706	-0,46	127,8139965	134,6189417
[truncated: 46,585 more rows]
