# Supplementary material for: Combined de novo and genome guided assembly and annotation of the Pinus patula juvenile shoot transcriptome
Source: BMC Genomics. 2015 Dec 12;16:1057. doi: 10.1186/s12864-015-2277-7 (PMC4676862; doi:10.1186/s12864-015-2277-7)
Supplement: Additional file 9: Table S7. — Summarized list of differentially expressed genes between inoculated and mock-inoculated data with annotations. (TSV 68 kb) [file 12864_2015_2277_MOESM9_ESM.tsv]

Transcript	Inoc_Mean	Mock_Mean	log2(FC)	Subject_id	Subject_description	Protein Domain (PFam)	Gene Ontology	FamilyID
Pipt_75k_comp45711_c0_seq1_len=52__1.000_Length_426,pct:99_100_	0,000	19,491	-11,67	gi|345104095|gb|AEN70869.1|	alpha-expansin 1 [Gossypium schwendimanii]	PF03330[8]:DPBB_1|PF01357[5]:Pollen_allerg_1	Molecular Function: transferase activity (GO:0016740)|Molecular Function: small molecule binding (GO:0036094)|Molecular Function: ion binding (GO:0043167)|Molecular Function: catalytic activity (GO:0003824)|Molecular Function: binding (GO:0005488)|Molecular Function: protein binding (GO:0005515)|Molecular Function: sequence-specific DNA binding transcription factor activity (GO:0003700)|Molecular…	80
PiptS47f_scaffold21682_Locus_2794_0.800_Length_1410,pct:99_100_	0,000	63,607	-13,38	gi|134035502|gb|ABO47739.1|	alpha-tubulin [Gossypium hirsutum]	PF00091[3]:Tubulin|PF03953[2]:Tubulin_C	Molecular Function: hydrolase activity (GO:0016787)|Molecular Function: small molecule binding (GO:0036094)|Molecular Function: structural molecule activity (GO:0005198)|Molecular Function: transmembrane transporter activity (GO:0022857)|Molecular Function: protein binding (GO:0005515)|Molecular Function: structural constituent of ribosome (GO:0003735)|Molecular Function: catalytic activity (GO:0…	721
PiptO39_Locus_67111_Transcript_2__f39_scaffold48721,pct:99_100_	0,000	40,585	-12,73	gi|134035502|gb|ABO47739.1|	alpha-tubulin [Gossypium hirsutum]
PiptSf31_scaffold50945_Locus_1382__c0_seq2_len=1173,pct:99_100_	0,000	104,654	-14,09	gi|134035504|gb|ABO47740.1|	alpha-tubulin 10 [Gossypium hirsutum]
Pipt_75k_comp61415_c0_seq1_len=14_71_c0_seq1_len=746,pct:99_96_	0,000	25,388	-12,05	gi|54036492|sp|Q6VAF9.1|TBA4_GOSHI	alpha-tubulin 4 [Gossypium hirsutum]
Pipt_75k_comp29227_c0_seq1_len=67_82_g1_i1_len=668,pct:100_100_	0,000	23,389	-11,93	gi|30841320|gb|AAO92740.1|	auxin binding protein [Gossypium hirsutum]	PF00190[21]:Cupin_1	Molecular Function: protein binding (GO:0005515)|Molecular Function: ion binding (GO:0043167)|Molecular Function: nutrient reservoir activity (GO:0045735)|Molecular Function: binding (GO:0005488)|Molecular Function: transferase activity (GO:0016740)|Molecular Function: catalytic activity (GO:0003824)|Molecular Function: small molecule binding (GO:0036094)|Molecular Function: ligase activity (GO:0…	89
Pipt_75k_comp56038_c0_seq1_len=50_169_g1_i1_len=508,pct:98_100_	0,000	20,605	-11,75	gi|54036488|sp|Q6VAF5.1|TBB7_GOSHI	beta-tubulin 7 [Gossypium hirsutum]
PiptO23Locus_27426_Transcript_1_1__1.000_Length_638,pct:99_100_	0,000	27,287	-12,15	gi|18447761|gb|AAL67991.1|	dehydration-induced protein RD22-like protein [Gossypium hirsutum]	no pfam	Molecular Function: nutrient reservoir activity (GO:0045735)|Molecular Function: transferase activity (GO:0016740)|Molecular Function: peroxidase activity (GO:0004601)|Molecular Function: ion binding (GO:0043167)|Molecular Function: antioxidant activity (GO:0016209)|Molecular Function: catalytic activity (GO:0003824)|Molecular Function: tetrapyrrole binding (GO:0046906)|Molecular Function: bindin…	337
Pipt50k_comp64657_c0_seq2_len=105_5_c0_seq9_len=834,pct:98_100_	0,000	104,971	-13,69	gi|88771127|gb|ABD52113.1|	dirigent protein pDIR2 [Picea engelmannii x Picea glauca]
Piptdfgg_GG35678_c0_g1_i2_evgclas__c1_g1_i1_len=646,pct:99_100_	12,080	28,100	-1,64	gi|88771127|gb|ABD52113.1|	dirigent protein pDIR2 [Picea engelmannii x Picea glauca]
PiptO31_Locus_39447_Transcript_2__f23_scaffold45706,pct:99_100_	0,000	167,621	-14,77	gi|66271031|gb|AAY43793.1|	E6-4 [Gossypium hirsutum]	no pfam	Molecular Function: protein binding (GO:0005515)|Molecular Function: binding (GO:0005488)	12254
Pipt50k_comp53070_c1_seq1_len=255_0.273_Length_1688,pct:100_88_	0,000	63,016	-13,36	gi|255572953|ref|XP_002527407.1|	Endosomal P24A protein precursor, putative [Ricinus communis]
PiptSf23_scaffold41550_evgclass=m_f25_scaffold41973,pct:99_100_	0,000	34,911	-12,51	gi|19569135|gb|AAL92026.1|AF484959_1	F487511_1 beta-tubulin [Gossypium hirsutum]
Pipt_75k_comp14764_c0_seq1_len=83_034_g1_i1_len=837,pct:99_100_	0,000	28,958	-12,24	gi|19569135|gb|AAL92026.1|AF484959_1	F487511_1 beta-tubulin [Gossypium hirsutum]
Pipt_75k_comp51360_c0_seq1_len=10_f23_scaffold28265,pct:99_100_	0,000	105,250	-14,10	gi|150416579|gb|ABR68797.1|	fasciclin-like arabinogalactan protein 1 [Gossypium hirsutum]	no pfam	Molecular Function: hydrolase activity (GO:0016787)|Molecular Function: transferase activity (GO:0016740)|Molecular Function: catalytic activity (GO:0003824)|Molecular Function: protein binding (GO:0005515)|Molecular Function: substrate-specific transporter activity (GO:0022892)|Molecular Function: nucleic acid binding (GO:0003676)|Molecular Function: ion binding (GO:0043167)|Molecular Function: …	403
PiptO55_Locus_66679_Transcript_1___1.000_Length_503,pct:99_100_	0,000	71,837	-13,55	gi|150416583|gb|ABR68799.1|	fasciclin-like arabinogalactan protein 1 [Gossypium hirsutum]	no pfam	Molecular Function: hydrolase activity (GO:0016787)|Molecular Function: transferase activity (GO:0016740)|Molecular Function: catalytic activity (GO:0003824)|Molecular Function: protein binding (GO:0005515)|Molecular Function: substrate-specific transporter activity (GO:0022892)|Molecular Function: nucleic acid binding (GO:0003676)|Molecular Function: ion binding (GO:0043167)|Molecular Function: …	403
PiptS47f_scaffold43756_Locus_8418_e_1.000_Length_639,pct:99_95_	0,000	65,717	-13,42	gi|1143224|gb|AAA84881.1|	FbLate-2 [Gossypium barbadense]	no pfam	no go	16074
PiptSf55_scaffold20767_evgclass=m__0.900_Length_485,pct:99_100_	0,000	53,783	-13,13	gi|1143224|gb|AAA84881.1|	FbLate-2 [Gossypium barbadense]	no pfam	no go	21325
PiptSf39_scaffold38884_evgclass=m_e_0.714_Length_606,pct:99_89_	0,000	25,099	-12,03	gi|1143224|gb|AAA84881.1|	FbLate-2 [Gossypium barbadense]	no pfam	no go	21325
PiptSf25_scaffold3757_evgclass=no_001_0__6.5_LINEAR,pct:99_100_	0,000	23,573	-11,94	gi|1143224|gb|AAA84881.1|	FbLate-2 [Gossypium barbadense]	no pfam	no go	16074
Pipt_75k_comp34105_c0_seq1_len=71_8_c0_seq1_len=516,pct:99_100_	0,000	23,946	-11,97	gi|508715657|gb|EOY07554.1|	Heat shock cognate protein 70-1 isoform 1 [Theobroma cacao]	PF00012[9]:HSP70	Molecular Function: small molecule binding (GO:0036094)|Molecular Function: protein binding (GO:0005515)|Molecular Function: ion binding (GO:0043167)|Molecular Function: structural constituent of ribosome (GO:0003735)|Molecular Function: transferase activity (GO:0016740)|Molecular Function: catalytic activity (GO:0003824)|Molecular Function: binding (GO:0005488)|Molecular Function: hydrolase acti…	60
Pipt50k_comp66492_c1_seq2_len=129_61_g4_i2_len=1324,pct:100_77_	3,185	13,534	-2,31	gi|224154021|ref|XP_002337427.1|	high affinity inorganic phosphate transporter [Populus trichocarpa]
PiptO63_Locus_49895_Transcript_1__0.833_Length_1871,pct:99_100_	52,383	83,863	-1,01	gi|376335703|gb|AFB32541.1|	hypothetical protein 0_14423_02, partial [Pinus cembra]
Pipt_75k_comp85598_c0_seq1_len=83_tch_Sf25_C1386896,pct:99_100_	0,000	20,605	-11,75	gi|508779874|gb|EOY27130.1|	Late embryogenesis abundant hydroxyproline-rich glycoprotein family, putative [Theobroma cacao]	no pfam	Molecular Function: hydrolase activity (GO:0016787)|Molecular Function: nucleic acid binding (GO:0003676)	2360
Piptdf_c45297_g1_i1_len=610_evgcl_410_0__5.4_LINEAR,pct:99_100_	0,000	26,173	-12,09	gi|133907522|gb|ABO42261.1|	lipid transfer protein precursor [Gossypium barbadense]	PF14368[1]:LTP_2	Molecular Function: lipid binding (GO:0008289)|Molecular Function: protein binding (GO:0005515)|Molecular Function: cofactor binding (GO:0048037)|Molecular Function: substrate-specific transporter activity (GO:0022892)|Molecular Function: hydrolase activity (GO:0016787)|Molecular Function: nucleic acid binding (GO:0003676)|Molecular Function: enzyme inhibitor activity (GO:0004857)|Molecular Funct…	283
Pipt_75k_comp52532_c0_seq1_len=61__0.667_Length_542,pct:99_100_	0,000	33,413	-12,45	gi|11095210|gb|AAG29777.1|	lipid transfer protein precursor [Gossypium barbadense]
Pipt_75k_comp40182_c0_seq1_len=17__0.533_Length_824,pct:99_100_	0,000	31,560	-11,73	gi|385452526|gb|AFI61798.1|	mitogen-activated protein kinase 4, partial [Brassica juncea]
Pipt_75k_comp64266_c0_seq3_len=15_e_0.311_Length_641,pct:98_97_	7,729	23,416	-2,06	gi|22531518|emb|CAD30597.1|	MYB120a protein [Gossypium hirsutum]	PF00249[23]:Myb_DNA-binding	Molecular Function: protein binding (GO:0005515)|Molecular Function: hydrolase activity (GO:0016787)|Molecular Function: catalytic activity (GO:0003824)|Molecular Function: chromatin binding (GO:0003682)|Molecular Function: nucleic acid binding (GO:0003676)|Molecular Function: binding (GO:0005488)|Molecular Function: transferase activity (GO:0016740)|Molecular Function: small molecule binding (GO…	6
Piptdf_c36073_g1_i1_len=472_evgcl_61_c0_seq1_len=422,pct:99_99_	0,294	46,221	-8,17	gi|68068135|ref|XP_675977.1|	Pb-fam-2 protein [Plasmodium berghei]	no pfam	no go	61710
PiptSf55_C716623_evgclass=main,ok_1.000_Length_1023,pct:100_95_	0,000	160,381	-14,71	gi|2829206|gb|AAC00500.1|	proline-rich protein precursor [Gossypium hirsutum]	no pfam	Molecular Function: structural constituent of cell wall (GO:0005199)	9944
PiptO25Locus_1626_Transcript_8_15__Length_1419utrorf,pct:99_36_	53,407	86,295	-1,09	gi|20788|emb|CAA41404.1|	Type 1 chlorophyll a /b-binding protein [Pinus sylvestris]	no pfam	Molecular Function: protein binding (GO:0005515)|Molecular Function: tetrapyrrole binding (GO:0046906)|Molecular Function: ion binding (GO:0043167)|Molecular Function: nucleic acid binding (GO:0003676)|Molecular Function: oxidoreductase activity (GO:0016491)|Molecular Function: cofactor binding (GO:0048037)|Molecular Function: small molecule binding (GO:0036094)|Molecular Function: hydrolase acti…	316
PiptSf23_scaffold38437_evgclass=m_tch_Sf25_C1400860,pct:99_100_	0,000	51,233	-13,06	gi|606942|gb|AAA79366.1|	uninformative	no pfam	Molecular Function: hydrolase activity (GO:0016787)|Molecular Function: transferase activity (GO:0016740)|Molecular Function: catalytic activity (GO:0003824)|Molecular Function: protein binding (GO:0005515)|Molecular Function: substrate-specific transporter activity (GO:0022892)|Molecular Function: nucleic acid binding (GO:0003676)|Molecular Function: ion binding (GO:0043167)|Molecular Function: …	403
Pipt_75k_comp72755_c1_seq2_len=10_40_4_51.1_COMPLEX,pct:100_65_	7,683	26,200	-2,19	gi|294464392|gb|ADE77708.1|	uninformative	PF02065[7]:Melibiase	Molecular Function: hydrolase activity (GO:0016787)|Molecular Function: catalytic activity (GO:0003824)|Molecular Function: protein binding (GO:0005515)|Molecular Function: transferase activity (GO:0016740)|Molecular Function: small molecule binding (GO:0036094)|Molecular Function: binding (GO:0005488)|Molecular Function: ion binding (GO:0043167)	318
Pipt50k_comp34285_c0_seq1_len=201_0.194_Length_1863,pct:98_100_	20,791	108,710	-2,84	gi|255634729|gb|ACU17726.1|	uninformative	PF02809[1]:UIM	Molecular Function: signal transducer activity (GO:0004871)|Molecular Function: transferase activity (GO:0016740)|Molecular Function: nucleic acid binding (GO:0003676)|Molecular Function: transmembrane transporter activity (GO:0022857)	2755
PiptO23Locus_3126_Transcript_3_11_0.253_Length_2434,pct:100_89_	0,000	42,627	-11,92	gi|116791354|gb|ABK25949.1|	uninformative
PiptO39_Locus_31258_Transcript_3__0.615_Length_1861,pct:99_100_	0,000	30,245	-11,47	gi|383133714|gb|AFG47804.1|	uninformative
Pipt_75k_comp61976_c0_seq10_len=2_0.259_Length_2097,pct:98_100_	0,000	26,212	-11,33	gi|148906458|gb|ABR16382.1|	uninformative
PiptO23Locus_11673_Transcript_7_1_Length_2171utrorf,pct:100_90_	2,046	19,361	-3,64	gi|224286526|gb|ACN40969.1|	uninformative
Pipt50k_comp62485_c0_seq8_len=218__0.357_Length_1590,pct:99_96_	42,377	134,361	-2,02	gi|224286650|gb|ACN41029.1|	uninformative
Pipt_75k_comp76314_c2_seq4_len=1273_evgclass=noclass,okay	15,244	31,610	-1,47	gi|383126644|gb|AFG43944.1|	uninformative
Piptdf_c66906_g1_i2_len=931_evgcl_S71f_C377687_22.0,pct:99_100_	31,803	56,302	-1,24	gi|116779759|gb|ABK21419.1|	uninformative
Pipt50k_comp67328_c0_seq2_len=189_20_g1_i3_len=1320,pct:98_100_	49,105	88,170	-1,23	gi|116786918|gb|ABK24298.1|	uninformative
PiptO31_Locus_14272_Transcript_6__25_scaffold27920,pct:100_100_	0,297	861,575	-12,35			no pfam	Molecular Function: protein binding (GO:0005515)	5599
Pipt_75k_comp74772_c0_seq10_len=1__c0_seq1_len=1758,pct:100_99_	0,232	40,835	-7,91			no pfam	Molecular Function: transferase activity (GO:0016740)|Molecular Function: catalytic activity (GO:0003824)|Molecular Function: nucleic acid binding (GO:0003676)|Molecular Function: small molecule binding (GO:0036094)|Molecular Function: hydrolase activity (GO:0016787)|Molecular Function: binding (GO:0005488)|Molecular Function: ion binding (GO:0043167)|Molecular Function: oxidoreductase activity (…	1594
PiptSf55_scaffold51161_evgclass=m_e_0.750_Length_993,pct:99_83_	0,000	167,621	-14,77			PF00011[12]:HSP20	Molecular Function: peroxidase activity (GO:0004601)|Molecular Function: ion binding (GO:0043167)|Molecular Function: antioxidant activity (GO:0016209)|Molecular Function: catalytic activity (GO:0003824)|Molecular Function: tetrapyrrole binding (GO:0046906)|Molecular Function: binding (GO:0005488)|Molecular Function: oxidoreductase activity (GO:0016491)|Molecular Function: protein binding (GO:000…	100
PiptO63_Locus_45411_Transcript_1__gth_585_evgclass=noclass,okay	0,000	116,388	-14,25			PF00011[12]:HSP20	Molecular Function: peroxidase activity (GO:0004601)|Molecular Function: ion binding (GO:0043167)|Molecular Function: antioxidant activity (GO:0016209)|Molecular Function: catalytic activity (GO:0003824)|Molecular Function: tetrapyrrole binding (GO:0046906)|Molecular Function: binding (GO:0005488)|Molecular Function: oxidoreductase activity (GO:0016491)|Molecular Function: protein binding (GO:000…	100
PiptO47_Locus_45289_Transcript_4__f55_scaffold23902,pct:99_100_	39,553	62,295	-1,05			PF00139[15]:Lectin_legB|PF00069[13]:Pkinase|PF07714[2]:Pkinase_Tyr	Molecular Function: transferase activity (GO:0016740)|Molecular Function: carbohydrate binding (GO:0030246)|Molecular Function: small molecule binding (GO:0036094)|Molecular Function: catalytic activity (GO:0003824)|Molecular Function: binding (GO:0005488)|Molecular Function: ion binding (GO:0043167)|Molecular Function: electron carrier activity (GO:0009055)|Molecular Function: nucleic acid bindi…	22
PiptS71f_C371905__6.0_evgclass=noclass,okay	0,294	20,885	-6,16			PF00255[6]:GSHPx	Molecular Function: peroxidase activity (GO:0004601)|Molecular Function: antioxidant activity (GO:0016209)|Molecular Function: transmembrane transporter activity (GO:0022857)|Molecular Function: transporter activity (GO:0005215)|Molecular Function: oxidoreductase activity (GO:0016491)|Molecular Function: protein binding (GO:0005515)|Molecular Function: hydrolase activity (GO:0016787)|Molecular Fu…	541
PiptSf23_scaffold40052_evgclass=noclass,okay	0,000	31,742	-12,37			PF00257[1]:Dehydrin	Molecular Function: ion binding (GO:0043167)|Molecular Function: protein binding (GO:0005515)|Molecular Function: sequence-specific DNA binding transcription factor activity (GO:0003700)|Molecular Function: nucleic acid binding (GO:0003676)	7339
Piptdf_c68709_g2_i1_len=1744_evgc_709_g2_i3_len=1270,pct:99_62_	9,674	41,370	-2,52			PF00931[13]:NB-ARC|PF13855[4]:LRR_8|PF12799[2]:LRR_4	no go	114
PiptO47_Locus_10186_Transcript_6__3_c3_seq1_len=2630,pct:99_88_	29,709	90,464	-2,08			PF00931[13]:NB-ARC|PF13855[4]:LRR_8|PF12799[2]:LRR_4	no go	114
Piptgg_GG44806_c0_g2_i10_len=2849_0.107_Length_2496,pct:98_100_	108,854	188,084	-1,18			PF08244[3]:Glyco_hydro_32C|PF00251[2]:Glyco_hydro_32N	Molecular Function: hydrolase activity (GO:0016787)|Molecular Function: electron carrier activity (GO:0009055)|Molecular Function: oxidoreductase activity (GO:0016491)|Molecular Function: catalytic activity (GO:0003824)|Molecular Function: sequence-specific DNA binding transcription factor activity (GO:0003700)|Molecular Function: nucleic acid binding (GO:0003676)|Molecular Function: protein bind…	312
PiptO47_Locus_35069_Transcript_2__0.714_Length_1045,pct:98_100_	11,231	28,075	-1,66			PF12819[16]:Malectin_like|PF07714[9]:Pkinase_Tyr|PF00069[3]:Pkinase	Molecular Function: transferase activity (GO:0016740)|Molecular Function: small molecule binding (GO:0036094)|Molecular Function: protein binding (GO:0005515)|Molecular Function: catalytic activity (GO:0003824)|Molecular Function: binding (GO:0005488)|Molecular Function: hydrolase activity (GO:0016787)|Molecular Function: lyase activity (GO:0016829)|Molecular Function: ion binding (GO:0043167)|Mo…	31
PiptO47_Locus_26548_Transcript_10_0.571_Length_1789,pct:99_100_	65,961	119,835	-1,25			PF12819[16]:Malectin_like|PF07714[9]:Pkinase_Tyr|PF00069[3]:Pkinase	Molecular Function: transferase activity (GO:0016740)|Molecular Function: small molecule binding (GO:0036094)|Molecular Function: protein binding (GO:0005515)|Molecular Function: catalytic activity (GO:0003824)|Molecular Function: binding (GO:0005488)|Molecular Function: hydrolase activity (GO:0016787)|Molecular Function: lyase activity (GO:0016829)|Molecular Function: ion binding (GO:0043167)|Mo…	31
PiptO25Locus_26226_Transcript_2_4__GG27137_c0_g2_i1,pct:100_96_	0,000	19,580	-10,99			PF13041[1]:PPR_2	Molecular Function: protein binding (GO:0005515)|Molecular Function: binding (GO:0005488)	884
PiptO23Locus_5127_Transcript_7_10_0.203_Length_1703,pct:100_99_	11,741	27,203	-1,63			PF13041[1]:PPR_2	Molecular Function: protein binding (GO:0005515)|Molecular Function: binding (GO:0005488)	884
PiptS71f_scaffold9308_Locus_4147__e_0.933_Length_563,pct:98_97_	13,351	38,580	-1,92			PF13855[67]:LRR_8|PF00931[43]:NB-ARC|PF01582[34]:TIR|PF12799[8]:LRR_4|PF00560[7]:LRR_1|PF13676[6]:TIR_2|PF10392[1]:COG5	Molecular Function: protein binding (GO:0005515)|Molecular Function: small molecule binding (GO:0036094)|Molecular Function: binding (GO:0005488)|Molecular Function: oxidoreductase activity (GO:0016491)|Molecular Function: ion binding (GO:0043167)|Molecular Function: transferase activity (GO:0016740)|Molecular Function: catalytic activity (GO:0003824)|Molecular Function: carbohydrate binding (GO:…	2
PiptO47_Locus_13714_Transcript_2___Sf39_scaffold6960,pct:99_99_	0,000	188,757	-14,79
Pipt50k_comp68632_c0_seq1_len=832_.167_Length_1295,pct:100_100_	0,000	172,575	-14,04
PiptO55_Locus_72588_Transcript_1__4_Length_446,pct:99_46_-sense	0,000	44,320	-12,85
PiptO25Locus_8610_Transcript_2_10_0.342_Length_2494,pct:100_96_	0,000	32,444	-12,16
PiptS71f_C340075__9.0_evgclass=no__Length_404,pct:99_100_-sense	0,000	30,902	-11,86
PiptO39_Locus_10749_Transcript_4___0.727_Length_626,pct:99_100_	0,000	28,487	-11,34
PiptO63_Locus_30104_Transcript_1__0.333_Length_1491,pct:99_100_	0,000	26,993	-11,26
Pipt_75k_comp74773_c1_seq7_len=21_f25_scaffold15875,pct:100_56_	0,348	41,777	-7,53
Pipt_75k_comp74882_c0_seq1_len=38_51_g1_i2_len=3802,pct:99_100_	3,528	144,720	-5,94
Piptgg_GG31386_c2_g1_i2_len=1006___GG30590_c2_g1_i1,pct:99_100_	0,838	15,588	-4,69
PiptO31_Locus_51737_Transcript_4___1.000_Length_686,pct:100_99_	10,231	31,019	-1,94
PiptS71f_C384913_28.0_evgclass=ma__1.000_Length_874,pct:99_100_	19,497	50,694	-1,67
PiptO63_Locus_55104_Transcript_1__448_0_10.8_LINEAR,pct:99_100_	10,110	24,292	-1,55
Pipt_75k_comp64017_c0_seq1_len=10__0.714_Length_833,pct:99_100_	19,819	43,688	-1,55
PiptO47_Locus_4284_Transcript_8_1_gth_753_evgclass=noclass,okay	62,899	131,036	-1,37
PiptO25Locus_17239_Transcript_6_9_gth_684_evgclass=noclass,okay	286,810	502,120	-1,23
Pipt50k_comp67153_c0_seq4_len=190_523_0_32.3_COMPLEX,pct:98_99_	81,259	137,482	-1,14
PiptSf25_scaffold39977_evgclass=m_0.538_Length_1379,pct:99_100_	87,472	145,801	-1,11
PiptO23Locus_8075_Transcript_10_1_0.263_Length_2510,pct:99_100_	104,620	171,746	-1,09
PiptO25Locus_20468_Transcript_3_4_8_c0_seq2_len=3209,pct:99_99_	337,322	532,667	-1,06
PiptO47_Locus_938_Transcript_21_3_f23_scaffold11007,pct:98_100_	1030,295	1096,624	-0,46	gi|311457928|gb|ADP94870.1|	auxin/aluminum responsive-like protein [Picea sitchensis]
PiptS63f_scaffold1709_Locus_747_3_g_GG15586_c2_g1_i1,pct:99_97_	11313,521	12688,445	-0,56	gi|20939|emb|CAA43907.1|	chlorophyll a/b-binding protein [Pinus thunbergii]
PiptO39_Locus_2742_Transcript_6_1_ength_1678,pct:100_100_-sense	3205,596	3168,940	-0,35	gi|150014754|gb|ABR57243.1|	CONSTANS-like protein [Picea abies]	PF00643[1]:zf-B_box	Molecular Function: protein binding (GO:0005515)|Molecular Function: ion binding (GO:0043167)|Molecular Function: transferase activity (GO:0016740)|Molecular Function: small molecule binding (GO:0036094)|Molecular Function: catalytic activity (GO:0003824)|Molecular Function: binding (GO:0005488)|Molecular Function: sequence-specific DNA binding transcription factor activity (GO:0003700)|Molecular…	865
PiptO23Locus_332_Transcript_19_25__0.243_Length_1767,pct:99_69_	133,482	191,857	-0,89	gi|71151999|sp|Q9M612.1|NACA_PINTA	F220200_1 nascent polypeptide associated complex alpha chain [Pinus taeda]
PiptO47_Locus_23728_Transcript_4__0.550_Length_1355,pct:100_93_	115,017	142,511	-0,68	gi|7578917|gb|AAF64185.1|AF242502_1	F242502_1 pinoresinol-lariciresinol reductase TH2 [Tsuga heterophylla]	PF13460[1]:NAD_binding_10	Molecular Function: oxidoreductase activity (GO:0016491)|Molecular Function: transferase activity (GO:0016740)|Molecular Function: catalytic activity (GO:0003824)|Molecular Function: cofactor binding (GO:0048037)|Molecular Function: hydrolase activity (GO:0016787)|Molecular Function: binding (GO:0005488)|Molecular Function: nutrient reservoir activity (GO:0045735)|Molecular Function: ion binding …	116
PiptSf23_scaffold28217_evgclass=m_f23_scaffold28216,pct:100_74_	306,630	430,989	-0,88	gi|374096151|gb|AEY84988.1|	histone H3 [Wolffia australiana]	no pfam	no go	9237
Pipt_75k_comp75400_c2_seq5_len=10_057_0_57.6_COMPLEX,pct:99_98_	394,603	411,691	-0,44	gi|367060126|gb|AEX11024.1|	hypothetical protein 0_11215_01 [Pinus taeda]	PF01764[1]:Lipase_3	Molecular Function: hydrolase activity (GO:0016787)|Molecular Function: protein binding (GO:0005515)|Molecular Function: signal transducer activity (GO:0004871)|Molecular Function: transporter activity (GO:0005215)|Molecular Function: transferase activity (GO:0016740)|Molecular Function: small molecule binding (GO:0036094)|Molecular Function: catalytic activity (GO:0003824)|Molecular Function: bi…	133
PiptO31_Locus_3277_Transcript_6_1_c0_g1_i1_len=2502,pct:99_100_	1088,290	1075,811	-0,35	gi|361067521|gb|AEW08072.1|	hypothetical protein 0_18267_01, partial [Pinus cembra]	PF03634[1]:TCP	Molecular Function: sequence-specific DNA binding transcription factor activity (GO:0003700)|Molecular Function: protein binding (GO:0005515)|Molecular Function: nucleic acid binding (GO:0003676)|Molecular Function: transferase activity (GO:0016740)|Molecular Function: catalytic activity (GO:0003824)|Molecular Function: hydrolase activity (GO:0016787)|Molecular Function: binding (GO:0005488)|Mole…	343
PiptO39_Locus_10421_Transcript_1___0.215_Length_1304,pct:98_96_	132,251	168,581	-0,75	gi|367064173|gb|AEX12093.1|	hypothetical protein 0_3792_01 [Pinus taeda]	PF00847[1]:AP2	Molecular Function: sequence-specific DNA binding transcription factor activity (GO:0003700)|Molecular Function: nucleic acid binding (GO:0003676)|Molecular Function: binding (GO:0005488)|Molecular Function: chromatin binding (GO:0003682)|Molecular Function: enzyme inhibitor activity (GO:0004857)|Molecular Function: hydrolase activity (GO:0016787)|Molecular Function: enzyme regulator activity (GO…	173
Pipt50k_comp64210_c2_seq1_len=132_0.286_Length_1222,pct:99_100_	383,700	426,535	-0,52	gi|367068012|gb|AEX13090.1|	hypothetical protein CL1999Contig1_01 [Pinus radiata]
PiptO39_Locus_26418_Transcript_5__0.424_Length_1775,pct:99_100_	158,213	196,458	-0,63	gi|367068966|gb|AEX13330.1|	hypothetical protein CL4462Contig1_03 [Pinus taeda]
PiptO63_Locus_10241_Transcript_4__gth_834_evgclass=noclass,okay	405,232	562,596	-0,88	gi|462405518|gb|EMJ10982.1|	hypothetical protein PRUPE_ppa013644mg [Prunus persica]	PF04419[1]:4F5	Molecular Function: ion binding (GO:0043167)	7411
Piptgg_GG3759_c2_g1_i1_len=1235_e_0.143_Length_1183,pct:99_100_	29468,101	33911,274	-0,59	gi|115818|sp|P24006.1|CB2A_PYRPY	light harvesting a/b binding protein [Pyrus pyrifolia var. culta]	no pfam	Molecular Function: protein binding (GO:0005515)|Molecular Function: tetrapyrrole binding (GO:0046906)|Molecular Function: ion binding (GO:0043167)|Molecular Function: nucleic acid binding (GO:0003676)|Molecular Function: oxidoreductase activity (GO:0016491)|Molecular Function: cofactor binding (GO:0048037)|Molecular Function: small molecule binding (GO:0036094)|Molecular Function: hydrolase acti…	316
PiptO63_Locus_31402_Transcript_1__02_1_32.1_COMPLEX,pct:99_100_	298,771	309,335	-0,41	gi|2352953|gb|AAC50006.1|	phenylalanine ammonia-lyase [Pinus banksiana]
PiptO47_Locus_6684_Transcript_5_1__0.176_Length_1847,pct:98_95_	275,911	312,565	-0,54	gi|225451257|ref|XP_002276988.1|	PREDICTED: 26S proteasome non-ATPase regulatory subunit 11 isoform 1 [Vitis vinifera]
PiptSf39_scaffold2791_evgclass=ma__Length_1517utrorf,pct:99_94_	15642,221	19948,338	-0,73	gi|225423704|ref|XP_002277425.1|	PREDICTED: 60S ribosomal protein L27-3 isoform 1 [Vitis vinifera]	PF01777[1]:Ribosomal_L27e	Molecular Function: structural constituent of ribosome (GO:0003735)|Molecular Function: sequence-specific DNA binding transcription factor activity (GO:0003700)|Molecular Function: nucleic acid binding (GO:0003676)	2120
Pipt_75k_comp72914_c0_seq1_len=21_caffold21137utrorf,pct:99_95_	545,874	612,085	-0,54	gi|225426063|ref|XP_002275970.1|	PREDICTED: 6-phosphogluconate dehydrogenase, decarboxylating-like [Vitis vinifera]	PF03446[2]:NAD_binding_2	Molecular Function: transferase activity (GO:0016740)|Molecular Function: small molecule binding (GO:0036094)|Molecular Function: oxidoreductase activity (GO:0016491)|Molecular Function: cofactor binding (GO:0048037)|Molecular Function: catalytic activity (GO:0003824)|Molecular Function: binding (GO:0005488)|Molecular Function: ion binding (GO:0043167)|Molecular Function: lyase activity (GO:00168…	1461
PiptSf31_scaffold2888_Locus_3069__Sf39_scaffold8291,pct:100_97_	2363,012	2461,986	-0,43	gi|225432564|ref|XP_002281069.1|	PREDICTED: glucose-1-phosphate adenylyltransferase large subunit 1, chloroplastic [Vitis vinifera]	PF00483[3]:NTP_transferase	Molecular Function: transferase activity (GO:0016740)|Molecular Function: oxidoreductase activity (GO:0016491)|Molecular Function: ion binding (GO:0043167)|Molecular Function: carbohydrate binding (GO:0030246)|Molecular Function: small molecule binding (GO:0036094)|Molecular Function: protein binding (GO:0005515)|Molecular Function: nucleic acid binding (GO:0003676)|Molecular Function: hydrolase …	566
PiptO39_Locus_3186_Transcript_6_1_e_0.750_Length_789,pct:99_96_	754,275	786,990	-0,42	gi|359494682|ref|XP_003634822.1|	PREDICTED: prohibitin-2 isoform 2 [Vitis vinifera]
PiptO47_Locus_20647_Transcript_7__0.667_Length_1493,pct:99_100_	66,255	90,429	-0,82	gi|401064063|gb|AFP90155.1|	protein kinase C, partial [Pinus densata]	PF00069[16]:Pkinase|PF02149[2]:KA1|PF03822[1]:NAF	Molecular Function: transferase activity (GO:0016740)|Molecular Function: small molecule binding (GO:0036094)|Molecular Function: catalytic activity (GO:0003824)|Molecular Function: binding (GO:0005488)|Molecular Function: ion binding (GO:0043167)|Molecular Function: nucleoside-triphosphatase regulator activity (GO:0060589)|Molecular Function: protein binding (GO:0005515)|Molecular Function: tran…	38
Pipt50k_comp59991_c0_seq3_len=137_e_0.667_Length_645,pct:99_83_	144,330	185,279	-0,72	gi|166832053|gb|ABY90044.1|	putative WRKY transcription factor PmWRKY76 [Pinus monticola]	PF03106[7]:WRKY	Molecular Function: sequence-specific DNA binding transcription factor activity (GO:0003700)|Molecular Function: nucleic acid binding (GO:0003676)|Molecular Function: binding (GO:0005488)|Molecular Function: phosphatase regulator activity (GO:0019208)|Molecular Function: enzyme regulator activity (GO:0030234)|Molecular Function: ion binding (GO:0043167)|Molecular Function: hydrolase activity (GO:…	73
PiptO63_Locus_30774_Transcript_1__e_0.667_Length_645,pct:99_83_	137,363	202,834	-0,95	gi|166832053|gb|ABY90044.1|	putative WRKY transcription factor PmWRKY76 [Pinus monticola]
PiptSf31_scaffold26153_Locus_4043_COMPLEX_evgclass=noclass,okay	82,397	122,949	-0,93	gi|224075615|ref|XP_002304708.1|	synptobrevin-related family protein [Populus trichocarpa]	PF00957[2]:Synaptobrevin|PF13774[1]:Longin	Molecular Function: hydrolase activity (GO:0016787)|Molecular Function: ion binding (GO:0043167)|Molecular Function: carbohydrate binding (GO:0030246)|Molecular Function: catalytic activity (GO:0003824)|Molecular Function: nucleic acid binding (GO:0003676)|Molecular Function: small molecule binding (GO:0036094)|Molecular Function: sequence-specific DNA binding transcription factor activity (GO:00…	393
PiptS63f_scaffold218_Locus_87_0_5_7_c3_g1_i1_len=948,pct:98_86_	262,611	273,382	-0,44	gi|440573486|gb|AGC13127.1|	tau class glutathione S-transferase [Pinus tabuliformis]
PiptO55_Locus_5969_Transcript_1_1_0.269_Length_1038,pct:100_96_	4392,028	4157,203	-0,30	gi|4090259|emb|CAA10494.1|	ubiquitin-conjugating enzyme E2 [Pseudotsuga menziesii]	no pfam	Molecular Function: ligase activity (GO:0016874)|Molecular Function: catalytic activity (GO:0003824)|Molecular Function: transmembrane transporter activity (GO:0022857)|Molecular Function: small molecule binding (GO:0036094)|Molecular Function: protein binding (GO:0005515)|Molecular Function: ion binding (GO:0043167)|Molecular Function: hydrolase activity (GO:0016787)	2338
PiptO31_Locus_5674_Transcript_9_1__101.8_FORK,pct:100_71_-sense	1959,266	2009,423	-0,39	gi|508722969|gb|EOY14866.1|	Ubiquitin-conjugating enzyme family protein isoform 1 [Theobroma cacao]	no pfam	Molecular Function: ligase activity (GO:0016874)|Molecular Function: catalytic activity (GO:0003824)|Molecular Function: transmembrane transporter activity (GO:0022857)|Molecular Function: small molecule binding (GO:0036094)|Molecular Function: protein binding (GO:0005515)|Molecular Function: ion binding (GO:0043167)|Molecular Function: hydrolase activity (GO:0016787)	2338
PiptO39_Locus_4836_Transcript_2_1_0.200_Length_1068,pct:99_100_	4339,651	5011,607	-0,60	gi|224284364|gb|ACN39917.1|	uninformative	no pfam	Molecular Function: structural constituent of ribosome (GO:0003735)|Molecular Function: nucleic acid binding (GO:0003676)|Molecular Function: binding (GO:0005488)|Molecular Function: transferase activity (GO:0016740)|Molecular Function: hydrolase activity (GO:0016787)	4722
PiptO31_Locus_24371_Transcript_8__e_0.308_Length_640,pct:99_95_	969,585	1109,880	-0,58	gi|116779466|gb|ABK21296.1|	uninformative	no pfam	no go	14436
Pipt50k_comp57140_c0_seq3_len=135_S71f_C404889_72.0,pct:99_100_	546,415	611,290	-0,55	gi|116793457|gb|ABK26754.1|	uninformative	no pfam	Molecular Function: protein binding (GO:0005515)	5769
Pipt_75k_comp69501_c0_seq1_len=18__c0_seq4_len=1735,pct:98_100_	543,759	577,949	-0,44	gi|148910287|gb|ABR18223.1|	uninformative	no pfam	Molecular Function: hydrolase activity (GO:0016787)|Molecular Function: protein binding (GO:0005515)|Molecular Function: nucleic acid binding (GO:0003676)|Molecular Function: small molecule binding (GO:0036094)|Molecular Function: ion binding (GO:0043167)|Molecular Function: signal transducer activity (GO:0004871)|Molecular Function: catalytic activity (GO:0003824)	958
PiptO23Locus_7582_Transcript_9_10_0.269_Length_1040,pct:100_99_	1645,198	1724,375	-0,42	gi|116781259|gb|ABK22027.1|	uninformative	no pfam	Molecular Function: nucleic acid binding (GO:0003676)|Molecular Function: small molecule binding (GO:0036094)|Molecular Function: hydrolase activity (GO:0016787)|Molecular Function: protein binding (GO:0005515)|Molecular Function: transferase activity (GO:0016740)|Molecular Function: cofactor binding (GO:0048037)	4660
PiptO63_Locus_8718_Transcript_3_6_99_0_37.6_LINEAR,pct:100_100_	15830,329	16004,326	-0,39	gi|116786232|gb|ABK24033.1|	uninformative	no pfam	Molecular Function: nucleic acid binding (GO:0003676)|Molecular Function: chromatin binding (GO:0003682)|Molecular Function: binding (GO:0005488)|Molecular Function: transferase activity (GO:0016740)|Molecular Function: small molecule binding (GO:0036094)|Molecular Function: hydrolase activity (GO:0016787)|Molecular Function: catalytic activity (GO:0003824)|Molecular Function: ion binding (GO:004…	2635
PiptO25Locus_9286_Transcript_8_10__0.304_Length_1013,pct:99_98_	2530,532	2496,977	-0,36	gi|294464527|gb|ADE77774.1|	uninformative	no pfam	Molecular Function: transferase activity (GO:0016740)|Molecular Function: catalytic activity (GO:0003824)|Molecular Function: ion binding (GO:0043167)|Molecular Function: nucleic acid binding (GO:0003676)|Molecular Function: small molecule binding (GO:0036094)|Molecular Function: binding (GO:0005488)|Molecular Function: protein binding (GO:0005515)|Molecular Function: oxidoreductase activity (GO:…	660
PiptO31_Locus_7228_Transcript_4_9_e_0.269_Length_986,pct:99_99_	902,946	893,802	-0,35	gi|116792314|gb|ABK26315.1|	uninformative	no pfam	Molecular Function: transmembrane transporter activity (GO:0022857)|Molecular Function: transporter activity (GO:0005215)|Molecular Function: small molecule binding (GO:0036094)|Molecular Function: ligase activity (GO:0016874)|Molecular Function: nucleic acid binding (GO:0003676)	6568
PiptO39_Locus_4420_Transcript_8_9_0.231_Length_1059,pct:100_94_	1201,606	1136,233	-0,28	gi|116786100|gb|ABK23974.1|	uninformative	no pfam	no go	10183
PiptO31_Locus_1804_Transcript_2_9__0.182_Length_709,pct:100_91_	4566,836	4278,669	-0,26	gi|116785594|gb|ABK23785.1|	uninformative	no pfam	no go	9913
PiptO47_Locus_1864_Transcript_3_1_0.455_Length_1853,pct:100_88_	444,787	504,515	-0,55	gi|383149513|gb|AFG56660.1|	uninformative	PF00201[77]:UDPGT|PF04749[1]:PLAC8	Molecular Function: transferase activity (GO:0016740)|Molecular Function: catalytic activity (GO:0003824)|Molecular Function: ligase activity (GO:0016874)|Molecular Function: binding (GO:0005488)|Molecular Function: small molecule binding (GO:0036094)|Molecular Function: oxidoreductase activity (GO:0016491)|Molecular Function: hydrolase activity (GO:0016787)|Molecular Function: protein binding (G…	10
PiptO31_Locus_17073_Transcript_10_.133_Length_1565,pct:100_100_	1988,254	2099,544	-0,46	gi|116786479|gb|ABK24122.1|	uninformative	PF00573[1]:Ribosomal_L4	Molecular Function: structural constituent of ribosome (GO:0003735)|Molecular Function: nucleic acid binding (GO:0003676)	6505
PiptO55_Locus_3941_Transcript_5_8__c1_seq1_len=1896,pct:99_100_	5719,714	5913,309	-0,42	gi|148906885|gb|ABR16588.1|	uninformative	PF00704[1]:Glyco_hydro_18	Molecular Function: protein binding (GO:0005515)|Molecular Function: hydrolase activity (GO:0016787)|Molecular Function: catalytic activity (GO:0003824)|Molecular Function: ion binding (GO:0043167)|Molecular Function: sequence-specific DNA binding transcription factor activity (GO:0003700)|Molecular Function: nucleic acid binding (GO:0003676)|Molecular Function: binding (GO:0005488)|Molecular Fun…	2256
Pipt50k_comp67246_c0_seq5_len=155_51_g1_i1_len=1472,pct:99_100_	580,596	684,573	-0,61	gi|148910467|gb|ABR18309.1|	uninformative	PF03088[2]:Str_synth	Molecular Function: lyase activity (GO:0016829)|Molecular Function: hydrolase activity (GO:0016787)|Molecular Function: small molecule binding (GO:0036094)|Molecular Function: nucleic acid binding (GO:0003676)|Molecular Function: transferase activity (GO:0016740)|Molecular Function: protein binding (GO:0005515)|Molecular Function: ion binding (GO:0043167)|Molecular Function: transmembrane transpo…	833
PiptO55_Locus_14015_Transcript_4__Sf55_scaffold8053,pct:99_100_	449,641	481,322	-0,48	gi|148909163|gb|ABR17682.1|	uninformative	PF05577[1]:Peptidase_S28	Molecular Function: hydrolase activity (GO:0016787)|Molecular Function: transferase activity (GO:0016740)|Molecular Function: catalytic activity (GO:0003824)|Molecular Function: transporter activity (GO:0005215)|Molecular Function: electron carrier activity (GO:0009055)|Molecular Function: oxidoreductase activity (GO:0016491)|Molecular Function: protein binding (GO:0005515)|Molecular Function: nu…	444
PiptSf23_scaffold15014_evgclass=m_3516_0_53.0_LINEAR,pct:98_99_	46,909	66,323	-0,91	gi|361069701|gb|AEW09162.1|	uninformative	PF14009[4]:DUF4228	Molecular Function: small molecule binding (GO:0036094)|Molecular Function: hydrolase activity (GO:0016787)|Molecular Function: peroxidase activity (GO:0004601)|Molecular Function: ion binding (GO:0043167)	868
PiptO25Locus_1367_Transcript_8_9__0.222_Length_1970,pct:99_100_	60,773	86,902	-0,86	gi|383139089|gb|AFG50753.1|	uninformative
Pipt50k_comp58653_c1_seq3_len=103_caffold30013,pct:99_48_-sense	157,974	178,778	-0,57	gi|383160011|gb|AFG62514.1|	uninformative
PiptSf55_scaffold26228_evgclass=m_f39_scaffold43619,pct:99_100_	1176,280	1471,056	-0,69			no pfam	Molecular Function: protein binding (GO:0005515)|Molecular Function: ion binding (GO:0043167)|Molecular Function: ligase activity (GO:0016874)|Molecular Function: transmembrane transporter activity (GO:0022857)|Molecular Function: transporter activity (GO:0005215)|Molecular Function: small molecule binding (GO:0036094)|Molecular Function: hydrolase activity (GO:0016787)|Molecular Function: struct…	482
PiptO25Locus_12122_Transcript_1_7_0.224_Length_1725,pct:100_96_	579,626	627,821	-0,48			no pfam	Molecular Function: catalytic activity (GO:0003824)|Molecular Function: binding (GO:0005488)|Molecular Function: nucleic acid binding (GO:0003676)|Molecular Function: ion binding (GO:0043167)|Molecular Function: oxidoreductase activity (GO:0016491)|Molecular Function: cofactor binding (GO:0048037)	6179
PiptO47_Locus_3095_Transcript_10__0.281_Length_1035,pct:99_100_	3248,059	3251,148	-0,37			no pfam	Molecular Function: structural molecule activity (GO:0005198)|Molecular Function: ion binding (GO:0043167)|Molecular Function: electron carrier activity (GO:0009055)|Molecular Function: binding (GO:0005488)	4006
PiptSf25_scaffold29581_evgclass=m_f23_scaffold27774,pct:99_100_	3005,935	3677,681	-0,67			PF00141[66]:peroxidase	Molecular Function: protein binding (GO:0005515)|Molecular Function: peroxidase activity (GO:0004601)|Molecular Function: ion binding (GO:0043167)|Molecular Function: antioxidant activity (GO:0016209)|Molecular Function: catalytic activity (GO:0003824)|Molecular Function: tetrapyrrole binding (GO:0046906)|Molecular Function: binding (GO:0005488)|Molecular Function: oxidoreductase activity (GO:001…	7
PiptO31_Locus_6366_Transcript_8_1_24002_0_25.4_FORK,pct:98_100_	49,494	69,593	-0,88			PF01094[2]:ANF_receptor	Molecular Function: transmembrane transporter activity (GO:0022857)|Molecular Function: transporter activity (GO:0005215)|Molecular Function: protein binding (GO:0005515)|Molecular Function: receptor activity (GO:0004872)|Molecular Function: signal transducer activity (GO:0004871)|Molecular Function: transferase activity (GO:0016740)|Molecular Function: catalytic activity (GO:0003824)|Molecular F…	83
PiptO39_Locus_4830_Transcript_1_2_0.933_Length_2445,pct:99_100_	48,374	72,492	-0,97			PF01535[1050]:PPR|PF13041[44]:PPR_2|PF14432[11]:DYW_deaminase|PF12854[2]:PPR_1|PF09597[1]:IGR	Molecular Function: ion binding (GO:0043167)|Molecular Function: protein binding (GO:0005515)|Molecular Function: binding (GO:0005488)|Molecular Function: nucleic acid binding (GO:0003676)|Molecular Function: chromatin binding (GO:0003682)|Molecular Function: transmembrane transporter activity (GO:0022857)|Molecular Function: transporter activity (GO:0005215)|Molecular Function: lipid binding (GO…	1
PiptO63_Locus_16509_Transcript_6__0.474_Length_938,pct:100_100_	116,483	146,258	-0,67			PF01657[22]:Stress-antifung|PF00069[18]:Pkinase|PF07714[10]:Pkinase_Tyr|PF01535[1]:PPR	Molecular Function: transferase activity (GO:0016740)|Molecular Function: small molecule binding (GO:0036094)|Molecular Function: catalytic activity (GO:0003824)|Molecular Function: binding (GO:0005488)|Molecular Function: transmembrane transporter activity (GO:0022857)|Molecular Function: hydrolase activity (GO:0016787)|Molecular Function: protein binding (GO:0005515)|Molecular Function: transpo…	9
PiptO63_Locus_2309_Transcript_9_1_e_0.224_Length_725,pct:98_92_	474,042	526,911	-0,54			PF01657[22]:Stress-antifung|PF00069[18]:Pkinase|PF07714[10]:Pkinase_Tyr|PF01535[1]:PPR	Molecular Function: transferase activity (GO:0016740)|Molecular Function: small molecule binding (GO:0036094)|Molecular Function: catalytic activity (GO:0003824)|Molecular Function: binding (GO:0005488)|Molecular Function: transmembrane transporter activity (GO:0022857)|Molecular Function: hydrolase activity (GO:0016787)|Molecular Function: protein binding (GO:0005515)|Molecular Function: transpo…	9
PiptO25Locus_4491_Transcript_3_10__0.525_Length_990,pct:100_94_	303,150	409,043	-0,83			PF04535[2]:DUF588	Molecular Function: protein binding (GO:0005515)|Molecular Function: transferase activity (GO:0016740)|Molecular Function: small molecule binding (GO:0036094)|Molecular Function: carbohydrate binding (GO:0030246)|Molecular Function: catalytic activity (GO:0003824)|Molecular Function: binding (GO:0005488)|Molecular Function: oxidoreductase activity (GO:0016491)|Molecular Function: transmembrane tr…	472
PiptSf55_scaffold34680_evgclass=m_328_0_65.7_BUBBLE,pct:100_94_	169,058	215,776	-0,69			PF04570[2]:DUF581	Molecular Function: protein binding (GO:0005515)|Molecular Function: oxidoreductase activity (GO:0016491)|Molecular Function: cofactor binding (GO:0048037)|Molecular Function: transferase activity (GO:0016740)|Molecular Function: hydrolase activity (GO:0016787)|Molecular Function: catalytic activity (GO:0003824)|Molecular Function: lyase activity (GO:0016829)|Molecular Function: small molecule bi…	266
PiptS47f_scaffold33215_Locus_5099_0.643_Length_1281,pct:99_100_	572,966	618,533	-0,45			PF05553[1]:DUF761	no go	9190
PiptO39_Locus_251_Transcript_9_14_0.061_Length_1137,pct:100_96_	6036,941	6598,009	-0,47			PF05757[1]:PsbQ	Molecular Function: ion binding (GO:0043167)|Molecular Function: hydrolase activity (GO:0016787)|Molecular Function: structural constituent of ribosome (GO:0003735)	3514
PiptO47_Locus_1499_Transcript_6_1_gth_899_evgclass=noclass,okay	273,299	353,739	-0,76			PF06521[5]:PAR1	Molecular Function: hydrolase activity (GO:0016787)|Molecular Function: nucleic acid binding (GO:0003676)|Molecular Function: protein binding (GO:0005515)|Molecular Function: catalytic activity (GO:0003824)	396
PiptO55_Locus_8141_Transcript_9_1_0.448_Length_2592,pct:100_92_	101,734	129,040	-0,74			PF12819[16]:Malectin_like|PF07714[9]:Pkinase_Tyr|PF00069[3]:Pkinase	Molecular Function: transferase activity (GO:0016740)|Molecular Function: small molecule binding (GO:0036094)|Molecular Function: protein binding (GO:0005515)|Molecular Function: catalytic activity (GO:0003824)|Molecular Function: binding (GO:0005488)|Molecular Function: hydrolase activity (GO:0016787)|Molecular Function: lyase activity (GO:0016829)|Molecular Function: ion binding (GO:0043167)|Mo…	31
PiptO55_Locus_29019_Transcript_3__f55_scaffold29736,pct:99_100_	41,022	61,430	-0,97
PiptO55_Locus_225_Transcript_4_10__0.378_Length_738,pct:99_100_	174,133	261,115	-0,97
PiptSf25_scaffold9888_evgclass=ma_f23_scaffold9702,pct:100_100_	83,859	125,363	-0,97
PiptO25Locus_14781_Transcript_12___0.108_Length_683,pct:100_56_	234,077	353,352	-0,96
PiptS47f_scaffold38526_Locus_6542_.5_FORK_evgclass=noclass,okay	57,053	87,724	-0,95
PiptO25Locus_12046_Transcript_2_1_gth_986_evgclass=noclass,okay	707,160	1050,018	-0,92
PiptO55_Locus_5612_Transcript_6_9_gth_700_evgclass=noclass,okay	2630,376	3921,243	-0,91
PiptO23Locus_32441_Transcript_7_9_gth_421_evgclass=noclass,okay	162,110	238,344	-0,89
Piptdfgg_GG36539_c0_g1_i1_evgclas_1.000_Length_472,pct:100_100_	96,091	133,331	-0,86
PiptSf55_scaffold8703_evgclass=noclass,okay	3449,657	4751,895	-0,85
PiptO39_Locus_9276_Transcript_10__0.224_Length_1832,pct:99_100_	244,748	338,328	-0,83
PiptO39_Locus_25211_Transcript_10__0.400_Length_664,pct:99_100_	328,635	420,978	-0,72
PiptO47_Locus_22480_Transcript_3___Length_908,pct:100_78_-sense	347,855	429,314	-0,67
PiptS63f_scaffold12279_Locus_5979__Length_760,pct:99_100_-sense	698,698	846,667	-0,66
Piptdfgg_GG18818_c0_g1_i1_evgclas__c0_g1_i1_len=569,pct:99_100_	737,123	908,962	-0,65
PiptO23Locus_2934_Transcript_4_12_caffold24376,pct:99_94_-sense	403,708	476,728	-0,62
PiptO47_Locus_7858_Transcript_6_6_63459_1_53.6_FORK,pct:100_81_	363,325	435,220	-0,59
PiptO55_Locus_442_Transcript_8_10_gth_539_evgclass=noclass,okay	182,978	203,630	-0,54
PiptS63f_scaffold9426_Locus_4394__s_4394_1_50.6_FORK,pct:99_98_	306,818	338,170	-0,53
Pipt50k_comp64795_c0_seq3_len=244_.500_Length_2725,pct:100_100_	498,513	526,262	-0,45
PiptS63f_scaffold43133_Locus_8080_0.400_Length_1101,pct:99_100_	1327,664	1298,293	-0,32
Pipt_75k_comp70616_c2_seq4_len=23_6_c2_seq2_len=2427,pct:98_97_	55,517	2,746	4,26	gi|17017265|gb|AAL33590.1|	methylenetetrahydrofolate dehydrogenase/methylenetetrahydrofolate cylcohydrolase isoform 1 [Zea mays]	PF00763[3]:THF_DHG_CYH	Molecular Function: catalytic activity (GO:0003824)|Molecular Function: binding (GO:0005488)|Molecular Function: oxidoreductase activity (GO:0016491)|Molecular Function: protein binding (GO:0005515)|Molecular Function: hydrolase activity (GO:0016787)|Molecular Function: lyase activity (GO:0016829)|Molecular Function: small molecule binding (GO:0036094)|Molecular Function: transferase activity (GO…	755
Piptgg_GG42083_c9_g2_i2_len=1304___0.682_Length_738,pct:98_100_	46,711	0,000	12,01	gi|502162912|ref|XP_004512659.1|	PREDICTED: alpha-galactosidase-like [Cicer arietinum]
PiptS47f_scaffold645_Locus_625_0__45_2_67.4_COMPLEX,pct:99_100_	165,417	0,000	13,83	gi|306016841|gb|ADM77474.1|	sucrose synthase-like protein, partial [Picea sitchensis]	no pfam	Molecular Function: transferase activity (GO:0016740)|Molecular Function: hydrolase activity (GO:0016787)|Molecular Function: nucleic acid binding (GO:0003676)|Molecular Function: small molecule binding (GO:0036094)|Molecular Function: protein binding (GO:0005515)|Molecular Function: signal transducer activity (GO:0004871)|Molecular Function: receptor activity (GO:0004872)|Molecular Function: cat…	496
PiptO25Locus_14529_Transcript_3_5_1.000_Length_2712,pct:98_100_	20,048	0,364	5,67			PF03595[4]:SLAC1	Molecular Function: ion binding (GO:0043167)|Molecular Function: transporter activity (GO:0005215)|Molecular Function: protein binding (GO:0005515)|Molecular Function: nucleic acid binding (GO:0003676)|Molecular Function: transmembrane transporter activity (GO:0022857)|Molecular Function: binding (GO:0005488)|Molecular Function: transferase activity (GO:0016740)|Molecular Function: small molecule…	542
Piptdfgg_GG45252_c0_g1_i1_evgclas__0.857_Length_544,pct:99_100_	48,22215356	9,432291629	2,35
PiptO47_Locus_4080_Transcript_1_1_5_c0_seq1_len=571,pct:99_100_	117,9747761	0,556879006	7,73
PiptO39_Locus_320_Transcript_10_1_0.144_Length_1717,pct:100_95_	1079,688074	3,229546137	8,39
PiptO31_Locus_48016_Transcript_3___0.588_Length_472,pct:100_91_	33,4056805	0	11,42
Pipt_75k_comp24965_c0_seq1_len=756_evgclass=noclass,okay	85,35634152	0	12,77
PiptO31_Locus_9227_Transcript_6_1_33495_0_57.3_FORK,pct:100_84_	206,5797023	0	14,16
